# Supplementary material for: Single-cell transcriptomic profiling of human fetal neural stem cells isolated from the subventricular zone
Source: Front Cell Dev Biol. 2026 Mar 10;14:1740851. doi: 10.3389/fcell.2026.1740851 (PMC13008933; doi:10.3389/fcell.2026.1740851)
Supplement: Supplementary file 1 [file Table2.xlsx]

## Sheet: cluster_markers
Supplementary Table S2: NSC clusters' gene markers
gene_id	gene_name	gene_type	p_val	avg_log2FC	pct.1	pct.2	p_val_adj	cluster	gene
ENSG00000160307.10	S100B	protein_coding	0	0.667465	0.988	0.939	0	0	S100B
ENSG00000101439.9	CST3	protein_coding	0	0.576708	0.995	0.965	0	0	CST3
ENSG00000105894.13	PTN	protein_coding	0	0.535848	0.997	0.979	0	0	PTN
ENSG00000164434.12	FABP7	protein_coding	0	0.502597	0.995	0.981	0	0	FABP7
ENSG00000155368.18	DBI	protein_coding	0	0.345542	1	0.991	0	0	DBI
ENSG00000167996.16	FTH1	protein_coding	0	0.38634	0.999	0.998	0	0	FTH1
ENSG00000026025.16	VIM	protein_coding	3.87985e-295	0.514024	0.993	0.935	9.91379e-291	0	VIM
ENSG00000171476.23	HOPX	protein_coding	3.13989e-266	0.538029	0.937	0.817	8.02305e-262	0	HOPX
ENSG00000120885.22	CLU	protein_coding	2.29266e-257	0.691946	0.949	0.873	5.85821e-253	0	CLU
ENSG00000125462.21	MIR9-1HG	lncRNA	1.9942e-239	0.388169	0.996	0.996	5.09559e-235	0	MIR9-1HG
ENSG00000131981.16	LGALS3	protein_coding	6.8731e-237	0.644435	0.906	0.79	1.75621e-232	0	LGALS3
ENSG00000167526.15	RPL13	protein_coding	3.54053e-234	0.274825	0.998	0.998	9.04675e-230	0	RPL13
ENSG00000167614.14	TTYH1	protein_coding	1.90521e-217	0.525702	0.946	0.855	4.86818e-213	0	TTYH1
ENSG00000135404.12	CD63	protein_coding	1.5088e-206	0.349398	0.988	0.969	3.85527e-202	0	CD63
ENSG00000171885.18	AQP4	protein_coding	5.48358e-200	0.978457	0.636	0.486	1.40116e-195	0	AQP4
ENSG00000188643.11	S100A16	protein_coding	4.48643e-198	0.84428	0.695	0.554	1.14637e-193	0	S100A16
ENSG00000130203.10	APOE	protein_coding	5.55357e-191	1.27342	0.673	0.566	1.41905e-186	0	APOE
ENSG00000046653.15	GPM6B	protein_coding	7.58552e-186	0.44851	0.975	0.951	1.93825e-181	0	GPM6B
ENSG00000087086.16	FTL	protein_coding	4.15882e-177	0.367164	0.996	0.995	1.06266e-172	0	FTL
ENSG00000204628.12	RACK1	protein_coding	4.26228e-172	0.283802	0.994	0.991	1.0891e-167	0	RACK1
ENSG00000123933.17	MXD4	protein_coding	9.55305e-171	0.772751	0.594	0.418	2.44099e-166	0	MXD4
ENSG00000129244.9	ATP1B2	protein_coding	3.61459e-147	0.599296	0.788	0.681	9.23599e-143	0	ATP1B2
ENSG00000087250.9	MT3	protein_coding	5.42962e-142	0.547037	0.883	0.789	1.38738e-137	0	MT3
ENSG00000100979.15	PLTP	protein_coding	8.00888e-138	0.685734	0.706	0.587	2.04643e-133	0	PLTP
ENSG00000189171.16	S100A13	protein_coding	1.33283e-135	0.571959	0.807	0.712	3.40564e-131	0	S100A13
ENSG00000149212.12	SESN3	protein_coding	5.88383e-134	0.729938	0.659	0.543	1.50344e-129	0	SESN3
ENSG00000100427.16	MLC1	protein_coding	8.17994e-133	0.493438	0.832	0.733	2.09014e-128	0	MLC1
ENSG00000245532.12	NEAT1	lncRNA	1.16569e-130	0.755136	0.694	0.619	2.97857e-126	0	NEAT1
ENSG00000018625.15	ATP1A2	protein_coding	4.02163e-117	0.561709	0.731	0.628	1.02761e-112	0	ATP1A2
ENSG00000079215.15	SLC1A3	protein_coding	5.71318e-115	0.330098	0.929	0.845	1.45983e-110	0	SLC1A3
ENSG00000109846.9	CRYAB	protein_coding	9.57073e-115	1.19972	0.32	0.2	2.44551e-110	0	CRYAB
ENSG00000197956.10	S100A6	protein_coding	4.69093e-114	0.468211	0.851	0.771	1.19863e-109	0	S100A6
ENSG00000103034.15	NDRG4	protein_coding	9.80757e-114	1.06377	0.33	0.201	2.50603e-109	0	NDRG4
ENSG00000149809.17	TM7SF2	protein_coding	4.28582e-113	0.720844	0.555	0.428	1.09511e-108	0	TM7SF2
ENSG00000166925.9	TSC22D4	protein_coding	3.71066e-111	0.452059	0.889	0.835	9.48148e-107	0	TSC22D4
ENSG00000143198.13	MGST3	protein_coding	1.13635e-109	0.435831	0.917	0.859	2.90361e-105	0	MGST3
ENSG00000124772.12	CPNE5	protein_coding	2.89619e-106	1.05504	0.34	0.227	7.40035e-102	0	CPNE5
ENSG00000132329.11	RAMP1	protein_coding	6.29242e-106	0.549037	0.736	0.634	1.60784e-101	0	RAMP1
ENSG00000152661.9	GJA1	protein_coding	7.6849e-105	0.914423	0.37	0.244	1.96365e-100	0	GJA1
ENSG00000106278.12	PTPRZ1	protein_coding	1.00531e-103	0.299281	0.981	0.968	2.56878e-99	0	PTPRZ1
ENSG00000139117.14	CPNE8	protein_coding	4.35399e-100	0.696515	0.57	0.455	1.11253e-95	0	CPNE8
ENSG00000163191.6	S100A11	protein_coding	8.81445e-100	0.682568	0.588	0.481	2.25227e-95	0	S100A11
ENSG00000146278.11	PNRC1	protein_coding	3.22713e-98	0.554447	0.549	0.412	8.24597e-94	0	PNRC1
ENSG00000041982.17	TNC	protein_coding	2.18716e-92	0.478303	0.737	0.65	5.58864e-88	0	TNC
ENSG00000133935.7	ERG28	protein_coding	3.85462e-92	0.654354	0.585	0.488	9.84931e-88	0	ERG28
ENSG00000113140.11	SPARC	protein_coding	4.44138e-90	0.582003	0.672	0.592	1.13486e-85	0	SPARC
ENSG00000166710.23	B2M	protein_coding	9.37003e-90	0.303045	0.974	0.942	2.39423e-85	0	B2M
ENSG00000131435.13	PDLIM4	protein_coding	4.16066e-89	0.504983	0.762	0.686	1.06313e-84	0	PDLIM4
ENSG00000136160.17	EDNRB	protein_coding	3.67416e-87	0.639791	0.591	0.483	9.38822e-83	0	EDNRB
ENSG00000114646.10	CSPG5	protein_coding	5.57005e-86	0.496221	0.714	0.622	1.42326e-81	0	CSPG5
ENSG00000168309.18	FAM107A	protein_coding	6.3371e-86	0.679922	0.548	0.448	1.61926e-81	0	FAM107A
ENSG00000164111.15	ANXA5	protein_coding	9.6303e-85	0.325313	0.932	0.88	2.46073e-80	0	ANXA5
ENSG00000178719.17	GRINA	protein_coding	1.14176e-82	0.469381	0.708	0.628	2.91743e-78	0	GRINA
ENSG00000117519.16	CNN3	protein_coding	1.66257e-82	0.435087	0.843	0.783	4.24821e-78	0	CNN3
ENSG00000080493.19	SLC4A4	protein_coding	1.81039e-82	0.586419	0.592	0.501	4.62591e-78	0	SLC4A4
ENSG00000134982.19	APC	protein_coding	1.69256e-81	0.47401	0.734	0.665	4.32484e-77	0	APC
ENSG00000107317.13	PTGDS	protein_coding	1.59005e-80	0.77095	0.633	0.56	4.06288e-76	0	PTGDS
ENSG00000132164.10	SLC6A11	protein_coding	1.89591e-80	0.893462	0.362	0.256	4.84443e-76	0	SLC6A11
ENSG00000120306.11	CYSTM1	protein_coding	2.52843e-80	0.709141	0.534	0.446	6.46065e-76	0	CYSTM1
ENSG00000196683.12	TOMM7	protein_coding	3.8273e-80	0.316188	0.91	0.867	9.77953e-76	0	TOMM7
ENSG00000142089.17	IFITM3	protein_coding	9.75101e-78	0.579661	0.623	0.539	2.49158e-73	0	IFITM3
ENSG00000176533.13	GNG7	protein_coding	1.62064e-77	0.54375	0.609	0.516	4.14106e-73	0	GNG7
ENSG00000168209.6	DDIT4	protein_coding	3.10691e-75	0.783812	0.318	0.204	7.93877e-71	0	DDIT4
ENSG00000243449.8	NICOL1	protein_coding	3.22744e-75	0.272031	0.925	0.894	8.24676e-71	0	NICOL1
ENSG00000125652.8	ALKBH7	protein_coding	4.72609e-75	0.498679	0.658	0.577	1.20761e-70	0	ALKBH7
ENSG00000102265.12	TIMP1	protein_coding	6.46268e-75	0.417206	0.797	0.725	1.65134e-70	0	TIMP1
ENSG00000135821.20	GLUL	protein_coding	8.22366e-75	0.479824	0.728	0.669	2.10131e-70	0	GLUL
ENSG00000165233.18	CARD19	protein_coding	9.9886e-73	0.677513	0.424	0.322	2.55229e-68	0	CARD19
ENSG00000130287.14	NCAN	protein_coding	1.25149e-72	0.429464	0.731	0.671	3.1978e-68	0	NCAN
ENSG00000142669.15	SH3BGRL3	protein_coding	2.10699e-72	0.341565	0.9	0.85	5.38379e-68	0	SH3BGRL3
ENSG00000160781.17	PAQR6	protein_coding	6.14577e-72	0.681793	0.435	0.335	1.57037e-67	0	PAQR6
ENSG00000137575.12	SDCBP	protein_coding	1.31895e-70	0.453274	0.758	0.699	3.37018e-66	0	SDCBP
ENSG00000136928.7	GABBR2	protein_coding	3.13153e-70	1.08553	0.266	0.192	8.00169e-66	0	GABBR2
ENSG00000105854.13	PON2	protein_coding	6.49984e-70	0.287278	0.914	0.866	1.66084e-65	0	PON2
ENSG00000178980.16	SELENOW	protein_coding	4.5702e-69	0.285592	0.952	0.918	1.16778e-64	0	SELENOW
ENSG00000147588.7	PMP2	protein_coding	4.86321e-69	0.36594	0.827	0.766	1.24265e-64	0	PMP2
ENSG00000100918.14	REC8	protein_coding	3.56462e-68	0.748303	0.354	0.251	9.10831e-64	0	REC8
ENSG00000149084.13	HSD17B12	protein_coding	4.07185e-68	0.513845	0.611	0.527	1.04044e-63	0	HSD17B12
ENSG00000198961.10	PJA2	protein_coding	4.55908e-68	0.44258	0.76	0.691	1.16494e-63	0	PJA2
ENSG00000123104.12	ITPR2	protein_coding	7.1637e-68	0.606905	0.506	0.409	1.83047e-63	0	ITPR2
ENSG00000054148.18	PHPT1	protein_coding	2.49294e-67	0.275022	0.957	0.93	6.36996e-63	0	PHPT1
ENSG00000166681.14	BEX3	protein_coding	6.52304e-67	0.284277	0.962	0.945	1.66677e-62	0	BEX3
ENSG00000102316.17	MAGED2	protein_coding	1.25108e-66	0.458107	0.689	0.627	3.19676e-62	0	MAGED2
ENSG00000121691.7	CAT	protein_coding	1.69771e-66	0.798047	0.327	0.227	4.33798e-62	0	CAT
ENSG00000112972.16	HMGCS1	protein_coding	7.65938e-66	0.393112	0.771	0.707	1.95713e-61	0	HMGCS1
ENSG00000179431.7	FJX1	protein_coding	1.93882e-65	0.378217	0.867	0.831	4.95407e-61	0	FJX1
ENSG00000150991.16	UBC	protein_coding	2.43215e-64	0.265195	0.939	0.92	6.21462e-60	0	UBC
ENSG00000184113.10	CLDN5	protein_coding	9.21656e-64	0.915827	0.303	0.23	2.35502e-59	0	CLDN5
ENSG00000204347.4	BTBD17	protein_coding	4.41238e-62	0.62787	0.448	0.349	1.12745e-57	0	BTBD17
ENSG00000077585.14	GPR137B	protein_coding	2.91564e-61	0.69141	0.4	0.31	7.45005e-57	0	GPR137B
ENSG00000104763.20	ASAH1	protein_coding	3.94175e-61	0.503119	0.591	0.518	1.0072e-56	0	ASAH1
ENSG00000135046.15	ANXA1	protein_coding	6.37495e-61	0.646825	0.457	0.38	1.62893e-56	0	ANXA1
ENSG00000103994.18	ZNF106	protein_coding	9.14492e-61	0.509149	0.608	0.539	2.33671e-56	0	ZNF106
ENSG00000091986.16	CCDC80	protein_coding	2.78516e-59	0.381771	0.74	0.666	7.11665e-55	0	CCDC80
ENSG00000090013.11	BLVRB	protein_coding	9.45666e-59	0.706311	0.395	0.313	2.41636e-54	0	BLVRB
ENSG00000135363.12	LMO2	protein_coding	3.01764e-58	0.807075	0.311	0.226	7.71066e-54	0	LMO2
ENSG00000182253.15	SYNM	protein_coding	1.36666e-57	0.639621	0.461	0.391	3.4921e-53	0	SYNM
ENSG00000234741.11	GAS5	lncRNA	8.83536e-57	0.344071	0.865	0.82	2.25761e-52	0	GAS5
ENSG00000067208.17	EVI5	protein_coding	4.17767e-56	0.569607	0.437	0.344	1.06748e-51	0	EVI5
ENSG00000119655.11	NPC2	protein_coding	6.45678e-56	0.533521	0.531	0.458	1.64984e-51	0	NPC2
ENSG00000206503.15	HLA-A	protein_coding	8.39081e-56	0.32873	0.889	0.847	2.14402e-51	0	HLA-A
ENSG00000182287.15	AP1S2	protein_coding	9.01463e-56	0.450537	0.731	0.664	2.30342e-51	0	AP1S2
ENSG00000198756.12	COLGALT2	protein_coding	1.63126e-55	0.464505	0.652	0.587	4.16818e-51	0	COLGALT2
ENSG00000103024.8	NME3	protein_coding	2.8827e-55	0.465463	0.618	0.552	7.36588e-51	0	NME3
ENSG00000163453.11	IGFBP7	protein_coding	5.30858e-55	0.96808	0.264	0.193	1.35645e-50	0	IGFBP7
ENSG00000198931.11	APRT	protein_coding	4.58191e-54	0.327764	0.808	0.754	1.17077e-49	0	APRT
ENSG00000147119.4	CHST7	protein_coding	1.0538e-53	0.689447	0.354	0.274	2.69267e-49	0	CHST7
ENSG00000137872.17	SEMA6D	protein_coding	3.73223e-53	0.52937	0.507	0.43	9.5366e-49	0	SEMA6D
ENSG00000099194.6	SCD	protein_coding	3.86466e-53	0.390271	0.679	0.622	9.87497e-49	0	SCD
ENSG00000112769.20	LAMA4	protein_coding	4.40435e-53	0.559965	0.467	0.388	1.1254e-48	0	LAMA4
ENSG00000143013.13	LMO4	protein_coding	6.59503e-53	0.255274	0.903	0.857	1.68516e-48	0	LMO4
ENSG00000126005.17	MMP24OS	protein_coding	8.24551e-53	0.570665	0.427	0.347	2.10689e-48	0	MMP24OS
ENSG00000133083.15	DCLK1	protein_coding	9.10566e-53	0.531551	0.528	0.464	2.32668e-48	0	DCLK1
ENSG00000138448.13	ITGAV	protein_coding	3.55364e-52	0.38661	0.686	0.624	9.08026e-48	0	ITGAV
ENSG00000204525.18	HLA-C	protein_coding	8.23869e-51	0.346702	0.816	0.751	2.10515e-46	0	HLA-C
ENSG00000205929.11	EPCIP	protein_coding	1.21617e-50	0.697072	0.369	0.291	3.10755e-46	0	EPCIP
ENSG00000124762.15	CDKN1A	protein_coding	1.32772e-50	0.574104	0.455	0.374	3.39258e-46	0	CDKN1A
ENSG00000117461.15	PIK3R3	protein_coding	1.76872e-50	0.60373	0.337	0.247	4.51944e-46	0	PIK3R3
ENSG00000123989.15	CHPF	protein_coding	4.77545e-50	0.467214	0.591	0.529	1.22022e-45	0	CHPF
ENSG00000141504.12	SAT2	protein_coding	5.24605e-50	0.342453	0.779	0.738	1.34047e-45	0	SAT2
ENSG00000185610.6	DBX2	protein_coding	6.11719e-50	0.705101	0.309	0.23	1.56307e-45	0	DBX2
ENSG00000126432.14	PRDX5	protein_coding	1.15318e-49	0.277033	0.894	0.863	2.9466e-45	0	PRDX5
ENSG00000164056.11	SPRY1	protein_coding	1.281e-49	0.293981	0.809	0.745	3.27321e-45	0	SPRY1
ENSG00000130066.17	SAT1	protein_coding	1.31606e-49	0.476944	0.546	0.482	3.36279e-45	0	SAT1
ENSG00000182732.18	RGS6	protein_coding	2.37712e-49	0.576861	0.401	0.326	6.07401e-45	0	RGS6
ENSG00000146066.3	HIGD2A	protein_coding	1.00279e-48	0.338567	0.751	0.699	2.56233e-44	0	HIGD2A
ENSG00000052802.13	MSMO1	protein_coding	1.74691e-48	0.460854	0.558	0.49	4.46371e-44	0	MSMO1
ENSG00000119632.4	IFI27L2	protein_coding	2.36818e-48	0.376999	0.642	0.581	6.05116e-44	0	IFI27L2
ENSG00000186591.13	UBE2H	protein_coding	4.20125e-48	0.462821	0.473	0.384	1.0735e-43	0	UBE2H
ENSG00000168461.13	RAB31	protein_coding	5.51895e-48	0.302176	0.837	0.799	1.4102e-43	0	RAB31
ENSG00000164543.7	STK17A	protein_coding	6.67095e-48	0.339481	0.752	0.697	1.70456e-43	0	STK17A
ENSG00000143774.18	GUK1	protein_coding	2.12158e-47	0.271756	0.907	0.878	5.42106e-43	0	GUK1
ENSG00000162512.16	SDC3	protein_coding	3.02698e-47	0.374046	0.706	0.644	7.73453e-43	0	SDC3
ENSG00000114315.4	HES1	protein_coding	7.13032e-47	0.510914	0.514	0.446	1.82194e-42	0	HES1
ENSG00000105088.9	OLFM2	protein_coding	8.33853e-47	0.53668	0.362	0.284	2.13066e-42	0	OLFM2
ENSG00000145284.12	SCD5	protein_coding	3.55802e-46	0.346686	0.688	0.629	9.09146e-42	0	SCD5
ENSG00000155366.17	RHOC	protein_coding	3.7327e-46	0.357433	0.724	0.672	9.53778e-42	0	RHOC
ENSG00000134769.23	DTNA	protein_coding	4.50937e-46	0.602681	0.373	0.292	1.15223e-41	0	DTNA
ENSG00000093010.15	COMT	protein_coding	5.68901e-46	0.404907	0.584	0.518	1.45366e-41	0	COMT
ENSG00000166340.18	TPP1	protein_coding	1.30897e-45	0.668702	0.308	0.235	3.34467e-41	0	TPP1
ENSG00000142408.7	CACNG8	protein_coding	1.72064e-44	0.598747	0.346	0.275	4.39657e-40	0	CACNG8
ENSG00000151023.17	ENKUR	protein_coding	2.01315e-44	0.648832	0.338	0.263	5.144e-40	0	ENKUR
ENSG00000071242.13	RPS6KA2	protein_coding	2.01498e-44	0.670634	0.318	0.255	5.14867e-40	0	RPS6KA2
ENSG00000109472.14	CPE	protein_coding	2.26459e-44	0.479441	0.543	0.474	5.78647e-40	0	CPE
ENSG00000176485.14	PLAAT3	protein_coding	2.36406e-44	0.3753	0.724	0.667	6.04066e-40	0	PLAAT3
ENSG00000172020.13	GAP43	protein_coding	5.79742e-44	0.442663	0.731	0.686	1.48136e-39	0	GAP43
ENSG00000117069.15	ST6GALNAC5	protein_coding	1.18214e-43	0.599553	0.381	0.318	3.02061e-39	0	ST6GALNAC5
ENSG00000182103.5	FAM181B	protein_coding	2.57308e-43	0.275969	0.818	0.754	6.57474e-39	0	FAM181B
ENSG00000060762.20	MPC1	protein_coding	1.71404e-42	0.395473	0.65	0.595	4.37973e-38	0	MPC1
ENSG00000072274.14	TFRC	protein_coding	3.41632e-42	0.630783	0.339	0.272	8.72939e-38	0	TFRC
ENSG00000072134.16	EPN2	protein_coding	3.76624e-42	0.271577	0.872	0.847	9.6235e-38	0	EPN2
ENSG00000113552.16	GNPDA1	protein_coding	5.03383e-42	0.467482	0.527	0.464	1.28625e-37	0	GNPDA1
ENSG00000123096.12	SSPN	protein_coding	9.80841e-42	0.737224	0.273	0.205	2.50625e-37	0	SSPN
ENSG00000164687.11	FABP5	protein_coding	9.88706e-42	0.328075	0.816	0.773	2.52634e-37	0	FABP5
ENSG00000133872.14	SARAF	protein_coding	1.80464e-41	0.329236	0.783	0.747	4.61123e-37	0	SARAF
ENSG00000170439.8	TMT1B	protein_coding	1.98929e-41	0.649812	0.345	0.275	5.08304e-37	0	TMT1B
ENSG00000105518.14	TMEM205	protein_coding	2.25084e-41	0.474704	0.494	0.436	5.75134e-37	0	TMEM205
ENSG00000142227.12	EMP3	protein_coding	9.11742e-41	0.443716	0.615	0.562	2.32968e-36	0	EMP3
ENSG00000105404.11	RABAC1	protein_coding	1.0246e-40	0.274302	0.823	0.783	2.61807e-36	0	RABAC1
ENSG00000131095.14	GFAP	protein_coding	5.12171e-40	0.777401	0.271	0.204	1.3087e-35	0	GFAP
ENSG00000221932.7	HEPN1	protein_coding	5.76921e-40	0.469835	0.525	0.458	1.47415e-35	0	HEPN1
ENSG00000171055.15	FEZ2	protein_coding	1.16119e-39	0.355995	0.637	0.591	2.96708e-35	0	FEZ2
ENSG00000007255.10	TRAPPC6A	protein_coding	1.7469e-39	0.537837	0.356	0.291	4.46367e-35	0	TRAPPC6A
ENSG00000135069.14	PSAT1	protein_coding	3.1078e-38	0.423908	0.556	0.501	7.94104e-34	0	PSAT1
ENSG00000123983.15	ACSL3	protein_coding	3.36975e-38	0.309508	0.811	0.766	8.61039e-34	0	ACSL3
ENSG00000148572.16	NRBF2	protein_coding	4.25659e-38	0.530237	0.4	0.336	1.08764e-33	0	NRBF2
ENSG00000105223.21	PLD3	protein_coding	7.45921e-38	0.363531	0.6	0.541	1.90598e-33	0	PLD3
ENSG00000164197.12	RNF180	protein_coding	8.67349e-38	0.461958	0.462	0.393	2.21625e-33	0	RNF180
ENSG00000144369.14	FAM171B	protein_coding	4.49477e-37	0.334938	0.708	0.672	1.1485e-32	0	FAM171B
ENSG00000115129.14	TP53I3	protein_coding	6.87525e-37	0.475142	0.484	0.423	1.75676e-32	0	TP53I3
ENSG00000034713.8	GABARAPL2	protein_coding	8.10749e-37	0.293865	0.828	0.808	2.07162e-32	0	GABARAPL2
ENSG00000163328.14	GPR155	protein_coding	1.11808e-36	0.474978	0.347	0.27	2.85692e-32	0	GPR155
ENSG00000162975.5	KCNF1	protein_coding	1.82307e-36	0.550937	0.375	0.313	4.6583e-32	0	KCNF1
ENSG00000205336.14	ADGRG1	protein_coding	2.46896e-36	0.288021	0.76	0.719	6.30867e-32	0	ADGRG1
ENSG00000122042.10	UBL3	protein_coding	2.48645e-36	0.406275	0.577	0.519	6.35339e-32	0	UBL3
ENSG00000135549.16	PKIB	protein_coding	4.99523e-36	0.485973	0.422	0.357	1.27638e-31	0	PKIB
ENSG00000176978.16	DPP7	protein_coding	9.25828e-36	0.340815	0.688	0.64	2.36567e-31	0	DPP7
ENSG00000082781.12	ITGB5	protein_coding	9.54866e-36	0.489574	0.439	0.377	2.43987e-31	0	ITGB5
ENSG00000179241.13	LDLRAD3	protein_coding	9.90683e-36	0.368916	0.567	0.508	2.53139e-31	0	LDLRAD3
ENSG00000102271.14	KLHL4	protein_coding	1.04487e-35	0.539269	0.371	0.315	2.66986e-31	0	KLHL4
ENSG00000197324.9	LRP10	protein_coding	1.71617e-35	0.581058	0.326	0.267	4.38515e-31	0	LRP10
ENSG00000279082.6	LINC01727	lncRNA	3.43239e-35	0.631387	0.268	0.214	8.77044e-31	0	LINC01727
ENSG00000117984.15	CTSD	protein_coding	4.97625e-35	0.390293	0.551	0.497	1.27153e-30	0	CTSD
ENSG00000102409.10	BEX4	protein_coding	7.98234e-35	0.355545	0.526	0.459	2.03965e-30	0	BEX4
ENSG00000160606.11	TLCD1	protein_coding	8.05805e-35	0.566886	0.304	0.242	2.05899e-30	0	TLCD1
ENSG00000171766.17	GATM	protein_coding	1.26334e-34	0.492707	0.406	0.336	3.22809e-30	0	GATM
ENSG00000050165.19	DKK3	protein_coding	1.28391e-34	0.532956	0.394	0.334	3.28066e-30	0	DKK3
ENSG00000120913.24	PDLIM2	protein_coding	1.4617e-34	0.416455	0.502	0.448	3.73493e-30	0	PDLIM2
ENSG00000128683.14	GAD1	protein_coding	7.88646e-34	0.315673	0.747	0.703	2.01515e-29	0	GAD1
ENSG00000234745.14	HLA-B	protein_coding	1.29913e-33	0.3048	0.746	0.682	3.31954e-29	0	HLA-B
ENSG00000130724.10	CHMP2A	protein_coding	1.8134e-33	0.275384	0.807	0.776	4.63359e-29	0	CHMP2A
ENSG00000120875.9	DUSP4	protein_coding	4.26088e-33	0.356009	0.606	0.549	1.08874e-28	0	DUSP4
ENSG00000132561.14	MATN2	protein_coding	4.32273e-33	0.487271	0.4	0.334	1.10454e-28	0	MATN2
ENSG00000131669.10	NINJ1	protein_coding	7.42043e-33	0.423135	0.507	0.453	1.89607e-28	0	NINJ1
ENSG00000205707.11	ETFRF1	protein_coding	9.81155e-33	0.494665	0.387	0.321	2.50705e-28	0	ETFRF1
ENSG00000255690.3	TRIL	protein_coding	1.17143e-32	0.472898	0.414	0.358	2.99323e-28	0	TRIL
ENSG00000149557.14	FEZ1	protein_coding	1.54209e-32	0.251415	0.83	0.795	3.94034e-28	0	FEZ1
ENSG00000114023.16	FAM162A	protein_coding	2.54789e-32	0.473594	0.399	0.339	6.51036e-28	0	FAM162A
ENSG00000100505.14	TRIM9	protein_coding	4.10478e-32	0.287081	0.692	0.647	1.04885e-27	0	TRIM9
ENSG00000124299.16	PEPD	protein_coding	4.29965e-32	0.390998	0.558	0.511	1.09865e-27	0	PEPD
ENSG00000105254.12	TBCB	protein_coding	1.27471e-31	0.268085	0.796	0.766	3.25713e-27	0	TBCB
ENSG00000096080.12	MRPS18A	protein_coding	2.18893e-31	0.384159	0.578	0.534	5.59316e-27	0	MRPS18A
ENSG00000109929.10	SC5D	protein_coding	2.47679e-31	0.443864	0.39	0.334	6.32868e-27	0	SC5D
ENSG00000110651.13	CD81	protein_coding	2.93571e-31	0.254247	0.887	0.865	7.50133e-27	0	CD81
ENSG00000174721.10	FGFBP3	protein_coding	3.18455e-31	0.358764	0.552	0.502	8.13717e-27	0	FGFBP3
ENSG00000145349.20	CAMK2D	protein_coding	4.91523e-30	0.309218	0.66	0.616	1.25594e-25	0	CAMK2D
ENSG00000144746.7	ARL6IP5	protein_coding	7.87923e-30	0.307218	0.678	0.641	2.0133e-25	0	ARL6IP5
ENSG00000164039.15	BDH2	protein_coding	1.24941e-29	0.403915	0.46	0.404	3.19249e-25	0	BDH2
ENSG00000204592.9	HLA-E	protein_coding	1.38789e-29	0.564191	0.288	0.226	3.54634e-25	0	HLA-E
ENSG00000102804.16	TSC22D1	protein_coding	1.40716e-29	0.318918	0.592	0.538	3.59557e-25	0	TSC22D1
ENSG00000131171.13	SH3BGRL	protein_coding	1.66605e-29	0.31767	0.655	0.62	4.25708e-25	0	SH3BGRL
ENSG00000250479.9	CHCHD10	protein_coding	1.87609e-29	0.401524	0.484	0.434	4.79379e-25	0	CHCHD10
ENSG00000141349.10	G6PC3	protein_coding	2.20189e-29	0.391382	0.489	0.44	5.62628e-25	0	G6PC3
ENSG00000160213.10	CSTB	protein_coding	2.483e-29	0.296819	0.765	0.734	6.34456e-25	0	CSTB
ENSG00000143545.10	RAB13	protein_coding	2.64418e-29	0.335058	0.658	0.617	6.75642e-25	0	RAB13
ENSG00000197448.14	GSTK1	protein_coding	1.10516e-28	0.487632	0.343	0.291	2.82391e-24	0	GSTK1
ENSG00000168615.13	ADAM9	protein_coding	1.53348e-28	0.345781	0.585	0.541	3.91835e-24	0	ADAM9
ENSG00000174917.9	MICOS13	protein_coding	1.92025e-28	0.278414	0.731	0.7	4.90661e-24	0	MICOS13
ENSG00000106211.11	HSPB1	protein_coding	2.0033e-28	0.312733	0.651	0.607	5.11883e-24	0	HSPB1
ENSG00000044115.21	CTNNA1	protein_coding	2.36317e-28	0.312821	0.652	0.61	6.03838e-24	0	CTNNA1
ENSG00000185942.13	NKAIN3	protein_coding	2.38105e-28	0.251699	0.738	0.696	6.08406e-24	0	NKAIN3
ENSG00000166033.13	HTRA1	protein_coding	2.49755e-28	0.335268	0.656	0.616	6.38174e-24	0	HTRA1
ENSG00000187957.8	DNER	protein_coding	3.0494e-28	0.262664	0.751	0.711	7.79182e-24	0	DNER
ENSG00000021300.14	PLEKHB1	protein_coding	3.10896e-28	0.483027	0.362	0.308	7.94401e-24	0	PLEKHB1
ENSG00000239922.3	ENSG00000239922	lncRNA	3.27615e-28	0.251154	0.769	0.735	8.37121e-24	0	ENSG00000239922
ENSG00000188674.11	C2orf80	protein_coding	3.32383e-28	0.403193	0.477	0.434	8.49305e-24	0	C2orf80
ENSG00000138029.14	HADHB	protein_coding	3.82646e-28	0.397655	0.52	0.475	9.77737e-24	0	HADHB
ENSG00000087077.14	TRIP6	protein_coding	4.20875e-28	0.451036	0.445	0.403	1.07542e-23	0	TRIP6
ENSG00000108784.10	NAGLU	protein_coding	4.56374e-28	0.468928	0.348	0.299	1.16613e-23	0	NAGLU
ENSG00000145362.21	ANK2	protein_coding	6.96307e-28	0.303438	0.673	0.629	1.7792e-23	0	ANK2
ENSG00000164125.16	GASK1B	protein_coding	3.35491e-27	0.545571	0.287	0.235	8.57247e-23	0	GASK1B
ENSG00000133142.19	TCEAL4	protein_coding	4.14993e-27	0.258449	0.729	0.7	1.06039e-22	0	TCEAL4
ENSG00000173992.9	CCS	protein_coding	7.22466e-27	0.457549	0.36	0.309	1.84605e-22	0	CCS
ENSG00000030582.19	GRN	protein_coding	9.56921e-27	0.397573	0.46	0.417	2.44512e-22	0	GRN
ENSG00000162407.9	PLPP3	protein_coding	9.85132e-27	0.455287	0.401	0.359	2.51721e-22	0	PLPP3
ENSG00000145248.7	SLC10A4	protein_coding	1.3203e-26	0.407397	0.533	0.486	3.37364e-22	0	SLC10A4
ENSG00000136231.14	IGF2BP3	protein_coding	1.55174e-26	0.393145	0.499	0.456	3.96501e-22	0	IGF2BP3
ENSG00000006118.15	TMEM132A	protein_coding	3.80744e-26	0.445095	0.35	0.291	9.72878e-22	0	TMEM132A
ENSG00000125249.7	RAP2A	protein_coding	6.07336e-26	0.337956	0.363	0.296	1.55186e-21	0	RAP2A
ENSG00000082996.20	RNF13	protein_coding	9.54803e-26	0.34444	0.466	0.412	2.43971e-21	0	RNF13
ENSG00000170903.12	MSANTD4	protein_coding	9.59862e-26	0.369509	0.478	0.432	2.45264e-21	0	MSANTD4
ENSG00000164096.13	C4orf3	protein_coding	1.05107e-25	0.304727	0.611	0.564	2.68569e-21	0	C4orf3
ENSG00000161011.20	SQSTM1	protein_coding	2.75148e-25	0.358418	0.588	0.554	7.03059e-21	0	SQSTM1
ENSG00000144566.11	RAB5A	protein_coding	4.57739e-25	0.331725	0.495	0.445	1.16961e-20	0	RAB5A
ENSG00000132718.9	SYT11	protein_coding	5.07033e-25	0.269046	0.651	0.617	1.29557e-20	0	SYT11
ENSG00000182175.15	RGMA	protein_coding	9.23181e-25	0.437195	0.393	0.349	2.35891e-20	0	RGMA
ENSG00000044574.9	HSPA5	protein_coding	1.1838e-24	0.291198	0.676	0.638	3.02485e-20	0	HSPA5
ENSG00000186577.14	SMIM29	protein_coding	1.1857e-24	0.489357	0.34	0.295	3.02969e-20	0	SMIM29
ENSG00000071553.18	ATP6AP1	protein_coding	1.71889e-24	0.339562	0.512	0.469	4.39211e-20	0	ATP6AP1
ENSG00000180964.17	TCEAL8	protein_coding	1.87184e-24	0.332685	0.513	0.468	4.78293e-20	0	TCEAL8
ENSG00000104412.8	EMC2	protein_coding	2.76356e-24	0.484938	0.352	0.307	7.06145e-20	0	EMC2
ENSG00000197043.15	ANXA6	protein_coding	3.68724e-24	0.389866	0.472	0.429	9.42163e-20	0	ANXA6
ENSG00000151322.20	NPAS3	protein_coding	4.07094e-24	0.326942	0.559	0.519	1.04021e-19	0	NPAS3
ENSG00000102606.20	ARHGEF7	protein_coding	8.27334e-24	0.427522	0.308	0.251	2.114e-19	0	ARHGEF7
ENSG00000105619.14	TFPT	protein_coding	8.84332e-24	0.513458	0.26	0.215	2.25964e-19	0	TFPT
ENSG00000197555.10	SIPA1L1	protein_coding	1.14084e-23	0.353781	0.503	0.464	2.91509e-19	0	SIPA1L1
ENSG00000083857.15	FAT1	protein_coding	1.36018e-23	0.373376	0.482	0.444	3.47554e-19	0	FAT1
ENSG00000149357.10	LAMTOR1	protein_coding	1.36274e-23	0.294125	0.67	0.641	3.48208e-19	0	LAMTOR1
ENSG00000136158.12	SPRY2	protein_coding	1.39973e-23	0.258949	0.673	0.631	3.57659e-19	0	SPRY2
ENSG00000159228.13	CBR1	protein_coding	1.40326e-23	0.30624	0.631	0.594	3.58562e-19	0	CBR1
ENSG00000174851.17	YIF1A	protein_coding	1.74669e-23	0.327748	0.492	0.446	4.46314e-19	0	YIF1A
ENSG00000131507.11	NDFIP1	protein_coding	2.01479e-23	0.273933	0.598	0.564	5.14819e-19	0	NDFIP1
ENSG00000142634.13	EFHD2	protein_coding	2.84714e-23	0.456718	0.393	0.357	7.275e-19	0	EFHD2
ENSG00000189241.8	TSPYL1	protein_coding	3.39598e-23	0.476165	0.262	0.212	8.6774e-19	0	TSPYL1
ENSG00000254087.8	LYN	protein_coding	4.61597e-23	0.52113	0.306	0.271	1.17947e-18	0	LYN
ENSG00000150722.11	PPP1R1C	protein_coding	5.01382e-23	0.504784	0.294	0.243	1.28113e-18	0	PPP1R1C
ENSG00000187193.9	MT1X	protein_coding	5.27528e-23	0.513148	0.307	0.269	1.34794e-18	0	MT1X
ENSG00000204272.13	NBDY	protein_coding	6.77032e-23	0.346503	0.467	0.416	1.72995e-18	0	NBDY
ENSG00000132471.12	WBP2	protein_coding	8.05965e-23	0.398411	0.373	0.324	2.0594e-18	0	WBP2
ENSG00000149257.16	SERPINH1	protein_coding	1.40252e-22	0.472414	0.353	0.31	3.58373e-18	0	SERPINH1
ENSG00000092421.17	SEMA6A	protein_coding	1.7999e-22	0.381403	0.457	0.421	4.59909e-18	0	SEMA6A
ENSG00000112715.26	VEGFA	protein_coding	2.59401e-22	0.483031	0.332	0.297	6.62822e-18	0	VEGFA
ENSG00000135424.19	ITGA7	protein_coding	2.81751e-22	0.334727	0.477	0.444	7.19931e-18	0	ITGA7
ENSG00000132122.12	SPATA6	protein_coding	3.02074e-22	0.304985	0.594	0.553	7.71859e-18	0	SPATA6
ENSG00000090581.11	GNPTG	protein_coding	4.83609e-22	0.404479	0.347	0.299	1.23572e-17	0	GNPTG
ENSG00000165795.25	NDRG2	protein_coding	5.42846e-22	0.398975	0.358	0.312	1.38708e-17	0	NDRG2
ENSG00000123595.8	RAB9A	protein_coding	8.82337e-22	0.343327	0.439	0.392	2.25455e-17	0	RAB9A
ENSG00000116991.12	SIPA1L2	protein_coding	1.11468e-21	0.279157	0.649	0.613	2.84824e-17	0	SIPA1L2
ENSG00000198892.7	SHISA4	protein_coding	1.45936e-21	0.346439	0.484	0.44	3.72896e-17	0	SHISA4
ENSG00000119729.12	RHOQ	protein_coding	1.59221e-21	0.359999	0.481	0.446	4.06842e-17	0	RHOQ
ENSG00000174456.16	C12orf76	protein_coding	2.32339e-21	0.384094	0.324	0.271	5.93672e-17	0	C12orf76
ENSG00000181104.7	F2R	protein_coding	2.3345e-21	0.350065	0.44	0.406	5.96511e-17	0	F2R
ENSG00000150540.14	HNMT	protein_coding	2.84776e-21	0.412662	0.358	0.32	7.2766e-17	0	HNMT
ENSG00000165478.8	HEPACAM	protein_coding	3.15572e-21	0.452214	0.328	0.291	8.06349e-17	0	HEPACAM
ENSG00000060971.19	ACAA1	protein_coding	3.41914e-21	0.31608	0.456	0.411	8.73658e-17	0	ACAA1
ENSG00000142694.7	EVA1B	protein_coding	5.5672e-21	0.396343	0.384	0.342	1.42253e-16	0	EVA1B
ENSG00000185475.11	TMEM179B	protein_coding	7.48573e-21	0.394371	0.375	0.329	1.91275e-16	0	TMEM179B
ENSG00000165476.14	REEP3	protein_coding	8.42253e-21	0.27614	0.654	0.616	2.15212e-16	0	REEP3
ENSG00000050767.18	COL23A1	protein_coding	9.08743e-21	0.418119	0.355	0.321	2.32202e-16	0	COL23A1
ENSG00000213614.11	HEXA	protein_coding	9.47127e-21	0.375072	0.385	0.342	2.4201e-16	0	HEXA
ENSG00000182636.8	NDN	protein_coding	1.09381e-20	0.379126	0.343	0.301	2.79489e-16	0	NDN
ENSG00000103485.19	QPRT	protein_coding	1.88239e-20	0.427736	0.373	0.327	4.80989e-16	0	QPRT
ENSG00000182165.21	TP53TG1	lncRNA	4.1472e-20	0.46201	0.257	0.215	1.05969e-15	0	TP53TG1
ENSG00000170345.11	FOS	protein_coding	4.28614e-20	0.364693	0.592	0.567	1.09519e-15	0	FOS
ENSG00000083807.10	SLC27A5	protein_coding	5.9451e-20	0.394596	0.375	0.334	1.51909e-15	0	SLC27A5
ENSG00000179222.18	MAGED1	protein_coding	6.47066e-20	0.251637	0.623	0.588	1.65338e-15	0	MAGED1
ENSG00000185896.11	LAMP1	protein_coding	7.49613e-20	0.275493	0.603	0.566	1.91541e-15	0	LAMP1
ENSG00000187608.10	ISG15	protein_coding	7.63172e-20	0.486776	0.305	0.257	1.95006e-15	0	ISG15
ENSG00000168899.5	VAMP5	protein_coding	8.2542e-20	0.515021	0.272	0.236	2.10911e-15	0	VAMP5
ENSG00000272047.4	GTF2H5	protein_coding	1.12922e-19	0.321297	0.538	0.504	2.88538e-15	0	GTF2H5
ENSG00000090863.12	GLG1	protein_coding	1.70513e-19	0.268377	0.544	0.51	4.35695e-15	0	GLG1
ENSG00000134278.16	SPIRE1	protein_coding	1.89277e-19	0.339563	0.478	0.447	4.8364e-15	0	SPIRE1
ENSG00000140538.17	NTRK3	protein_coding	3.08752e-19	0.317338	0.356	0.308	7.88924e-15	0	NTRK3
ENSG00000090661.13	CERS4	protein_coding	4.44543e-19	0.471703	0.262	0.22	1.1359e-14	0	CERS4
ENSG00000144451.20	SPAG16	protein_coding	6.62115e-19	0.390275	0.394	0.357	1.69184e-14	0	SPAG16
ENSG00000185950.9	IRS2	protein_coding	8.4172e-19	0.279853	0.539	0.503	2.15076e-14	0	IRS2
ENSG00000116171.19	SCP2	protein_coding	2.13325e-18	0.272105	0.598	0.566	5.45088e-14	0	SCP2
ENSG00000113163.19	CERT1	protein_coding	2.13676e-18	0.35468	0.374	0.328	5.45985e-14	0	CERT1
ENSG00000167733.14	HSD11B1L	protein_coding	4.10507e-18	0.353889	0.32	0.275	1.04893e-13	0	HSD11B1L
ENSG00000139970.18	RTN1	protein_coding	6.13747e-18	0.334334	0.31	0.262	1.56825e-13	0	RTN1
ENSG00000076043.11	REXO2	protein_coding	7.03535e-18	0.323336	0.508	0.478	1.79767e-13	0	REXO2
ENSG00000123384.14	LRP1	protein_coding	7.30539e-18	0.2591	0.533	0.494	1.86667e-13	0	LRP1
ENSG00000102580.15	DNAJC3	protein_coding	7.38026e-18	0.387293	0.33	0.291	1.8858e-13	0	DNAJC3
ENSG00000196338.15	NLGN3	protein_coding	9.12572e-18	0.288774	0.482	0.448	2.3318e-13	0	NLGN3
ENSG00000148660.22	CAMK2G	protein_coding	1.09025e-17	0.432626	0.267	0.227	2.78582e-13	0	CAMK2G
ENSG00000170915.9	PAQR8	protein_coding	1.15534e-17	0.445364	0.282	0.245	2.95212e-13	0	PAQR8
ENSG00000085063.18	CD59	protein_coding	1.1944e-17	0.291909	0.424	0.387	3.05192e-13	0	CD59
ENSG00000179915.25	NRXN1	protein_coding	1.44368e-17	0.360163	0.308	0.253	3.6889e-13	0	NRXN1
ENSG00000255248.11	MIR100HG	lncRNA	1.69276e-17	0.292409	0.378	0.332	4.32534e-13	0	MIR100HG
ENSG00000204264.12	PSMB8	protein_coding	2.15041e-17	0.36014	0.46	0.419	5.49472e-13	0	PSMB8
ENSG00000123159.16	GIPC1	protein_coding	2.73266e-17	0.295891	0.483	0.447	6.9825e-13	0	GIPC1
ENSG00000171943.12	SRGAP2C	protein_coding	2.92524e-17	0.297944	0.502	0.468	7.47458e-13	0	SRGAP2C
ENSG00000067182.9	TNFRSF1A	protein_coding	2.9729e-17	0.44875	0.277	0.239	7.59635e-13	0	TNFRSF1A
ENSG00000145794.17	MEGF10	protein_coding	3.25551e-17	0.396406	0.339	0.308	8.31849e-13	0	MEGF10
ENSG00000104823.9	ECH1	protein_coding	3.50201e-17	0.255003	0.61	0.587	8.94833e-13	0	ECH1
ENSG00000181019.13	NQO1	protein_coding	4.13636e-17	0.45075	0.349	0.313	1.05692e-12	0	NQO1
ENSG00000144285.24	SCN1A	protein_coding	4.1836e-17	0.372342	0.308	0.266	1.06899e-12	0	SCN1A
ENSG00000115226.10	FNDC4	protein_coding	4.40866e-17	0.341452	0.398	0.369	1.1265e-12	0	FNDC4
ENSG00000158828.8	PINK1	protein_coding	4.44405e-17	0.381469	0.281	0.237	1.13554e-12	0	PINK1
ENSG00000175348.11	TMEM9B	protein_coding	4.73489e-17	0.305537	0.469	0.435	1.20986e-12	0	TMEM9B
ENSG00000031081.11	ARHGAP31	protein_coding	7.31325e-17	0.377553	0.322	0.291	1.86868e-12	0	ARHGAP31
ENSG00000005893.17	LAMP2	protein_coding	7.80353e-17	0.308344	0.443	0.402	1.99396e-12	0	LAMP2
ENSG00000178573.7	MAF	protein_coding	8.30554e-17	0.314609	0.301	0.266	2.12223e-12	0	MAF
ENSG00000203778.8	FAM229B	protein_coding	8.64447e-17	0.302045	0.406	0.371	2.20883e-12	0	FAM229B
ENSG00000066027.12	PPP2R5A	protein_coding	1.07328e-16	0.45824	0.251	0.217	2.74243e-12	0	PPP2R5A
ENSG00000114450.11	GNB4	protein_coding	1.1429e-16	0.285595	0.551	0.524	2.92035e-12	0	GNB4
ENSG00000111897.7	SERINC1	protein_coding	3.29842e-16	0.25695	0.423	0.381	8.42812e-12	0	SERINC1
ENSG00000145824.13	CXCL14	protein_coding	4.73986e-16	0.413774	0.372	0.341	1.21113e-11	0	CXCL14
ENSG00000172380.6	GNG12	protein_coding	5.255e-16	0.364383	0.334	0.302	1.34276e-11	0	GNG12
ENSG00000073712.15	FERMT2	protein_coding	5.49151e-16	0.258787	0.627	0.601	1.40319e-11	0	FERMT2
ENSG00000066322.15	ELOVL1	protein_coding	5.79787e-16	0.314858	0.449	0.428	1.48147e-11	0	ELOVL1
ENSG00000103496.15	STX4	protein_coding	6.43212e-16	0.383607	0.312	0.277	1.64354e-11	0	STX4
ENSG00000135318.12	NT5E	protein_coding	7.00405e-16	0.384816	0.267	0.229	1.78968e-11	0	NT5E
ENSG00000060718.22	COL11A1	protein_coding	8.25949e-16	0.301344	0.315	0.282	2.11046e-11	0	COL11A1
ENSG00000144749.14	LRIG1	protein_coding	8.57551e-16	0.353133	0.35	0.322	2.19121e-11	0	LRIG1
ENSG00000159840.16	ZYX	protein_coding	1.14647e-15	0.263803	0.532	0.516	2.92947e-11	0	ZYX
ENSG00000122884.13	P4HA1	protein_coding	1.70774e-15	0.42805	0.25	0.214	4.36363e-11	0	P4HA1
ENSG00000161677.12	JOSD2	protein_coding	2.69861e-15	0.357058	0.337	0.309	6.89549e-11	0	JOSD2
ENSG00000173821.20	RNF213	protein_coding	4.67856e-15	0.375569	0.314	0.29	1.19547e-10	0	RNF213
ENSG00000172893.18	DHCR7	protein_coding	5.4595e-15	0.384344	0.298	0.266	1.39501e-10	0	DHCR7
ENSG00000109113.20	RAB34	protein_coding	5.60476e-15	0.359167	0.312	0.281	1.43213e-10	0	RAB34
ENSG00000169862.21	CTNND2	protein_coding	7.76974e-15	0.274321	0.441	0.409	1.98532e-10	0	CTNND2
ENSG00000196937.11	FAM3C	protein_coding	7.95555e-15	0.260981	0.553	0.532	2.0328e-10	0	FAM3C
ENSG00000128928.10	IVD	protein_coding	8.03184e-15	0.30198	0.38	0.34	2.0523e-10	0	IVD
ENSG00000196586.17	MYO6	protein_coding	8.31696e-15	0.284739	0.443	0.406	2.12515e-10	0	MYO6
ENSG00000141741.12	MIEN1	protein_coding	9.50766e-15	0.251718	0.562	0.539	2.4294e-10	0	MIEN1
ENSG00000175899.15	A2M	protein_coding	1.11346e-14	0.39306	0.318	0.281	2.84511e-10	0	A2M
ENSG00000115204.15	MPV17	protein_coding	1.13539e-14	0.31452	0.477	0.449	2.90116e-10	0	MPV17
ENSG00000186007.10	LEMD1	protein_coding	1.2499e-14	0.350848	0.261	0.219	3.19375e-10	0	LEMD1
ENSG00000171951.5	SCG2	protein_coding	1.45658e-14	0.438951	0.278	0.244	3.72185e-10	0	SCG2
ENSG00000101134.12	DOK5	protein_coding	1.67089e-14	0.386818	0.274	0.239	4.26946e-10	0	DOK5
ENSG00000172663.9	TMEM134	protein_coding	1.73327e-14	0.310094	0.456	0.433	4.42885e-10	0	TMEM134
ENSG00000135090.14	TAOK3	protein_coding	1.93528e-14	0.253297	0.443	0.406	4.94503e-10	0	TAOK3
ENSG00000118873.17	RAB3GAP2	protein_coding	2.06518e-14	0.280944	0.455	0.424	5.27695e-10	0	RAB3GAP2
ENSG00000113161.17	HMGCR	protein_coding	2.07657e-14	0.272406	0.498	0.47	5.30605e-10	0	HMGCR
ENSG00000171475.14	WIPF2	protein_coding	2.38341e-14	0.320579	0.325	0.297	6.09009e-10	0	WIPF2
ENSG00000172037.14	LAMB2	protein_coding	2.43798e-14	0.402425	0.265	0.237	6.22952e-10	0	LAMB2
ENSG00000182667.15	NTM	protein_coding	2.7601e-14	0.26422	0.432	0.396	7.05262e-10	0	NTM
ENSG00000269893.11	SNHG8	lncRNA	3.2759e-14	0.27	0.375	0.347	8.37059e-10	0	SNHG8
ENSG00000196923.14	PDLIM7	protein_coding	3.29016e-14	0.315698	0.486	0.466	8.40703e-10	0	PDLIM7
ENSG00000291317.1	TMEM276	protein_coding	4.09028e-14	0.385194	0.25	0.216	1.04515e-09	0	TMEM276
ENSG00000185222.10	TCEAL9	protein_coding	5.15447e-14	0.260417	0.705	0.7	1.31707e-09	0	TCEAL9
ENSG00000109099.16	PMP22	protein_coding	6.0085e-14	0.287856	0.545	0.523	1.53529e-09	0	PMP22
ENSG00000101460.13	MAP1LC3A	protein_coding	6.82131e-14	0.28299	0.488	0.465	1.74298e-09	0	MAP1LC3A
ENSG00000111783.13	RFX4	protein_coding	1.002e-13	0.280661	0.47	0.441	2.56031e-09	0	RFX4
ENSG00000129625.13	REEP5	protein_coding	1.09755e-13	0.262195	0.456	0.426	2.80447e-09	0	REEP5
ENSG00000172638.13	EFEMP2	protein_coding	1.45659e-13	0.354507	0.377	0.357	3.72189e-09	0	EFEMP2
ENSG00000114166.8	KAT2B	protein_coding	1.47057e-13	0.362637	0.279	0.244	3.75759e-09	0	KAT2B
ENSG00000181790.13	ADGRB1	protein_coding	1.49669e-13	0.289934	0.41	0.384	3.82435e-09	0	ADGRB1
ENSG00000136051.15	WASHC4	protein_coding	1.62433e-13	0.354203	0.298	0.268	4.15048e-09	0	WASHC4
ENSG00000132541.11	RIDA	protein_coding	3.72216e-13	0.399727	0.273	0.241	9.51086e-09	0	RIDA
ENSG00000116266.11	STXBP3	protein_coding	6.23366e-13	0.373675	0.295	0.264	1.59282e-08	0	STXBP3
ENSG00000169715.15	MT1E	protein_coding	6.65133e-13	0.414491	0.325	0.305	1.69955e-08	0	MT1E
ENSG00000187498.17	COL4A1	protein_coding	8.79951e-13	0.286725	0.435	0.413	2.24845e-08	0	COL4A1
ENSG00000103152.12	MPG	protein_coding	1.19823e-12	0.255944	0.424	0.394	3.06171e-08	0	MPG
ENSG00000221821.4	C6orf226	protein_coding	1.23643e-12	0.352675	0.274	0.251	3.15932e-08	0	C6orf226
ENSG00000181061.14	HIGD1A	protein_coding	1.2962e-12	0.28475	0.426	0.4	3.31205e-08	0	HIGD1A
ENSG00000134202.12	GSTM3	protein_coding	1.70117e-12	0.251341	0.52	0.49	4.34683e-08	0	GSTM3
ENSG00000145730.21	PAM	protein_coding	2.11121e-12	0.325785	0.307	0.275	5.39456e-08	0	PAM
ENSG00000109736.15	MFSD10	protein_coding	2.50029e-12	0.270368	0.445	0.421	6.38874e-08	0	MFSD10
ENSG00000164114.19	MAP9	protein_coding	3.32285e-12	0.306994	0.313	0.282	8.49054e-08	0	MAP9
ENSG00000102760.13	RGCC	protein_coding	3.92938e-12	0.398337	0.259	0.231	1.00404e-07	0	RGCC
ENSG00000176171.12	BNIP3	protein_coding	4.54322e-12	0.268852	0.493	0.472	1.16088e-07	0	BNIP3
ENSG00000266412.6	NCOA4	protein_coding	5.01068e-12	0.33514	0.315	0.288	1.28033e-07	0	NCOA4
ENSG00000075945.13	KIFAP3	protein_coding	5.49651e-12	0.25663	0.39	0.367	1.40447e-07	0	KIFAP3
ENSG00000135919.14	SERPINE2	protein_coding	5.55079e-12	0.286913	0.397	0.368	1.41834e-07	0	SERPINE2
ENSG00000189369.9	GSPT2	protein_coding	5.63964e-12	0.272854	0.325	0.284	1.44104e-07	0	GSPT2
ENSG00000172725.14	CORO1B	protein_coding	6.22301e-12	0.330945	0.33	0.308	1.5901e-07	0	CORO1B
ENSG00000116717.13	GADD45A	protein_coding	7.40524e-12	0.325703	0.353	0.322	1.89219e-07	0	GADD45A
ENSG00000103253.19	HAGHL	protein_coding	8.01898e-12	0.291895	0.372	0.341	2.04901e-07	0	HAGHL
ENSG00000187239.19	FNBP1	protein_coding	8.88557e-12	0.316276	0.371	0.349	2.27044e-07	0	FNBP1
ENSG00000173581.8	CCDC106	protein_coding	9.63097e-12	0.290723	0.33	0.301	2.4609e-07	0	CCDC106
ENSG00000123575.9	FAM199X	protein_coding	1.17931e-11	0.329848	0.295	0.267	3.01338e-07	0	FAM199X
ENSG00000115239.24	ASB3	protein_coding	1.22623e-11	0.325724	0.458	0.434	3.13325e-07	0	ASB3
ENSG00000148926.10	ADM	protein_coding	1.3149e-11	0.291473	0.368	0.347	3.35984e-07	0	ADM
ENSG00000196517.13	SLC6A9	protein_coding	1.34216e-11	0.303865	0.308	0.291	3.42949e-07	0	SLC6A9
ENSG00000081087.16	OSTM1	protein_coding	1.40028e-11	0.299162	0.378	0.35	3.57798e-07	0	OSTM1
ENSG00000137509.12	PRCP	protein_coding	1.40768e-11	0.290585	0.407	0.387	3.59689e-07	0	PRCP
ENSG00000135074.16	ADAM19	protein_coding	1.44557e-11	0.357766	0.254	0.235	3.69372e-07	0	ADAM19
ENSG00000166275.16	BORCS7	protein_coding	1.48905e-11	0.280239	0.395	0.376	3.80483e-07	0	BORCS7
ENSG00000101577.11	LPIN2	protein_coding	1.59801e-11	0.26872	0.444	0.423	4.08324e-07	0	LPIN2
ENSG00000047249.18	ATP6V1H	protein_coding	1.62577e-11	0.337238	0.26	0.228	4.15416e-07	0	ATP6V1H
ENSG00000174307.7	PHLDA3	protein_coding	1.64302e-11	0.373933	0.264	0.238	4.19825e-07	0	PHLDA3
ENSG00000091409.17	ITGA6	protein_coding	2.10989e-11	0.265844	0.505	0.485	5.3912e-07	0	ITGA6
ENSG00000134247.10	PTGFRN	protein_coding	2.32118e-11	0.307451	0.336	0.311	5.93108e-07	0	PTGFRN
ENSG00000146416.19	AIG1	protein_coding	2.51091e-11	0.291951	0.38	0.354	6.41587e-07	0	AIG1
ENSG00000064490.14	RFXANK	protein_coding	2.51565e-11	0.261312	0.445	0.428	6.428e-07	0	RFXANK
ENSG00000214194.9	SMIM30	protein_coding	2.56173e-11	0.294501	0.359	0.334	6.54574e-07	0	SMIM30
ENSG00000151552.13	QDPR	protein_coding	2.62828e-11	0.25503	0.473	0.449	6.71578e-07	0	QDPR
ENSG00000011405.14	PIK3C2A	protein_coding	3.16735e-11	0.276181	0.363	0.339	8.09322e-07	0	PIK3C2A
ENSG00000119979.18	DENND10	protein_coding	5.3339e-11	0.281316	0.396	0.376	1.36292e-06	0	DENND10
ENSG00000198929.13	NOS1AP	protein_coding	7.36094e-11	0.295009	0.383	0.369	1.88087e-06	0	NOS1AP
ENSG00000168101.15	NUDT16L1	protein_coding	7.76916e-11	0.272426	0.383	0.357	1.98518e-06	0	NUDT16L1
ENSG00000117280.13	RAB29	protein_coding	7.95358e-11	0.343817	0.29	0.264	2.0323e-06	0	RAB29
ENSG00000100711.14	ZFYVE21	protein_coding	8.43384e-11	0.303678	0.368	0.346	2.15501e-06	0	ZFYVE21
ENSG00000006715.16	VPS41	protein_coding	8.65988e-11	0.266275	0.325	0.29	2.21277e-06	0	VPS41
ENSG00000168734.14	PKIG	protein_coding	9.39314e-11	0.273146	0.386	0.368	2.40013e-06	0	PKIG
ENSG00000112304.11	ACOT13	protein_coding	1.07137e-10	0.307551	0.329	0.303	2.73756e-06	0	ACOT13
ENSG00000039650.12	PNKP	protein_coding	1.5907e-10	0.310761	0.275	0.247	4.06455e-06	0	PNKP
ENSG00000111275.13	ALDH2	protein_coding	2.04671e-10	0.290639	0.302	0.269	5.22974e-06	0	ALDH2
ENSG00000147400.10	CETN2	protein_coding	2.24996e-10	0.280212	0.409	0.392	5.7491e-06	0	CETN2
ENSG00000166333.14	ILK	protein_coding	2.46397e-10	0.253968	0.44	0.418	6.29595e-06	0	ILK
ENSG00000171444.19	MCC	protein_coding	2.54828e-10	0.366968	0.251	0.227	6.51136e-06	0	MCC
ENSG00000204673.11	AKT1S1	protein_coding	3.017e-10	0.324526	0.258	0.235	7.70903e-06	0	AKT1S1
ENSG00000170634.13	ACYP2	protein_coding	4.37096e-10	0.307387	0.286	0.259	1.11687e-05	0	ACYP2
ENSG00000157827.20	FMNL2	protein_coding	4.82935e-10	0.292783	0.287	0.257	1.234e-05	0	FMNL2
ENSG00000134121.10	CHL1	protein_coding	5.09514e-10	0.288963	0.345	0.314	1.30191e-05	0	CHL1
ENSG00000143252.17	SDHC	protein_coding	5.4752e-10	0.251059	0.452	0.431	1.39902e-05	0	SDHC
ENSG00000014216.16	CAPN1	protein_coding	5.98838e-10	0.289159	0.274	0.251	1.53015e-05	0	CAPN1
ENSG00000225177.7	NHSL1-AS1	lncRNA	6.80544e-10	0.323547	0.388	0.38	1.73893e-05	0	NHSL1-AS1
ENSG00000101144.13	BMP7	protein_coding	8.65355e-10	0.260876	0.441	0.422	2.21116e-05	0	BMP7
ENSG00000182704.8	TSKU	protein_coding	1.61682e-09	0.346589	0.254	0.24	4.13131e-05	0	TSKU
ENSG00000078124.13	ACER3	protein_coding	1.88689e-09	0.251354	0.419	0.402	4.82139e-05	0	ACER3
ENSG00000262655.4	SPON1	protein_coding	2.54653e-09	0.253724	0.382	0.362	6.5069e-05	0	SPON1
ENSG00000125675.20	GRIA3	protein_coding	2.85089e-09	0.261743	0.319	0.301	7.28458e-05	0	GRIA3
ENSG00000243279.4	PRAF2	protein_coding	3.06725e-09	0.260765	0.318	0.296	7.83745e-05	0	PRAF2
ENSG00000148803.13	FUOM	protein_coding	3.40045e-09	0.368619	0.252	0.236	8.68884e-05	0	FUOM
ENSG00000150893.11	FREM2	protein_coding	3.67798e-09	0.277374	0.346	0.339	9.39796e-05	0	FREM2
ENSG00000287090.2	ENSG00000287090	lncRNA	3.71622e-09	0.33505	0.251	0.235	9.49569e-05	0	ENSG00000287090
ENSG00000165802.23	NSMF	protein_coding	3.9912e-09	0.273754	0.305	0.286	0.000101983	0	NSMF
ENSG00000132970.14	WASF3	protein_coding	7.42349e-09	0.274828	0.335	0.318	0.000189685	0	WASF3
ENSG00000155099.8	PIP4P2	protein_coding	9.29669e-09	0.267443	0.288	0.26	0.000237549	0	PIP4P2
ENSG00000125755.20	SYMPK	protein_coding	1.06939e-08	0.270456	0.29	0.275	0.000273251	0	SYMPK
ENSG00000051620.11	HEBP2	protein_coding	1.1437e-08	0.257866	0.421	0.412	0.000292239	0	HEBP2
ENSG00000079691.19	CARMIL1	protein_coding	1.28071e-08	0.269241	0.289	0.269	0.000327247	0	CARMIL1
ENSG00000230202.1	RPL29P4	processed_pseudogene	1.44051e-08	0.268827	0.59	0.548	0.000368078	0	RPL29P4
ENSG00000156140.11	ADAMTS3	protein_coding	1.68471e-08	0.285554	0.335	0.322	0.000430478	0	ADAMTS3
ENSG00000165323.16	FAT3	protein_coding	1.76805e-08	0.293382	0.298	0.28	0.000451771	0	FAT3
ENSG00000171867.18	PRNP	protein_coding	2.82516e-08	0.272235	0.316	0.297	0.000721884	0	PRNP
ENSG00000169490.17	TM2D2	protein_coding	3.11946e-08	0.278651	0.283	0.265	0.000797084	0	TM2D2
ENSG00000078902.16	TOLLIP	protein_coding	4.85154e-08	0.318505	0.25	0.232	0.00123966	0	TOLLIP
ENSG00000164144.16	ARFIP1	protein_coding	6.51742e-08	0.288042	0.258	0.237	0.00166533	0	ARFIP1
ENSG00000111666.11	CHPT1	protein_coding	1.45215e-07	0.271809	0.31	0.292	0.00371054	0	CHPT1
ENSG00000136754.18	ABI1	protein_coding	2.09917e-07	0.253417	0.257	0.235	0.00536379	0	ABI1
ENSG00000125285.6	SOX21	protein_coding	3.61469e-07	0.273974	0.3	0.288	0.00923626	0	SOX21
ENSG00000148484.18	RSU1	protein_coding	4.8456e-07	0.280302	0.323	0.306	0.0123815	0	RSU1
ENSG00000253982.4	CLN8-AS1	lncRNA	4.86663e-07	0.269466	0.272	0.26	0.0124352	0	CLN8-AS1
ENSG00000121005.9	CRISPLD1	protein_coding	5.24849e-07	0.257625	0.318	0.309	0.0134109	0	CRISPLD1
ENSG00000167671.12	UBXN6	protein_coding	6.07623e-07	0.270956	0.256	0.241	0.015526	0	UBXN6
ENSG00000172340.15	SUCLG2	protein_coding	1.09281e-06	0.272385	0.33	0.323	0.0279234	0	SUCLG2
ENSG00000127124.16	HIVEP3	protein_coding	1.17679e-06	0.256515	0.261	0.246	0.0300694	0	HIVEP3
ENSG00000113328.21	CCNG1	protein_coding	1.39372e-06	0.263035	0.309	0.295	0.0356123	0	CCNG1
ENSG00000177674.16	AGTRAP	protein_coding	1.43427e-06	0.253412	0.326	0.312	0.0366484	0	AGTRAP
ENSG00000178234.13	GALNT11	protein_coding	1.97561e-06	0.265179	0.256	0.238	0.0504808	0	GALNT11
ENSG00000100983.12	GSS	protein_coding	2.54164e-06	0.26592	0.306	0.3	0.0649441	0	GSS
ENSG00000049323.16	LTBP1	protein_coding	2.71641e-06	0.284776	0.281	0.268	0.0694098	0	LTBP1
ENSG00000197696.10	NMB	protein_coding	4.16925e-06	0.308809	0.383	0.38	0.106533	0	NMB
ENSG00000138078.16	PREPL	protein_coding	5.57415e-06	0.250928	0.259	0.241	0.142431	0	PREPL
ENSG00000114054.14	PCCB	protein_coding	7.50926e-06	0.281367	0.261	0.251	0.191877	0	PCCB
ENSG00000164967.10	RPP25L	protein_coding	1.10586e-05	0.262078	0.266	0.256	0.28257	0	RPP25L
ENSG00000049245.13	VAMP3	protein_coding	4.27647e-05	0.277433	0.27	0.259	1	0	VAMP3
ENSG00000154217.16	PITPNC1	protein_coding	4.44593e-05	0.262619	0.263	0.255	1	0	PITPNC1
ENSG00000147889.18	CDKN2A	protein_coding	0.000266702	0.252453	0.372	0.369	1	0	CDKN2A
ENSG00000092853.14	CLSPN	protein_coding	0	2.70592	0.656	0.099	0	1	CLSPN
ENSG00000176890.16	TYMS	protein_coding	0	1.88101	0.85	0.293	0	1	TYMS
ENSG00000156802.13	ATAD2	protein_coding	0	2.323	0.68	0.142	0	1	ATAD2
ENSG00000104738.19	MCM4	protein_coding	0	2.06482	0.748	0.215	0	1	MCM4
ENSG00000166803.14	PCLAF	protein_coding	0	1.90135	0.72	0.194	0	1	PCLAF
ENSG00000077152.12	UBE2T	protein_coding	0	1.92142	0.701	0.179	0	1	UBE2T
ENSG00000164104.12	HMGB2	protein_coding	0	1.59628	0.806	0.291	0	1	HMGB2
ENSG00000151725.12	CENPU	protein_coding	0	2.17341	0.623	0.112	0	1	CENPU
ENSG00000112312.10	GMNN	protein_coding	0	1.89957	0.698	0.196	0	1	GMNN
ENSG00000131153.9	GINS2	protein_coding	0	1.95066	0.691	0.192	0	1	GINS2
ENSG00000132646.11	PCNA	protein_coding	0	1.88104	0.734	0.239	0	1	PCNA
ENSG00000123219.13	CENPK	protein_coding	0	1.93869	0.651	0.157	0	1	CENPK
ENSG00000136824.19	SMC2	protein_coding	0	1.53648	0.764	0.271	0	1	SMC2
ENSG00000091651.9	ORC6	protein_coding	0	2.20023	0.607	0.115	0	1	ORC6
ENSG00000119969.16	HELLS	protein_coding	0	2.04404	0.636	0.155	0	1	HELLS
ENSG00000120802.15	TMPO	protein_coding	0	1.49367	0.785	0.311	0	1	TMPO
ENSG00000167325.15	RRM1	protein_coding	0	1.74131	0.687	0.217	0	1	RRM1
ENSG00000166508.19	MCM7	protein_coding	0	1.61868	0.664	0.201	0	1	MCM7
ENSG00000113368.12	LMNB1	protein_coding	0	1.5755	0.67	0.211	0	1	LMNB1
ENSG00000140525.20	FANCI	protein_coding	0	1.65527	0.655	0.199	0	1	FANCI
ENSG00000131747.15	TOP2A	protein_coding	0	2.18824	0.647	0.193	0	1	TOP2A
ENSG00000112118.20	MCM3	protein_coding	0	1.99018	0.626	0.175	0	1	MCM3
ENSG00000168496.4	FEN1	protein_coding	0	2.03615	0.577	0.126	0	1	FEN1
ENSG00000170312.17	CDK1	protein_coding	0	2.35917	0.548	0.098	0	1	CDK1
ENSG00000171848.16	RRM2	protein_coding	0	2.40859	0.542	0.094	0	1	RRM2
ENSG00000162607.13	USP1	protein_coding	0	1.58163	0.654	0.211	0	1	USP1
ENSG00000148773.14	MKI67	protein_coding	0	2.01135	0.639	0.196	0	1	MKI67
ENSG00000117724.15	CENPF	protein_coding	0	1.68157	0.833	0.392	0	1	CENPF
ENSG00000113810.16	SMC4	protein_coding	0	1.53279	0.711	0.278	0	1	SMC4
ENSG00000164109.14	MAD2L1	protein_coding	0	1.7562	0.549	0.123	0	1	MAD2L1
ENSG00000175063.17	UBE2C	protein_coding	0	2.26427	0.534	0.116	0	1	UBE2C
ENSG00000173207.13	CKS1B	protein_coding	0	1.28447	0.768	0.351	0	1	CKS1B
ENSG00000138160.7	KIF11	protein_coding	0	2.08989	0.519	0.103	0	1	KIF11
ENSG00000138376.11	BARD1	protein_coding	0	1.67891	0.582	0.169	0	1	BARD1
ENSG00000100162.16	CENPM	protein_coding	0	1.41069	0.604	0.193	0	1	CENPM
ENSG00000088325.16	TPX2	protein_coding	0	1.8877	0.554	0.149	0	1	TPX2
ENSG00000228716.7	DHFR	protein_coding	0	1.51791	0.617	0.215	0	1	DHFR
ENSG00000065328.17	MCM10	protein_coding	0	2.90385	0.447	0.048	0	1	MCM10
ENSG00000122952.17	ZWINT	protein_coding	0	1.86724	0.515	0.116	0	1	ZWINT
ENSG00000213551.7	DNAJC9	protein_coding	0	1.67567	0.551	0.153	0	1	DNAJC9
ENSG00000130816.17	DNMT1	protein_coding	0	1.17149	0.799	0.401	0	1	DNMT1
ENSG00000167670.16	CHAF1A	protein_coding	0	2.19045	0.484	0.089	0	1	CHAF1A
ENSG00000100749.9	VRK1	protein_coding	0	1.64823	0.537	0.145	0	1	VRK1
ENSG00000129534.14	MIS18BP1	protein_coding	0	1.65337	0.546	0.155	0	1	MIS18BP1
ENSG00000106399.11	RPA3	protein_coding	0	1.08601	0.707	0.316	0	1	RPA3
ENSG00000203760.9	CENPW	protein_coding	0	1.42978	0.542	0.155	0	1	CENPW
ENSG00000100526.21	CDKN3	protein_coding	0	1.43447	0.6	0.214	0	1	CDKN3
ENSG00000160298.18	C21orf58	protein_coding	0	2.0475	0.467	0.082	0	1	C21orf58
ENSG00000139618.19	BRCA2	protein_coding	0	2.72962	0.441	0.059	0	1	BRCA2
ENSG00000012048.26	BRCA1	protein_coding	0	2.42842	0.455	0.073	0	1	BRCA1
ENSG00000163535.18	SGO2	protein_coding	0	2.07672	0.493	0.113	0	1	SGO2
ENSG00000133119.13	RFC3	protein_coding	0	2.08056	0.464	0.087	0	1	RFC3
ENSG00000138182.15	KIF20B	protein_coding	0	1.93181	0.486	0.11	0	1	KIF20B
ENSG00000188486.4	H2AX	protein_coding	0	1.18905	0.726	0.35	0	1	H2AX
ENSG00000149554.15	CHEK1	protein_coding	0	2.03979	0.472	0.096	0	1	CHEK1
ENSG00000111247.15	RAD51AP1	protein_coding	0	2.23463	0.443	0.067	0	1	RAD51AP1
ENSG00000100297.16	MCM5	protein_coding	0	2.04708	0.476	0.101	0	1	MCM5
ENSG00000075218.19	GTSE1	protein_coding	0	1.85711	0.486	0.113	0	1	GTSE1
ENSG00000112029.10	FBXO5	protein_coding	0	2.07997	0.462	0.091	0	1	FBXO5
ENSG00000109881.17	CCDC34	protein_coding	0	1.21167	0.632	0.261	0	1	CCDC34
ENSG00000066279.19	ASPM	protein_coding	0	2.11986	0.47	0.1	0	1	ASPM
ENSG00000171320.15	ESCO2	protein_coding	0	2.32659	0.42	0.059	0	1	ESCO2
ENSG00000101057.16	MYBL2	protein_coding	0	1.76846	0.471	0.111	0	1	MYBL2
ENSG00000006634.8	DBF4	protein_coding	0	1.51315	0.524	0.166	0	1	DBF4
ENSG00000168393.13	DTYMK	protein_coding	0	0.939336	0.78	0.423	0	1	DTYMK
ENSG00000101412.13	E2F1	protein_coding	0	2.34534	0.421	0.064	0	1	E2F1
ENSG00000184357.5	H1-5	protein_coding	0	1.72122	0.487	0.132	0	1	H1-5
ENSG00000182481.10	KPNA2	protein_coding	0	1.55644	0.702	0.347	0	1	KPNA2
ENSG00000072501.19	SMC1A	protein_coding	0	1.08847	0.731	0.384	0	1	SMC1A
ENSG00000129810.15	SGO1	protein_coding	0	2.2904	0.401	0.058	0	1	SGO1
ENSG00000105486.15	LIG1	protein_coding	0	1.82914	0.452	0.109	0	1	LIG1
ENSG00000013810.21	TACC3	protein_coding	0	2.06071	0.42	0.079	0	1	TACC3
ENSG00000109805.10	NCAPG	protein_coding	0	2.59728	0.387	0.047	0	1	NCAPG
ENSG00000163808.17	KIF15	protein_coding	0	2.23637	0.4	0.062	0	1	KIF15
ENSG00000152253.9	SPC25	protein_coding	0	2.17864	0.397	0.06	0	1	SPC25
ENSG00000080986.13	NDC80	protein_coding	0	2.26482	0.389	0.055	0	1	NDC80
ENSG00000114346.14	ECT2	protein_coding	0	1.81137	0.439	0.106	0	1	ECT2
ENSG00000167513.9	CDT1	protein_coding	0	2.36632	0.391	0.058	0	1	CDT1
ENSG00000128951.14	DUT	protein_coding	0	1.32437	0.892	0.559	0	1	DUT
ENSG00000076003.5	MCM6	protein_coding	0	1.89535	0.442	0.11	0	1	MCM6
ENSG00000165304.8	MELK	protein_coding	0	2.30131	0.393	0.061	0	1	MELK
ENSG00000108055.11	SMC3	protein_coding	0	0.868244	0.837	0.508	0	1	SMC3
ENSG00000145386.11	CCNA2	protein_coding	0	2.48063	0.381	0.053	0	1	CCNA2
ENSG00000138587.6	MNS1	protein_coding	0	2.0042	0.41	0.085	0	1	MNS1
ENSG00000143228.13	NUF2	protein_coding	0	1.98549	0.402	0.08	0	1	NUF2
ENSG00000121152.10	NCAPH	protein_coding	0	2.50028	0.371	0.049	0	1	NCAPH
ENSG00000143476.18	DTL	protein_coding	0	2.91929	0.354	0.035	0	1	DTL
ENSG00000124795.17	DEK	protein_coding	0	1.12888	0.954	0.637	0	1	DEK
ENSG00000237649.8	KIFC1	protein_coding	0	2.42049	0.363	0.049	0	1	KIFC1
ENSG00000142945.13	KIF2C	protein_coding	0	2.2884	0.365	0.057	0	1	KIF2C
ENSG00000146670.10	CDCA5	protein_coding	0	2.41271	0.351	0.045	0	1	CDCA5
ENSG00000176208.9	ATAD5	protein_coding	0	2.07171	0.368	0.066	0	1	ATAD5
ENSG00000136938.9	ANP32B	protein_coding	0	0.800821	0.883	0.587	0	1	ANP32B
ENSG00000167900.12	TK1	protein_coding	0	2.32679	0.34	0.046	0	1	TK1
ENSG00000131470.15	PSMC3IP	protein_coding	0	2.30948	0.349	0.058	0	1	PSMC3IP
ENSG00000138180.16	CEP55	protein_coding	0	2.46979	0.328	0.043	0	1	CEP55
ENSG00000132780.17	NASP	protein_coding	0	1.00923	0.951	0.668	0	1	NASP
ENSG00000092470.12	WDR76	protein_coding	0	2.33549	0.331	0.053	0	1	WDR76
ENSG00000188229.6	TUBB4B	protein_coding	0	0.946546	0.86	0.584	0	1	TUBB4B
ENSG00000120539.15	MASTL	protein_coding	0	2.48682	0.315	0.04	0	1	MASTL
ENSG00000169607.13	CKAP2L	protein_coding	0	2.37538	0.317	0.046	0	1	CKAP2L
ENSG00000189057.11	FAM111B	protein_coding	0	3.07881	0.279	0.025	0	1	FAM111B
ENSG00000093009.11	CDC45	protein_coding	0	2.5683	0.287	0.035	0	1	CDC45
ENSG00000094804.12	CDC6	protein_coding	0	2.8695	0.274	0.029	0	1	CDC6
ENSG00000175305.18	CCNE2	protein_coding	0	3.02294	0.268	0.024	0	1	CCNE2
ENSG00000164985.15	PSIP1	protein_coding	0	0.733147	0.914	0.671	0	1	PSIP1
ENSG00000099901.18	RANBP1	protein_coding	0	0.72483	0.939	0.721	0	1	RANBP1
ENSG00000197061.5	H4C3	protein_coding	0	1.13291	0.904	0.742	0	1	H4C3
ENSG00000123416.15	TUBA1B	protein_coding	0	0.727787	0.992	0.86	0	1	TUBA1B
ENSG00000196230.14	TUBB	protein_coding	0	0.900977	0.989	0.876	0	1	TUBB
ENSG00000069275.13	NUCKS1	protein_coding	0	0.621878	0.984	0.875	0	1	NUCKS1
ENSG00000164032.12	H2AZ1	protein_coding	0	0.854619	0.994	0.917	0	1	H2AZ1
ENSG00000125835.20	SNRPB	protein_coding	1.97626258336499e-323	0.73928	0.893	0.607	5.04974615301421e-319	1	SNRPB
ENSG00000137807.16	KIF23	protein_coding	9.88131291682493e-323	2.36058	0.314	0.047	2.52487307650711e-318	1	KIF23
ENSG00000106462.12	EZH2	protein_coding	2.56914135837448e-322	1.30571	0.572	0.187	6.56466999891848e-318	1	EZH2
ENSG00000011426.11	ANLN	protein_coding	5.85467790321877e-321	2.31307	0.321	0.051	1.49598729783046e-316	1	ANLN
ENSG00000213853.10	EMP2	protein_coding	1.45225655938576e-319	1.42402	0.541	0.184	3.71080596054249e-315	1	EMP2
ENSG00000049541.11	RFC2	protein_coding	1.05629510791755e-316	1.51664	0.499	0.155	2.69904525975091e-312	1	RFC2
ENSG00000123975.5	CKS2	protein_coding	1.34434377855897e-316	1.42667	0.621	0.291	3.43506722297388e-312	1	CKS2
ENSG00000137812.21	KNL1	protein_coding	2.43205324029967e-315	2.04759	0.361	0.064	6.21438243961372e-311	1	KNL1
ENSG00000253729.9	PRKDC	protein_coding	4.38382403111296e-315	0.614455	0.956	0.769	1.12015471642998e-310	1	PRKDC
ENSG00000126787.13	DLGAP5	protein_coding	9.9972889262862e-310	2.045	0.38	0.087	2.55451e-305	1	DLGAP5
ENSG00000291224.2	ENSG00000291224	lncRNA	0	1.83416	0.409	0.092	2.85657e-305	1	ENSG00000291224
ENSG00000276043.5	UHRF1	protein_coding	1.38336e-303	1.84791	0.393	0.082	3.53475e-299	1	UHRF1
ENSG00000139734.19	DIAPH3	protein_coding	1.94064e-303	2.20588	0.328	0.054	4.95873e-299	1	DIAPH3
ENSG00000187514.17	PTMA	protein_coding	2.42874e-302	0.380169	0.999	0.989	6.20591e-298	1	PTMA
ENSG00000171241.9	SHCBP1	protein_coding	2.65987e-302	2.03793	0.339	0.058	6.7965e-298	1	SHCBP1
ENSG00000138778.14	CENPE	protein_coding	9.62211e-293	1.97367	0.397	0.11	2.45864e-288	1	CENPE
ENSG00000182010.11	RTKN2	protein_coding	1.34415e-292	1.96477	0.351	0.061	3.43457e-288	1	RTKN2
ENSG00000168078.10	PBK	protein_coding	3.15582e-292	1.20628	0.582	0.211	8.06376e-288	1	PBK
ENSG00000077514.9	POLD3	protein_coding	3.08336e-287	1.64873	0.419	0.113	7.87861e-283	1	POLD3
ENSG00000079616.14	KIF22	protein_coding	3.69632e-287	1.45564	0.477	0.144	9.44483e-283	1	KIF22
ENSG00000184661.14	CDCA2	protein_coding	1.2052e-286	2.50818	0.264	0.034	3.07953e-282	1	CDCA2
ENSG00000054654.20	SYNE2	protein_coding	1.26161e-285	0.98219	0.699	0.336	3.22368e-281	1	SYNE2
ENSG00000163918.12	RFC4	protein_coding	2.20535e-285	1.65434	0.42	0.107	5.63512e-281	1	RFC4
ENSG00000196584.4	XRCC2	protein_coding	2.22989e-284	2.63464	0.252	0.03	5.69782e-280	1	XRCC2
ENSG00000123485.12	HJURP	protein_coding	7.21266e-283	2.56534	0.252	0.028	1.84298e-278	1	HJURP
ENSG00000118193.12	KIF14	protein_coding	3.49573e-278	2.3709	0.278	0.041	8.93229e-274	1	KIF14
ENSG00000156970.13	BUB1B	protein_coding	2.98555e-277	1.86323	0.355	0.072	7.62867e-273	1	BUB1B
ENSG00000105011.9	ASF1B	protein_coding	2.1504e-276	2.34048	0.28	0.037	5.4947e-272	1	ASF1B
ENSG00000198901.14	PRC1	protein_coding	5.21179e-276	1.71132	0.397	0.093	1.33172e-271	1	PRC1
ENSG00000136108.15	CKAP2	protein_coding	5.23741e-274	1.21013	0.635	0.325	1.33826e-269	1	CKAP2
ENSG00000094916.16	CBX5	protein_coding	1.08735e-272	0.604955	0.921	0.712	2.77839e-268	1	CBX5
ENSG00000197451.12	HNRNPAB	protein_coding	2.16813e-271	0.579122	0.938	0.737	5.54e-267	1	HNRNPAB
ENSG00000127564.17	PKMYT1	protein_coding	1.10761e-270	2.32868	0.27	0.035	2.83015e-266	1	PKMYT1
ENSG00000117399.14	CDC20	protein_coding	1.65629e-269	1.82783	0.374	0.089	4.23216e-265	1	CDC20
ENSG00000087586.18	AURKA	protein_coding	7.56669e-268	2.24417	0.292	0.056	1.93344e-263	1	AURKA
ENSG00000134690.11	CDCA8	protein_coding	1.29321e-266	2.3611	0.261	0.033	3.30441e-262	1	CDCA8
ENSG00000119333.12	DYNC2I2	protein_coding	2.38322e-266	1.08662	0.604	0.253	6.08961e-262	1	DYNC2I2
ENSG00000154640.15	BTG3	protein_coding	5.13695e-263	0.944953	0.681	0.335	1.31259e-258	1	BTG3
ENSG00000134057.15	CCNB1	protein_coding	7.23982e-263	1.64253	0.448	0.154	1.84992e-258	1	CCNB1
ENSG00000187741.16	FANCA	protein_coding	1.23538e-262	2.11008	0.297	0.049	3.15665e-258	1	FANCA
ENSG00000184990.13	SIVA1	protein_coding	4.36846e-261	0.783927	0.797	0.483	1.11623e-256	1	SIVA1
ENSG00000080839.12	RBL1	protein_coding	3.21224e-258	2.14953	0.293	0.053	8.2079e-254	1	RBL1
ENSG00000149636.16	DSN1	protein_coding	1.52821e-257	2.08626	0.292	0.05	3.90488e-253	1	DSN1
ENSG00000101003.12	GINS1	protein_coding	9.22414e-257	1.86934	0.337	0.072	2.35695e-252	1	GINS1
ENSG00000149929.16	HIRIP3	protein_coding	9.73093e-256	1.43239	0.443	0.128	2.48645e-251	1	HIRIP3
ENSG00000073111.15	MCM2	protein_coding	1.27555e-255	2.03603	0.305	0.058	3.25928e-251	1	MCM2
ENSG00000213347.11	MXD3	protein_coding	1.57292e-255	1.85108	0.343	0.07	4.01913e-251	1	MXD3
ENSG00000122483.18	CCDC18	protein_coding	2.29453e-253	1.90332	0.322	0.072	5.86297e-249	1	CCDC18
ENSG00000165891.16	E2F7	protein_coding	2.55496e-253	2.32265	0.258	0.037	6.52843e-249	1	E2F7
ENSG00000146918.20	NCAPG2	protein_coding	2.93827e-253	1.85317	0.335	0.069	7.50786e-249	1	NCAPG2
ENSG00000138668.20	HNRNPD	protein_coding	9.72564e-252	0.592687	0.917	0.702	2.48509e-247	1	HNRNPD
ENSG00000129195.16	PIMREG	protein_coding	2.27978e-247	1.51977	0.434	0.129	5.82528e-243	1	PIMREG
ENSG00000092201.10	SUPT16H	protein_coding	1.89262e-246	0.732103	0.813	0.517	4.83602e-242	1	SUPT16H
ENSG00000108106.14	UBE2S	protein_coding	1.29315e-245	0.840332	0.836	0.593	3.30425e-241	1	UBE2S
ENSG00000165480.16	SKA3	protein_coding	3.94508e-245	2.25108	0.258	0.036	1.00805e-240	1	SKA3
ENSG00000178999.13	AURKB	protein_coding	5.89484e-245	1.99911	0.291	0.045	1.50625e-240	1	AURKB
ENSG00000163950.13	SLBP	protein_coding	1.6111e-243	1.16304	0.557	0.254	4.11668e-239	1	SLBP
ENSG00000090889.12	KIF4A	protein_coding	1.94877e-243	1.65365	0.36	0.077	4.9795e-239	1	KIF4A
ENSG00000164087.8	POC1A	protein_coding	2.73638e-243	1.89948	0.316	0.064	6.992e-239	1	POC1A
ENSG00000014138.10	POLA2	protein_coding	2.16284e-242	2.15787	0.272	0.044	5.5265e-238	1	POLA2
ENSG00000068489.13	PRR11	protein_coding	2.27962e-241	1.36097	0.47	0.178	5.82489e-237	1	PRR11
ENSG00000111665.12	CDCA3	protein_coding	1.03726e-240	2.00108	0.302	0.063	2.6504e-236	1	CDCA3
ENSG00000108424.11	KPNB1	protein_coding	1.28953e-240	0.630006	0.877	0.626	3.29501e-236	1	KPNB1
ENSG00000101773.19	RBBP8	protein_coding	3.29485e-238	1.43355	0.43	0.137	8.419e-234	1	RBBP8
ENSG00000151503.14	NCAPD3	protein_coding	4.26074e-238	1.42952	0.421	0.128	1.0887e-233	1	NCAPD3
ENSG00000146263.12	MMS22L	protein_coding	1.17529e-234	2.25727	0.254	0.041	3.0031e-230	1	MMS22L
ENSG00000108179.14	PPIF	protein_coding	3.79704e-234	1.25062	0.484	0.175	9.7022e-230	1	PPIF
ENSG00000072571.20	HMMR	protein_coding	1.71002e-233	1.98243	0.298	0.061	4.36945e-229	1	HMMR
ENSG00000131462.9	TUBG1	protein_coding	9.82924e-232	1.07091	0.557	0.233	2.51157e-227	1	TUBG1
ENSG00000166483.12	WEE1	protein_coding	1.25203e-231	1.21925	0.493	0.187	3.19919e-227	1	WEE1
ENSG00000165501.17	LRR1	protein_coding	2.39432e-230	1.4122	0.417	0.115	6.11796e-226	1	LRR1
ENSG00000163507.15	CIP2A	protein_coding	1.2554e-229	1.94882	0.284	0.052	3.20781e-225	1	CIP2A
ENSG00000132341.12	RAN	protein_coding	1.86385e-229	0.456624	0.966	0.838	4.76251e-225	1	RAN
ENSG00000144554.13	FANCD2	protein_coding	1.18235e-227	1.87822	0.297	0.056	3.02114e-223	1	FANCD2
ENSG00000293495.2	C19orf48P	lncRNA	2.39404e-227	1.17824	0.504	0.182	6.11725e-223	1	C19orf48P
ENSG00000134291.12	TMEM106C	protein_coding	3.34681e-227	0.984863	0.603	0.279	8.55177e-223	1	TMEM106C
ENSG00000071539.14	TRIP13	protein_coding	4.07763e-226	2.11036	0.259	0.042	1.04192e-221	1	TRIP13
ENSG00000109084.14	TMEM97	protein_coding	5.07216e-226	0.935108	0.645	0.318	1.29604e-221	1	TMEM97
ENSG00000154473.18	BUB3	protein_coding	6.2204e-226	0.937511	0.64	0.323	1.58944e-221	1	BUB3
ENSG00000159055.4	MIS18A	protein_coding	1.18197e-225	1.38251	0.412	0.117	3.02017e-221	1	MIS18A
ENSG00000166851.15	PLK1	protein_coding	1.74167e-225	1.98674	0.289	0.067	4.45032e-221	1	PLK1
ENSG00000119403.15	PHF19	protein_coding	2.78767e-224	1.06748	0.551	0.227	7.12307e-220	1	PHF19
ENSG00000147536.12	GINS4	protein_coding	7.26366e-224	1.94352	0.285	0.057	1.85601e-219	1	GINS4
ENSG00000116062.19	MSH6	protein_coding	2.09387e-221	1.23283	0.5	0.207	5.35026e-217	1	MSH6
ENSG00000031691.7	CENPQ	protein_coding	7.80585e-221	1.54202	0.362	0.094	1.99455e-216	1	CENPQ
ENSG00000169689.15	CENPX	protein_coding	3.33892e-219	0.6066	0.865	0.623	8.5316e-215	1	CENPX
ENSG00000176014.13	TUBB6	protein_coding	2.6986e-218	0.893965	0.652	0.346	6.89547e-214	1	TUBB6
ENSG00000170515.14	PA2G4	protein_coding	3.63389e-218	0.548405	0.892	0.666	9.28532e-214	1	PA2G4
ENSG00000169679.15	BUB1	protein_coding	6.5875e-217	1.93224	0.28	0.054	1.68324e-212	1	BUB1
ENSG00000189403.15	HMGB1	protein_coding	2.04575e-216	0.370621	0.998	0.967	5.22729e-212	1	HMGB1
ENSG00000161800.13	RACGAP1	protein_coding	8.21316e-216	1.70755	0.311	0.064	2.09863e-211	1	RACGAP1
ENSG00000164754.16	RAD21	protein_coding	9.04634e-215	0.729937	0.779	0.491	2.31152e-210	1	RAD21
ENSG00000151849.16	CENPJ	protein_coding	9.48616e-215	1.77288	0.296	0.06	2.4239e-210	1	CENPJ
ENSG00000089280.20	FUS	protein_coding	1.28955e-214	0.495066	0.938	0.768	3.29506e-210	1	FUS
ENSG00000153044.10	CENPH	protein_coding	3.39173e-213	1.25711	0.447	0.14	8.66656e-209	1	CENPH
ENSG00000141905.19	NFIC	protein_coding	3.28988e-212	0.643414	0.812	0.537	8.4063e-208	1	NFIC
ENSG00000115875.19	SRSF7	protein_coding	9.39741e-211	0.551366	0.879	0.598	2.40123e-206	1	SRSF7
ENSG00000149503.14	INCENP	protein_coding	1.85418e-210	1.78715	0.304	0.071	4.7378e-206	1	INCENP
ENSG00000115163.15	CENPA	protein_coding	1.5744e-208	1.86508	0.286	0.061	4.0229e-204	1	CENPA
ENSG00000095002.16	MSH2	protein_coding	3.5111e-207	1.126	0.512	0.217	8.97155e-203	1	MSH2
ENSG00000117748.10	RPA2	protein_coding	9.54183e-204	1.05956	0.516	0.211	2.43813e-199	1	RPA2
ENSG00000125885.13	MCM8	protein_coding	2.32783e-203	1.91468	0.26	0.046	5.94806e-199	1	MCM8
ENSG00000109971.14	HSPA8	protein_coding	9.14738e-203	0.416811	0.974	0.872	2.33734e-198	1	HSPA8
ENSG00000128944.14	KNSTRN	protein_coding	5.43135e-200	1.68899	0.324	0.095	1.38782e-195	1	KNSTRN
ENSG00000109685.19	NSD2	protein_coding	5.52426e-200	0.95353	0.562	0.252	1.41156e-195	1	NSD2
ENSG00000148229.13	POLE3	protein_coding	5.47725e-198	0.824596	0.651	0.334	1.39955e-193	1	POLE3
ENSG00000144354.15	CDCA7	protein_coding	6.76657e-197	1.29279	0.414	0.132	1.72899e-192	1	CDCA7
ENSG00000163888.4	CAMK2N2	protein_coding	1.78077e-196	1.01197	0.534	0.235	4.55022e-192	1	CAMK2N2
ENSG00000198830.13	HMGN2	protein_coding	2.18876e-195	0.437477	0.945	0.78	5.59272e-191	1	HMGN2
ENSG00000167088.11	SNRPD1	protein_coding	2.8741e-195	0.512365	0.895	0.676	7.34389e-191	1	SNRPD1
ENSG00000163781.14	TOPBP1	protein_coding	6.72211e-191	1.16389	0.451	0.167	1.71763e-186	1	TOPBP1
ENSG00000274997.2	H2AC12	protein_coding	5.77852e-190	1.80315	0.268	0.053	1.47653e-185	1	H2AC12
ENSG00000169813.17	HNRNPF	protein_coding	3.46066e-188	0.571727	0.847	0.603	8.84267e-184	1	HNRNPF
ENSG00000131351.15	HAUS8	protein_coding	1.50312e-185	1.6285	0.291	0.065	3.84077e-181	1	HAUS8
ENSG00000146247.15	PHIP	protein_coding	7.64519e-185	1.02821	0.489	0.193	1.9535e-180	1	PHIP
ENSG00000010292.13	NCAPD2	protein_coding	1.7491e-184	1.501	0.325	0.089	4.4693e-180	1	NCAPD2
ENSG00000267383.10	ENSG00000267383	lncRNA	2.23471e-183	1.46333	0.335	0.093	5.71014e-179	1	ENSG00000267383
ENSG00000123080.12	CDKN2C	protein_coding	2.85354e-183	1.37719	0.36	0.107	7.29135e-179	1	CDKN2C
ENSG00000144381.18	HSPD1	protein_coding	8.35406e-182	0.446976	0.935	0.773	2.13463e-177	1	HSPD1
ENSG00000185347.19	TEDC1	protein_coding	4.72293e-181	1.47103	0.329	0.086	1.2068e-176	1	TEDC1
ENSG00000035928.17	RFC1	protein_coding	6.55971e-181	0.668569	0.738	0.454	1.67614e-176	1	RFC1
ENSG00000305512.1	ENSG00000305512	lncRNA	8.79459e-181	1.09044	0.451	0.164	2.24719e-176	1	ENSG00000305512
ENSG00000143799.14	PARP1	protein_coding	1.33166e-180	0.439086	0.93	0.76	3.40265e-176	1	PARP1
ENSG00000161547.17	SRSF2	protein_coding	4.06587e-180	0.57922	0.818	0.546	1.03891e-175	1	SRSF2
ENSG00000149136.9	SSRP1	protein_coding	5.59148e-180	0.663027	0.725	0.433	1.42873e-175	1	SSRP1
ENSG00000184207.9	PGP	protein_coding	6.39616e-180	0.598507	0.788	0.514	1.63435e-175	1	PGP
ENSG00000175183.10	CSRP2	protein_coding	5.90533e-179	0.607951	0.797	0.528	1.50893e-174	1	CSRP2
ENSG00000166801.17	FAM111A	protein_coding	1.02258e-178	1.67946	0.276	0.071	2.61289e-174	1	FAM111A
ENSG00000136861.19	CDK5RAP2	protein_coding	5.70261e-178	0.727121	0.66	0.366	1.45713e-173	1	CDK5RAP2
ENSG00000119326.15	CTNNAL1	protein_coding	2.52439e-177	1.11942	0.449	0.171	6.45032e-173	1	CTNNAL1
ENSG00000089685.15	BIRC5	protein_coding	2.1718e-176	0.949708	0.544	0.239	5.54939e-172	1	BIRC5
ENSG00000080345.18	RIF1	protein_coding	3.04595e-175	0.845678	0.592	0.299	7.78301e-171	1	RIF1
ENSG00000110958.16	PTGES3	protein_coding	4.52148e-175	0.443	0.913	0.724	1.15533e-170	1	PTGES3
ENSG00000187840.5	EIF4EBP1	protein_coding	4.97074e-174	0.836115	0.583	0.282	1.27012e-169	1	EIF4EBP1
ENSG00000103260.9	METRN	protein_coding	7.21211e-174	0.365927	0.996	0.943	1.84284e-169	1	METRN
ENSG00000101596.17	SMCHD1	protein_coding	2.06034e-173	0.796447	0.605	0.31	5.26459e-169	1	SMCHD1
ENSG00000115241.11	PPM1G	protein_coding	2.19021e-171	0.487437	0.872	0.646	5.59643e-167	1	PPM1G
ENSG00000286522.2	H3C2	protein_coding	8.38603e-171	1.2693	0.331	0.075	2.1428e-166	1	H3C2
ENSG00000111206.13	FOXM1	protein_coding	2.47853e-168	1.14296	0.417	0.15	6.33313e-164	1	FOXM1
ENSG00000177917.12	ARL6IP6	protein_coding	5.07763e-166	1.01443	0.471	0.195	1.29744e-161	1	ARL6IP6
ENSG00000106268.16	NUDT1	protein_coding	1.16077e-165	0.544691	0.786	0.494	2.96601e-161	1	NUDT1
ENSG00000080824.19	HSP90AA1	protein_coding	8.19835e-165	0.284895	0.996	0.952	2.09484e-160	1	HSP90AA1
ENSG00000166451.14	CENPN	protein_coding	3.38177e-164	1.31662	0.334	0.096	8.6411e-160	1	CENPN
ENSG00000174799.12	CEP135	protein_coding	2.49191e-163	1.50467	0.282	0.072	6.36732e-159	1	CEP135
ENSG00000143977.14	SNRPG	protein_coding	6.58148e-163	0.413446	0.919	0.731	1.6817e-158	1	SNRPG
ENSG00000111602.12	TIMELESS	protein_coding	6.71242e-162	1.53263	0.282	0.071	1.71516e-157	1	TIMELESS
ENSG00000143401.15	ANP32E	protein_coding	1.07645e-161	0.623305	0.75	0.491	2.75054e-157	1	ANP32E
ENSG00000124207.17	CSE1L	protein_coding	3.15063e-161	0.973542	0.467	0.19	8.05048e-157	1	CSE1L
ENSG00000148019.14	CEP78	protein_coding	8.0021e-161	1.01601	0.448	0.187	2.0447e-156	1	CEP78
ENSG00000120699.14	EXOSC8	protein_coding	5.96009e-160	0.796739	0.578	0.285	1.52292e-155	1	EXOSC8
ENSG00000168061.17	SAC3D1	protein_coding	3.5843e-159	0.846458	0.532	0.247	9.1586e-155	1	SAC3D1
ENSG00000157456.8	CCNB2	protein_coding	4.16614e-159	1.25682	0.365	0.122	1.06453e-154	1	CCNB2
ENSG00000025770.19	NCAPH2	protein_coding	6.81049e-159	1.28601	0.337	0.103	1.74022e-154	1	NCAPH2
ENSG00000040275.17	SPDL1	protein_coding	8.20198e-159	1.3783	0.31	0.091	2.09577e-154	1	SPDL1
ENSG00000044459.15	CNTLN	protein_coding	4.2669e-158	1.03179	0.433	0.177	1.09028e-153	1	CNTLN
ENSG00000140365.16	COMMD4	protein_coding	1.96304e-156	0.562886	0.776	0.507	5.01596e-152	1	COMMD4
ENSG00000182054.10	IDH2	protein_coding	3.16347e-156	0.632934	0.682	0.391	8.08331e-152	1	IDH2
ENSG00000142230.13	SAE1	protein_coding	3.27415e-156	0.709712	0.623	0.336	8.3661e-152	1	SAE1
ENSG00000183684.8	ALYREF	protein_coding	3.39755e-156	0.80982	0.566	0.28	8.68142e-152	1	ALYREF
ENSG00000130520.11	LSM4	protein_coding	6.07072e-154	0.440737	0.873	0.654	1.55119e-149	1	LSM4
ENSG00000124575.7	H1-3	protein_coding	9.61786e-154	1.36267	0.361	0.135	2.45755e-149	1	H1-3
ENSG00000128050.9	PAICS	protein_coding	1.16104e-153	0.658444	0.679	0.399	2.9667e-149	1	PAICS
ENSG00000153048.11	CARHSP1	protein_coding	1.81511e-153	0.475762	0.841	0.596	4.63796e-149	1	CARHSP1
ENSG00000129484.14	PARP2	protein_coding	5.16309e-151	1.2835	0.335	0.11	1.31927e-146	1	PARP2
ENSG00000159231.6	CBR3	protein_coding	8.3925e-151	1.06123	0.414	0.165	2.14445e-146	1	CBR3
ENSG00000205531.14	NAP1L4	protein_coding	2.93654e-150	0.514363	0.798	0.541	7.50345e-146	1	NAP1L4
ENSG00000175455.16	CCDC14	protein_coding	1.82443e-149	1.0357	0.405	0.155	4.66177e-145	1	CCDC14
ENSG00000278677.2	H2AC17	protein_coding	7.14796e-149	1.53719	0.262	0.062	1.82645e-144	1	H2AC17
ENSG00000128708.13	HAT1	protein_coding	1.46289e-148	0.725143	0.585	0.303	3.73798e-144	1	HAT1
ENSG00000100281.14	HMGXB4	protein_coding	6.08947e-148	0.684968	0.64	0.358	1.55598e-143	1	HMGXB4
ENSG00000142856.18	ITGB3BP	protein_coding	7.25358e-147	1.22639	0.343	0.114	1.85343e-142	1	ITGB3BP
ENSG00000217555.13	CKLF	protein_coding	7.4485e-147	0.795696	0.544	0.269	1.90324e-142	1	CKLF
ENSG00000100714.18	MTHFD1	protein_coding	1.58803e-146	0.870973	0.501	0.238	4.05774e-142	1	MTHFD1
ENSG00000184162.15	NR2C2AP	protein_coding	2.24907e-144	1.2219	0.339	0.114	5.74681e-140	1	NR2C2AP
ENSG00000101224.18	CDC25B	protein_coding	3.94093e-144	1.02983	0.428	0.19	1.00699e-139	1	CDC25B
ENSG00000167553.17	TUBA1C	protein_coding	1.17719e-143	1.20962	0.416	0.218	3.00796e-139	1	TUBA1C
ENSG00000103121.9	CMC2	protein_coding	1.17612e-142	0.700872	0.575	0.303	3.00522e-138	1	CMC2
ENSG00000092621.13	PHGDH	protein_coding	1.86436e-142	0.778238	0.561	0.28	4.76382e-138	1	PHGDH
ENSG00000161888.12	SPC24	protein_coding	5.11419e-142	1.43507	0.265	0.063	1.30678e-137	1	SPC24
ENSG00000198176.13	TFDP1	protein_coding	5.88686e-142	0.869601	0.477	0.21	1.50421e-137	1	TFDP1
ENSG00000090273.14	NUDC	protein_coding	1.85198e-141	0.430206	0.856	0.643	4.73219e-137	1	NUDC
ENSG00000163655.16	GMPS	protein_coding	2.28874e-141	0.818766	0.516	0.246	5.8482e-137	1	GMPS
ENSG00000168268.11	NT5DC2	protein_coding	5.91218e-140	0.480816	0.799	0.551	1.51068e-135	1	NT5DC2
ENSG00000081870.12	IFT25	protein_coding	2.80596e-139	0.743216	0.568	0.3	7.1698e-135	1	IFT25
ENSG00000170860.4	LSM3	protein_coding	4.3369e-138	0.446979	0.825	0.579	1.10816e-133	1	LSM3
ENSG00000198937.9	CCDC167	protein_coding	5.74292e-138	0.417125	0.844	0.614	1.46743e-133	1	CCDC167
ENSG00000116161.18	CACYBP	protein_coding	7.14036e-138	0.601557	0.675	0.401	1.82451e-133	1	CACYBP
ENSG00000136104.22	RNASEH2B	protein_coding	1.78104e-137	0.857083	0.457	0.189	4.55092e-133	1	RNASEH2B
ENSG00000119335.18	SET	protein_coding	2.81019e-137	0.289319	0.984	0.901	7.18061e-133	1	SET
ENSG00000188529.15	SRSF10	protein_coding	6.01159e-136	0.505462	0.758	0.496	1.53608e-131	1	SRSF10
ENSG00000101361.17	NOP56	protein_coding	1.44003e-135	0.539541	0.742	0.482	3.67957e-131	1	NOP56
ENSG00000178691.12	SUZ12	protein_coding	1.58258e-135	0.672771	0.609	0.337	4.0438e-131	1	SUZ12
ENSG00000152795.18	HNRNPDL	protein_coding	1.61768e-135	0.32125	0.95	0.815	4.1335e-131	1	HNRNPDL
ENSG00000176619.13	LMNB2	protein_coding	2.69204e-135	1.106	0.363	0.132	6.87869e-131	1	LMNB2
ENSG00000204899.6	MZT1	protein_coding	2.98491e-135	0.952629	0.43	0.178	7.62703e-131	1	MZT1
ENSG00000132383.12	RPA1	protein_coding	3.73645e-135	1.00689	0.409	0.169	9.54737e-131	1	RPA1
ENSG00000196787.5	H2AC11	protein_coding	5.63575e-135	1.33102	0.279	0.067	1.44005e-130	1	H2AC11
ENSG00000147874.11	HAUS6	protein_coding	1.30625e-134	0.921158	0.441	0.191	3.33772e-130	1	HAUS6
ENSG00000009954.11	BAZ1B	protein_coding	1.39812e-134	0.622822	0.633	0.364	3.57246e-130	1	BAZ1B
ENSG00000125520.14	SLC2A4RG	protein_coding	8.66721e-134	0.69898	0.587	0.318	2.21465e-129	1	SLC2A4RG
ENSG00000082898.19	XPO1	protein_coding	1.2152e-131	0.528979	0.739	0.483	3.10509e-127	1	XPO1
ENSG00000131016.17	AKAP12	protein_coding	2.16973e-131	0.767605	0.524	0.275	5.54408e-127	1	AKAP12
ENSG00000011304.22	PTBP1	protein_coding	3.83437e-131	0.761498	0.535	0.268	9.79757e-127	1	PTBP1
ENSG00000133026.14	MYH10	protein_coding	1.38004e-130	0.597595	0.647	0.375	3.52627e-126	1	MYH10
ENSG00000006625.18	GGCT	protein_coding	1.03376e-129	0.476971	0.797	0.555	2.64147e-125	1	GGCT
ENSG00000176953.13	NFATC2IP	protein_coding	1.38843e-129	0.819078	0.484	0.227	3.54772e-125	1	NFATC2IP
ENSG00000127337.7	YEATS4	protein_coding	2.52097e-129	0.897972	0.438	0.184	6.44157e-125	1	YEATS4
ENSG00000179958.10	DCTPP1	protein_coding	4.10186e-129	0.619559	0.671	0.416	1.04811e-124	1	DCTPP1
ENSG00000137404.15	NRM	protein_coding	1.3866e-128	1.23039	0.303	0.095	3.54303e-124	1	NRM
ENSG00000170144.23	HNRNPA3	protein_coding	7.89009e-127	0.347957	0.933	0.786	2.01607e-122	1	HNRNPA3
ENSG00000136527.19	TRA2B	protein_coding	1.30216e-126	0.460625	0.781	0.527	3.32727e-122	1	TRA2B
ENSG00000163923.10	RPL39L	protein_coding	5.3095e-125	0.909909	0.416	0.171	1.35668e-120	1	RPL39L
ENSG00000115053.17	NCL	protein_coding	5.87262e-125	0.336636	0.971	0.876	1.50057e-120	1	NCL
ENSG00000187109.15	NAP1L1	protein_coding	9.86931e-125	0.310649	0.946	0.81	2.52181e-120	1	NAP1L1
ENSG00000011332.22	DPF1	protein_coding	2.90426e-124	1.12692	0.325	0.117	7.42097e-120	1	DPF1
ENSG00000148362.11	PAXX	protein_coding	4.68933e-124	0.517109	0.703	0.439	1.19822e-119	1	PAXX
ENSG00000113648.17	MACROH2A1	protein_coding	2.53201e-122	0.382469	0.856	0.643	6.4698e-118	1	MACROH2A1
ENSG00000164611.13	PTTG1	protein_coding	5.80363e-122	0.677261	0.624	0.36	1.48294e-117	1	PTTG1
ENSG00000130726.12	TRIM28	protein_coding	1.19801e-121	0.51689	0.706	0.445	3.06115e-117	1	TRIM28
ENSG00000123737.13	EXOSC9	protein_coding	3.92741e-121	0.967436	0.379	0.15	1.00353e-116	1	EXOSC9
ENSG00000137563.13	GGH	protein_coding	1.90025e-120	0.786687	0.476	0.219	4.85552e-116	1	GGH
ENSG00000183955.14	KMT5A	protein_coding	4.69234e-120	0.974522	0.391	0.168	1.19899e-115	1	KMT5A
ENSG00000170264.13	FAM161A	protein_coding	4.93273e-120	1.01686	0.35	0.137	1.26041e-115	1	FAM161A
ENSG00000153187.21	HNRNPU	protein_coding	2.8384e-119	0.354597	0.936	0.788	7.25269e-115	1	HNRNPU
ENSG00000175216.15	CKAP5	protein_coding	1.47791e-118	0.685689	0.582	0.334	3.77636e-114	1	CKAP5
ENSG00000120437.9	ACAT2	protein_coding	2.22374e-117	0.391427	0.865	0.651	5.68211e-113	1	ACAT2
ENSG00000123136.15	DDX39A	protein_coding	3.81738e-117	0.618993	0.599	0.349	9.75417e-113	1	DDX39A
ENSG00000047410.14	TPR	protein_coding	1.63165e-116	0.409485	0.831	0.616	4.1692e-112	1	TPR
ENSG00000184897.7	H1-10	protein_coding	3.47842e-116	0.38945	0.77	0.521	8.88805e-112	1	H1-10
ENSG00000160299.19	PCNT	protein_coding	5.01899e-116	1.10453	0.307	0.104	1.28245e-111	1	PCNT
ENSG00000004700.16	RECQL	protein_coding	2.67594e-115	0.738086	0.498	0.248	6.83757e-111	1	RECQL
ENSG00000093000.19	NUP50	protein_coding	3.30131e-115	0.967572	0.367	0.148	8.4355e-111	1	NUP50
ENSG00000196642.19	RABL6	protein_coding	1.83673e-114	0.489192	0.697	0.442	4.69321e-110	1	RABL6
ENSG00000115392.13	FANCL	protein_coding	3.19847e-114	1.05721	0.322	0.116	8.17273e-110	1	FANCL
ENSG00000142864.15	SERBP1	protein_coding	2.67815e-113	0.284667	0.955	0.832	6.8432e-109	1	SERBP1
ENSG00000197299.13	BLM	protein_coding	7.1558e-113	1.2336	0.264	0.085	1.82845e-108	1	BLM
ENSG00000165916.9	PSMC3	protein_coding	9.97002e-113	0.369467	0.832	0.616	2.54754e-108	1	PSMC3
ENSG00000166130.15	IKBIP	protein_coding	1.48895e-112	0.940518	0.361	0.148	3.80457e-108	1	IKBIP
ENSG00000167523.15	SPATA33	protein_coding	2.01749e-112	1.0016	0.348	0.137	5.15509e-108	1	SPATA33
ENSG00000167969.13	ECI1	protein_coding	3.22949e-112	0.476284	0.726	0.473	8.25199e-108	1	ECI1
ENSG00000122565.19	CBX3	protein_coding	9.93738e-112	0.335686	0.881	0.68	2.5392e-107	1	CBX3
ENSG00000172336.5	POP7	protein_coding	1.74982e-111	0.549816	0.621	0.359	4.47115e-107	1	POP7
ENSG00000125871.14	MGME1	protein_coding	2.11994e-111	0.99358	0.337	0.132	5.41688e-107	1	MGME1
ENSG00000130204.13	TOMM40	protein_coding	2.67382e-111	0.473746	0.719	0.463	6.83215e-107	1	TOMM40
ENSG00000125148.7	MT2A	protein_coding	3.74415e-111	0.340321	0.903	0.732	9.56705e-107	1	MT2A
ENSG00000065150.21	IPO5	protein_coding	4.31059e-111	0.632581	0.574	0.325	1.10144e-106	1	IPO5
ENSG00000079246.16	XRCC5	protein_coding	5.32464e-111	0.294263	0.944	0.817	1.36055e-106	1	XRCC5
ENSG00000128245.15	YWHAH	protein_coding	1.2002e-110	0.387375	0.768	0.52	3.06676e-106	1	YWHAH
ENSG00000188290.11	HES4	protein_coding	1.63905e-110	0.620085	0.605	0.364	4.1881e-106	1	HES4
ENSG00000112081.18	SRSF3	protein_coding	1.86344e-110	0.302631	0.932	0.783	4.76147e-106	1	SRSF3
ENSG00000116670.17	MAD2L2	protein_coding	8.73729e-110	0.496904	0.662	0.397	2.23255e-105	1	MAD2L2
ENSG00000171208.10	NETO2	protein_coding	1.02467e-109	0.683763	0.512	0.268	2.61825e-105	1	NETO2
ENSG00000205581.11	HMGN1	protein_coding	4.22705e-109	0.274182	0.939	0.801	1.08009e-104	1	HMGN1
ENSG00000156136.10	DCK	protein_coding	4.82405e-109	0.983369	0.339	0.133	1.23264e-104	1	DCK
ENSG00000204209.13	DAXX	protein_coding	8.01956e-109	0.799774	0.439	0.208	2.04916e-104	1	DAXX
ENSG00000186522.15	SEPTIN10	protein_coding	2.14047e-108	0.738493	0.478	0.245	5.46934e-104	1	SEPTIN10
ENSG00000151287.17	TEX30	protein_coding	5.97281e-108	1.14948	0.275	0.087	1.52617e-103	1	TEX30
ENSG00000184220.12	CMSS1	protein_coding	2.07459e-107	0.648263	0.523	0.268	5.301e-103	1	CMSS1
ENSG00000164105.4	SAP30	protein_coding	9.46362e-106	0.588008	0.561	0.299	2.41814e-101	1	SAP30
ENSG00000184992.13	BRI3BP	protein_coding	1.63273e-105	1.22608	0.262	0.094	4.17196e-101	1	BRI3BP
ENSG00000213160.10	KLHL23	protein_coding	3.08722e-105	0.736085	0.453	0.208	7.88845e-101	1	KLHL23
ENSG00000064607.17	SUGP2	protein_coding	4.75653e-105	0.54665	0.62	0.375	1.21539e-100	1	SUGP2
ENSG00000166004.15	CEP295	protein_coding	8.33263e-105	1.13361	0.274	0.094	2.12915e-100	1	CEP295
ENSG00000107672.15	NSMCE4A	protein_coding	1.01119e-104	0.803221	0.405	0.176	2.5838e-100	1	NSMCE4A
ENSG00000213465.8	ARL2	protein_coding	5.71226e-104	0.424786	0.74	0.499	1.4596e-99	1	ARL2
ENSG00000156381.9	ANKRD9	protein_coding	1.94048e-103	0.674347	0.515	0.283	4.95831e-99	1	ANKRD9
ENSG00000079819.20	EPB41L2	protein_coding	4.97799e-103	0.593526	0.533	0.281	1.27198e-98	1	EPB41L2
ENSG00000133226.19	SRRM1	protein_coding	1.23051e-102	0.326826	0.85	0.644	3.1442e-98	1	SRRM1
ENSG00000167460.18	TPM4	protein_coding	1.1916e-101	0.39374	0.781	0.553	3.04478e-97	1	TPM4
ENSG00000152240.13	HAUS1	protein_coding	1.7422e-101	0.735155	0.448	0.211	4.45168e-97	1	HAUS1
ENSG00000162073.14	PAQR4	protein_coding	2.58259e-101	0.946298	0.347	0.142	6.59904e-97	1	PAQR4
ENSG00000102054.18	RBBP7	protein_coding	2.87547e-101	0.575856	0.545	0.296	7.34741e-97	1	RBBP7
ENSG00000111196.11	MAGOHB	protein_coding	1.91097e-100	0.682828	0.457	0.219	4.88291e-96	1	MAGOHB
ENSG00000106355.10	LSM5	protein_coding	2.59368e-100	0.395558	0.749	0.503	6.62736e-96	1	LSM5
ENSG00000089006.17	SNX5	protein_coding	3.38684e-100	0.487714	0.658	0.416	8.65404e-96	1	SNX5
ENSG00000083720.13	OXCT1	protein_coding	1.04796e-99	0.816847	0.408	0.194	2.67775e-95	1	OXCT1
ENSG00000161981.11	SNRNP25	protein_coding	1.28527e-99	0.406575	0.732	0.486	3.28413e-95	1	SNRNP25
ENSG00000183688.4	RFLNB	protein_coding	7.14446e-99	0.968545	0.333	0.135	1.82555e-94	1	RFLNB
ENSG00000154429.11	CCSAP	protein_coding	1.13627e-98	1.11946	0.253	0.078	2.90341e-94	1	CCSAP
ENSG00000137804.14	NUSAP1	protein_coding	1.46262e-98	1.14284	0.26	0.079	3.73728e-94	1	NUSAP1
ENSG00000108312.16	UBTF	protein_coding	1.68427e-98	0.470697	0.651	0.405	4.30364e-94	1	UBTF
ENSG00000078674.20	PCM1	protein_coding	4.00772e-98	0.428318	0.741	0.525	1.02405e-93	1	PCM1
ENSG00000119640.9	ACYP1	protein_coding	5.20179e-98	0.880046	0.345	0.135	1.32916e-93	1	ACYP1
ENSG00000125901.6	MRPS26	protein_coding	8.34445e-98	0.386447	0.793	0.563	2.13217e-93	1	MRPS26
ENSG00000077684.16	JADE1	protein_coding	8.98047e-98	1.11282	0.268	0.086	2.29469e-93	1	JADE1
ENSG00000105323.18	HNRNPUL1	protein_coding	1.41125e-97	0.479216	0.666	0.428	3.60603e-93	1	HNRNPUL1
ENSG00000118412.13	CASP8AP2	protein_coding	3.91925e-97	0.923718	0.333	0.139	1.00145e-92	1	CASP8AP2
ENSG00000137710.17	RDX	protein_coding	3.39063e-96	0.298257	0.875	0.7	8.66374e-92	1	RDX
ENSG00000116560.12	SFPQ	protein_coding	7.98296e-96	0.328666	0.897	0.737	2.0398e-91	1	SFPQ
ENSG00000143815.15	LBR	protein_coding	1.09406e-95	0.710361	0.459	0.231	2.79554e-91	1	LBR
ENSG00000113649.14	TCERG1	protein_coding	2.31555e-94	0.615703	0.502	0.261	5.91669e-90	1	TCERG1
ENSG00000167799.10	NUDT8	protein_coding	1.41958e-93	1.04961	0.28	0.109	3.62732e-89	1	NUDT8
ENSG00000141858.12	SAMD1	protein_coding	2.95242e-93	0.507993	0.617	0.371	7.54403e-89	1	SAMD1
ENSG00000187837.5	H1-2	protein_coding	8.04432e-93	0.63425	0.571	0.362	2.05549e-88	1	H1-2
ENSG00000012963.15	UBR7	protein_coding	1.18812e-92	1.05679	0.268	0.093	3.03588e-88	1	UBR7
ENSG00000029993.15	HMGB3	protein_coding	1.39452e-92	0.370158	0.748	0.498	3.56329e-88	1	HMGB3
ENSG00000205937.12	RNPS1	protein_coding	1.44749e-92	0.405417	0.716	0.481	3.69862e-88	1	RNPS1
ENSG00000149485.19	FADS1	protein_coding	4.63158e-92	0.463925	0.641	0.399	1.18346e-87	1	FADS1
ENSG00000138398.17	PPIG	protein_coding	6.49711e-92	0.365661	0.759	0.528	1.66014e-87	1	PPIG
ENSG00000111581.10	NUP107	protein_coding	1.1084e-91	0.941245	0.301	0.11	2.83218e-87	1	NUP107
ENSG00000114999.8	TTL	protein_coding	3.52522e-90	0.706596	0.423	0.2	9.00764e-86	1	TTL
ENSG00000162174.12	ASRGL1	protein_coding	3.64498e-89	0.577231	0.483	0.24	9.31366e-85	1	ASRGL1
ENSG00000105968.19	H2AZ2	protein_coding	9.53132e-89	0.305406	0.85	0.671	2.43544e-84	1	H2AZ2
ENSG00000087087.20	SRRT	protein_coding	9.58522e-89	0.637202	0.454	0.231	2.44921e-84	1	SRRT
ENSG00000023697.13	DERA	protein_coding	1.30795e-88	0.866849	0.344	0.153	3.34208e-84	1	DERA
ENSG00000154146.13	NRGN	protein_coding	1.82697e-88	1.08718	0.256	0.09	4.66828e-84	1	NRGN
ENSG00000179262.10	RAD23A	protein_coding	2.91319e-88	0.359149	0.75	0.527	7.44379e-84	1	RAD23A
ENSG00000135446.17	CDK4	protein_coding	3.40563e-87	0.317685	0.812	0.605	8.70208e-83	1	CDK4
ENSG00000163961.4	RNF168	protein_coding	7.09679e-87	0.927746	0.298	0.116	1.81337e-82	1	RNF168
ENSG00000135541.22	AHI1	protein_coding	1.00052e-86	0.785633	0.378	0.179	2.55652e-82	1	AHI1
ENSG00000103540.17	CCP110	protein_coding	1.54226e-86	0.934717	0.287	0.111	3.94079e-82	1	CCP110
ENSG00000119397.19	CNTRL	protein_coding	7.48204e-86	0.925815	0.294	0.114	1.91181e-81	1	CNTRL
ENSG00000147526.20	TACC1	protein_coding	8.50132e-86	0.482397	0.61	0.384	2.17226e-81	1	TACC1
ENSG00000171793.17	CTPS1	protein_coding	3.74975e-85	0.949009	0.291	0.112	9.58137e-81	1	CTPS1
ENSG00000158042.9	MRPL17	protein_coding	5.81496e-84	0.517926	0.567	0.338	1.48584e-79	1	MRPL17
ENSG00000176894.10	PXMP2	protein_coding	6.84138e-84	0.614548	0.456	0.239	1.74811e-79	1	PXMP2
ENSG00000198168.9	SVIP	protein_coding	3.00591e-83	0.863929	0.291	0.117	7.68069e-79	1	SVIP
ENSG00000057757.10	PITHD1	protein_coding	3.52343e-83	0.576696	0.483	0.253	9.00307e-79	1	PITHD1
ENSG00000087365.16	SF3B2	protein_coding	3.53733e-83	0.271325	0.863	0.679	9.03858e-79	1	SF3B2
ENSG00000138495.7	COX17	protein_coding	5.32668e-83	0.359807	0.684	0.442	1.36107e-78	1	COX17
ENSG00000145241.11	CENPC	protein_coding	6.06168e-83	0.879393	0.3	0.119	1.54888e-78	1	CENPC
ENSG00000145833.16	DDX46	protein_coding	9.69818e-83	0.306511	0.801	0.577	2.47808e-78	1	DDX46
ENSG00000198604.11	BAZ1A	protein_coding	9.71981e-83	0.566752	0.466	0.232	2.48361e-78	1	BAZ1A
ENSG00000143549.22	TPM3	protein_coding	1.22338e-82	0.302812	0.832	0.642	3.12599e-78	1	TPM3
ENSG00000100941.9	PNN	protein_coding	3.91731e-82	0.306659	0.81	0.604	1.00095e-77	1	PNN
ENSG00000141401.12	IMPA2	protein_coding	6.00816e-82	0.693105	0.401	0.197	1.53521e-77	1	IMPA2
ENSG00000159593.15	NAE1	protein_coding	7.73257e-82	0.504731	0.548	0.313	1.97583e-77	1	NAE1
ENSG00000205339.10	IPO7	protein_coding	1.00624e-81	0.480032	0.582	0.353	2.57114e-77	1	IPO7
ENSG00000067057.19	PFKP	protein_coding	1.31216e-81	0.713153	0.4	0.199	3.35283e-77	1	PFKP
ENSG00000184260.6	H2AC20	protein_coding	3.68557e-81	0.651505	0.502	0.308	9.41737e-77	1	H2AC20
ENSG00000108064.11	TFAM	protein_coding	8.72369e-81	0.463596	0.567	0.321	2.22908e-76	1	TFAM
ENSG00000270647.7	TAF15	protein_coding	9.34586e-81	0.409438	0.676	0.454	2.38805e-76	1	TAF15
ENSG00000112110.10	MRPL18	protein_coding	1.13013e-80	0.418368	0.648	0.408	2.88771e-76	1	MRPL18
ENSG00000141030.13	COPS3	protein_coding	1.23755e-80	0.589155	0.464	0.243	3.16218e-76	1	COPS3
ENSG00000128534.8	LSM8	protein_coding	2.31157e-80	0.39176	0.661	0.425	5.90651e-76	1	LSM8
ENSG00000169750.9	RAC3	protein_coding	5.63063e-80	0.381532	0.702	0.473	1.43874e-75	1	RAC3
ENSG00000126261.13	UBA2	protein_coding	6.14182e-80	0.436069	0.626	0.398	1.56936e-75	1	UBA2
ENSG00000125482.13	TTF1	protein_coding	9.64088e-80	0.73211	0.37	0.166	2.46344e-75	1	TTF1
ENSG00000133739.16	LRRCC1	protein_coding	1.08115e-79	0.830945	0.332	0.155	2.76254e-75	1	LRRCC1
ENSG00000229807.14	XIST	lncRNA	1.59994e-79	0.278509	0.847	0.657	4.08817e-75	1	XIST
ENSG00000124733.5	MEA1	protein_coding	2.6886e-79	0.407401	0.651	0.434	6.86991e-75	1	MEA1
ENSG00000116237.16	ICMT	protein_coding	1.63142e-78	0.883487	0.285	0.119	4.16859e-74	1	ICMT
ENSG00000179029.15	TMEM107	protein_coding	1.8678e-78	0.739806	0.349	0.161	4.7726e-74	1	TMEM107
ENSG00000198887.9	SMC5	protein_coding	6.31556e-78	0.569723	0.466	0.254	1.61375e-73	1	SMC5
ENSG00000147955.18	SIGMAR1	protein_coding	6.60264e-78	0.587837	0.467	0.249	1.68711e-73	1	SIGMAR1
ENSG00000257704.4	INAFM1	protein_coding	6.98607e-78	0.691606	0.387	0.194	1.78508e-73	1	INAFM1
ENSG00000074071.15	MRPS34	protein_coding	7.2045e-78	0.281736	0.834	0.639	1.84089e-73	1	MRPS34
ENSG00000100106.22	TRIOBP	protein_coding	1.4591e-77	0.580228	0.485	0.281	3.7283e-73	1	TRIOBP
ENSG00000289047.3	ENSG00000289047	lncRNA	1.73493e-77	0.900511	0.263	0.098	4.4331e-73	1	ENSG00000289047
ENSG00000184007.22	PTP4A2	protein_coding	2.3485e-77	0.32567	0.732	0.499	6.00088e-73	1	PTP4A2
ENSG00000213024.13	NUP62	protein_coding	2.42904e-77	0.7355	0.352	0.159	6.20669e-73	1	NUP62
ENSG00000135045.7	C9orf40	protein_coding	4.2319e-77	0.941915	0.259	0.102	1.08133e-72	1	C9orf40
ENSG00000206053.13	JPT2	protein_coding	1.06266e-76	0.882727	0.292	0.121	2.71532e-72	1	JPT2
ENSG00000127483.19	HP1BP3	protein_coding	1.8261e-76	0.312915	0.829	0.654	4.66606e-72	1	HP1BP3
ENSG00000103275.22	UBE2I	protein_coding	2.01362e-76	0.270144	0.84	0.645	5.1452e-72	1	UBE2I
ENSG00000213123.11	DYNLT2B	protein_coding	2.55512e-76	0.491464	0.54	0.315	6.52885e-72	1	DYNLT2B
ENSG00000196419.13	XRCC6	protein_coding	3.25479e-76	0.317911	0.778	0.57	8.31663e-72	1	XRCC6
ENSG00000162521.19	RBBP4	protein_coding	3.78435e-76	0.366119	0.677	0.445	9.66976e-72	1	RBBP4
ENSG00000100401.21	RANGAP1	protein_coding	8.04051e-76	0.768833	0.345	0.159	2.05451e-71	1	RANGAP1
ENSG00000173085.15	COQ2	protein_coding	1.05832e-75	0.843192	0.302	0.13	2.70421e-71	1	COQ2
ENSG00000174871.11	CNIH2	protein_coding	1.10365e-75	0.459669	0.566	0.345	2.82005e-71	1	CNIH2
ENSG00000128228.5	SDF2L1	protein_coding	2.6077e-75	0.477426	0.555	0.331	6.66321e-71	1	SDF2L1
ENSG00000197771.13	MCMBP	protein_coding	5.02968e-75	0.959823	0.257	0.1	1.28518e-70	1	MCMBP
ENSG00000086061.16	DNAJA1	protein_coding	1.20197e-74	0.261095	0.819	0.626	3.07127e-70	1	DNAJA1
ENSG00000108468.15	CBX1	protein_coding	1.88421e-74	0.289797	0.757	0.541	4.81455e-70	1	CBX1
ENSG00000148688.14	RPP30	protein_coding	5.46995e-74	0.664372	0.381	0.182	1.39768e-69	1	RPP30
ENSG00000131876.18	SNRPA1	protein_coding	5.55094e-74	0.452522	0.563	0.335	1.41838e-69	1	SNRPA1
ENSG00000149639.15	MTCL2	protein_coding	7.5128e-74	0.768475	0.317	0.138	1.91967e-69	1	MTCL2
ENSG00000004777.19	ARHGAP33	protein_coding	8.9551e-74	0.824015	0.277	0.1	2.28821e-69	1	ARHGAP33
ENSG00000172795.17	DCP2	protein_coding	9.88562e-74	0.711753	0.357	0.168	2.52597e-69	1	DCP2
ENSG00000143621.17	ILF2	protein_coding	1.04254e-73	0.272879	0.81	0.617	2.6639e-69	1	ILF2
ENSG00000184983.11	NDUFA6	protein_coding	1.62921e-73	0.279942	0.816	0.612	4.16296e-69	1	NDUFA6
ENSG00000056050.7	HPF1	protein_coding	2.45721e-73	0.418303	0.608	0.378	6.27867e-69	1	HPF1
ENSG00000163584.18	RPL22L1	protein_coding	5.28515e-73	0.371071	0.712	0.508	1.35046e-68	1	RPL22L1
ENSG00000102974.16	CTCF	protein_coding	1.12434e-72	0.48434	0.532	0.315	2.87291e-68	1	CTCF
ENSG00000157500.12	APPL1	protein_coding	4.39761e-72	0.369373	0.653	0.427	1.12368e-67	1	APPL1
ENSG00000165724.6	ZMYND19	protein_coding	4.64728e-72	0.792568	0.302	0.134	1.18747e-67	1	ZMYND19
ENSG00000100075.10	SLC25A1	protein_coding	6.55872e-72	0.393828	0.625	0.4	1.67588e-67	1	SLC25A1
ENSG00000078668.14	VDAC3	protein_coding	7.00665e-72	0.370704	0.671	0.451	1.79034e-67	1	VDAC3
ENSG00000108384.16	RAD51C	protein_coding	7.92223e-72	0.596333	0.432	0.231	2.02429e-67	1	RAD51C
ENSG00000141560.15	FN3KRP	protein_coding	8.14274e-72	0.911258	0.254	0.099	2.08063e-67	1	FN3KRP
ENSG00000160352.16	ZNF714	protein_coding	9.46065e-72	0.646416	0.35	0.156	2.41739e-67	1	ZNF714
ENSG00000174891.14	RSRC1	protein_coding	9.48936e-72	0.447356	0.532	0.306	2.42472e-67	1	RSRC1
ENSG00000051825.15	MPHOSPH9	protein_coding	1.57901e-71	0.824854	0.289	0.119	4.03468e-67	1	MPHOSPH9
ENSG00000166347.19	CYB5A	protein_coding	1.60169e-71	0.365486	0.659	0.439	4.09265e-67	1	CYB5A
ENSG00000054118.15	THRAP3	protein_coding	1.92949e-71	0.258493	0.805	0.605	4.93022e-67	1	THRAP3
ENSG00000113460.13	BRIX1	protein_coding	1.95981e-71	0.566541	0.418	0.213	5.00771e-67	1	BRIX1
ENSG00000099256.19	PRTFDC1	protein_coding	2.04087e-71	0.458857	0.541	0.32	5.21483e-67	1	PRTFDC1
ENSG00000163964.18	PIGX	protein_coding	2.39441e-71	0.616003	0.423	0.223	6.1182e-67	1	PIGX
ENSG00000176912.8	TYMSOS	lncRNA	2.5376e-71	0.594762	0.413	0.204	6.48407e-67	1	TYMSOS
ENSG00000138796.18	HADH	protein_coding	2.82779e-71	0.682697	0.339	0.156	7.22556e-67	1	HADH
ENSG00000173692.14	PSMD1	protein_coding	2.98565e-71	0.307046	0.749	0.543	7.62894e-67	1	PSMD1
ENSG00000115758.14	ODC1	protein_coding	5.7414e-71	0.309901	0.695	0.461	1.46704e-66	1	ODC1
ENSG00000141522.13	ARHGDIA	protein_coding	1.31964e-70	0.285266	0.789	0.585	3.37193e-66	1	ARHGDIA
ENSG00000136908.18	DPM2	protein_coding	1.35511e-70	0.3917	0.635	0.411	3.46257e-66	1	DPM2
ENSG00000105202.9	FBL	protein_coding	2.07423e-70	0.381503	0.649	0.425	5.30007e-66	1	FBL
ENSG00000112280.18	COL9A1	protein_coding	3.27278e-70	0.853274	0.251	0.088	8.3626e-66	1	COL9A1
ENSG00000104626.15	ERI1	protein_coding	5.50205e-70	0.841038	0.282	0.116	1.40589e-65	1	ERI1
ENSG00000130826.19	DKC1	protein_coding	5.8676e-70	0.523218	0.482	0.268	1.49929e-65	1	DKC1
ENSG00000075131.10	TIPIN	protein_coding	1.01587e-69	0.948282	0.257	0.11	2.59574e-65	1	TIPIN
ENSG00000106615.10	RHEB	protein_coding	1.5155e-69	0.281404	0.807	0.619	3.87241e-65	1	RHEB
ENSG00000130717.13	UCK1	protein_coding	3.17302e-69	0.776588	0.306	0.135	8.10771e-65	1	UCK1
ENSG00000145907.16	G3BP1	protein_coding	3.77937e-69	0.371887	0.64	0.411	9.65706e-65	1	G3BP1
ENSG00000189091.13	SF3B3	protein_coding	4.41753e-69	0.500254	0.491	0.274	1.12877e-64	1	SF3B3
ENSG00000100350.16	FOXRED2	protein_coding	7.60772e-69	0.591978	0.409	0.209	1.94392e-64	1	FOXRED2
ENSG00000096063.16	SRPK1	protein_coding	1.60845e-68	0.505704	0.455	0.245	4.1099e-64	1	SRPK1
ENSG00000168298.7	H1-4	protein_coding	3.19886e-68	0.613805	0.484	0.304	8.17373e-64	1	H1-4
ENSG00000172115.9	CYCS	protein_coding	4.66646e-68	0.262526	0.801	0.605	1.19237e-63	1	CYCS
ENSG00000185624.16	P4HB	protein_coding	7.69735e-68	0.28369	0.783	0.574	1.96683e-63	1	P4HB
ENSG00000147274.14	RBMX	protein_coding	1.98198e-67	0.286024	0.755	0.559	5.06436e-63	1	RBMX
ENSG00000184900.16	SUMO3	protein_coding	3.10051e-67	0.403217	0.589	0.365	7.92242e-63	1	SUMO3
ENSG00000166582.11	CENPV	protein_coding	7.91923e-67	0.283938	0.618	0.357	2.02352e-62	1	CENPV
ENSG00000145050.19	MANF	protein_coding	1.77734e-66	0.335187	0.71	0.496	4.54146e-62	1	MANF
ENSG00000245694.13	CRNDE	lncRNA	2.25277e-66	0.565772	0.416	0.219	5.75627e-62	1	CRNDE
ENSG00000198700.10	IPO9	protein_coding	4.29439e-66	0.411719	0.582	0.367	1.0973e-61	1	IPO9
ENSG00000167397.15	VKORC1	protein_coding	6.59092e-66	0.388541	0.598	0.385	1.68411e-61	1	VKORC1
ENSG00000084463.8	WBP11	protein_coding	1.10772e-65	0.475162	0.508	0.296	2.83045e-61	1	WBP11
ENSG00000125817.8	CENPB	protein_coding	1.73646e-65	0.594014	0.394	0.207	4.43701e-61	1	CENPB
ENSG00000115350.12	POLE4	protein_coding	2.44893e-65	0.486079	0.478	0.273	6.2575e-61	1	POLE4
ENSG00000125970.12	RALY	protein_coding	3.07095e-65	0.305392	0.723	0.507	7.84689e-61	1	RALY
ENSG00000196305.19	IARS1	protein_coding	3.07493e-65	0.531057	0.442	0.242	7.85707e-61	1	IARS1
ENSG00000121579.14	NAA50	protein_coding	5.57663e-65	0.535511	0.437	0.235	1.42494e-60	1	NAA50
ENSG00000136875.13	PRPF4	protein_coding	6.47248e-65	0.729422	0.302	0.132	1.65385e-60	1	PRPF4
ENSG00000139687.17	RB1	protein_coding	6.83359e-65	0.46438	0.511	0.3	1.74612e-60	1	RB1
ENSG00000223496.3	EXOSC6	protein_coding	8.27947e-65	0.604721	0.378	0.188	2.11557e-60	1	EXOSC6
ENSG00000166037.11	CEP57	protein_coding	1.11357e-64	0.501605	0.44	0.23	2.84538e-60	1	CEP57
ENSG00000152818.20	UTRN	protein_coding	1.76529e-64	0.846896	0.262	0.115	4.51067e-60	1	UTRN
ENSG00000161980.6	POLR3K	protein_coding	2.0013e-64	0.514787	0.451	0.25	5.11372e-60	1	POLR3K
ENSG00000121957.15	GPSM2	protein_coding	2.34989e-64	0.527737	0.464	0.263	6.00444e-60	1	GPSM2
ENSG00000070081.18	NUCB2	protein_coding	3.23483e-64	0.486621	0.486	0.283	8.26564e-60	1	NUCB2
ENSG00000137409.21	MTCH1	protein_coding	4.52492e-64	0.273035	0.777	0.576	1.15621e-59	1	MTCH1
ENSG00000072110.17	ACTN1	protein_coding	6.10772e-64	0.558414	0.43	0.246	1.56064e-59	1	ACTN1
ENSG00000095319.14	NUP188	protein_coding	6.76905e-64	0.782468	0.284	0.124	1.72963e-59	1	NUP188
ENSG00000119185.13	ITGB1BP1	protein_coding	1.35978e-63	0.362831	0.611	0.395	3.4745e-59	1	ITGB1BP1
ENSG00000225733.8	FGD5-AS1	lncRNA	1.5161e-63	0.327667	0.67	0.457	3.87393e-59	1	FGD5-AS1
ENSG00000231607.16	DLEU2	lncRNA	2.45599e-63	0.714659	0.304	0.135	6.27556e-59	1	DLEU2
ENSG00000198954.9	KIFBP	protein_coding	4.24729e-63	0.465852	0.5	0.3	1.08527e-58	1	KIFBP
ENSG00000172922.11	RNASEH2C	protein_coding	5.21815e-63	0.29556	0.717	0.514	1.33334e-58	1	RNASEH2C
ENSG00000101972.20	STAG2	protein_coding	9.93472e-63	0.351876	0.649	0.437	2.53852e-58	1	STAG2
ENSG00000103550.14	KNOP1	protein_coding	1.25477e-62	0.379929	0.577	0.354	3.20619e-58	1	KNOP1
ENSG00000136240.10	KDELR2	protein_coding	1.39684e-62	0.290723	0.701	0.49	3.56919e-58	1	KDELR2
ENSG00000132661.4	NXT1	protein_coding	5.31453e-62	0.640014	0.339	0.158	1.35797e-57	1	NXT1
ENSG00000050393.12	MCUR1	protein_coding	8.08358e-62	0.365013	0.628	0.42	2.06552e-57	1	MCUR1
ENSG00000134333.15	LDHA	protein_coding	2.54022e-61	0.339197	0.653	0.451	6.49076e-57	1	LDHA
ENSG00000055332.19	EIF2AK2	protein_coding	3.15983e-61	0.388967	0.571	0.367	8.07399e-57	1	EIF2AK2
ENSG00000165948.11	IFI27L1	protein_coding	3.83863e-61	0.373327	0.585	0.373	9.80848e-57	1	IFI27L1
ENSG00000168077.14	SCARA3	protein_coding	6.51009e-61	0.650994	0.351	0.183	1.66346e-56	1	SCARA3
ENSG00000141867.19	BRD4	protein_coding	8.95022e-61	0.289724	0.7	0.494	2.28696e-56	1	BRD4
ENSG00000167461.12	RAB8A	protein_coding	1.48026e-60	0.443332	0.498	0.291	3.78235e-56	1	RAB8A
ENSG00000067955.15	CBFB	protein_coding	1.61468e-60	0.717463	0.294	0.133	4.12584e-56	1	CBFB
ENSG00000115816.15	CEBPZ	protein_coding	2.43851e-60	0.424803	0.514	0.305	6.23088e-56	1	CEBPZ
ENSG00000197977.4	ELOVL2	protein_coding	2.8893e-60	0.285429	0.731	0.526	7.38274e-56	1	ELOVL2
ENSG00000071794.16	HLTF	protein_coding	3.08036e-60	0.432161	0.51	0.303	7.87095e-56	1	HLTF
ENSG00000247556.8	OIP5-AS1	lncRNA	3.60092e-60	0.444511	0.483	0.277	9.20107e-56	1	OIP5-AS1
ENSG00000171792.11	RHNO1	protein_coding	3.88094e-60	0.746628	0.264	0.112	9.91657e-56	1	RHNO1
ENSG00000134001.15	EIF2S1	protein_coding	4.03051e-60	0.388105	0.566	0.354	1.02987e-55	1	EIF2S1
ENSG00000134453.16	RBM17	protein_coding	7.31319e-60	0.274028	0.676	0.457	1.86867e-55	1	RBM17
ENSG00000108829.10	LRRC59	protein_coding	8.04845e-60	0.44559	0.499	0.294	2.05654e-55	1	LRRC59
ENSG00000130402.14	ACTN4	protein_coding	2.14039e-59	0.334694	0.634	0.422	5.46912e-55	1	ACTN4
ENSG00000113456.20	RAD1	protein_coding	3.03787e-59	0.802104	0.259	0.11	7.76236e-55	1	RAD1
ENSG00000197785.14	ATAD3A	protein_coding	3.05095e-59	0.620995	0.342	0.166	7.79578e-55	1	ATAD3A
ENSG00000138750.16	NUP54	protein_coding	5.9252e-59	0.561182	0.386	0.198	1.51401e-54	1	NUP54
ENSG00000137309.21	HMGA1	protein_coding	8.60466e-59	0.320822	0.637	0.413	2.19866e-54	1	HMGA1
ENSG00000173674.11	EIF1AX	protein_coding	1.21845e-58	0.290761	0.682	0.465	3.11339e-54	1	EIF1AX
ENSG00000106603.20	COA1	protein_coding	1.34609e-58	0.378051	0.564	0.351	3.43952e-54	1	COA1
ENSG00000088247.19	KHSRP	protein_coding	1.41231e-58	0.374802	0.594	0.387	3.60873e-54	1	KHSRP
ENSG00000139496.18	NUP58	protein_coding	1.62414e-58	0.604065	0.347	0.168	4.14999e-54	1	NUP58
ENSG00000151353.16	TMEM18	protein_coding	1.72288e-58	0.531683	0.415	0.223	4.40231e-54	1	TMEM18
ENSG00000103495.15	MAZ	protein_coding	1.87002e-58	0.252192	0.752	0.551	4.77828e-54	1	MAZ
ENSG00000171960.12	PPIH	protein_coding	1.92864e-58	0.513298	0.404	0.209	4.92807e-54	1	PPIH
ENSG00000106628.13	POLD2	protein_coding	6.99833e-58	0.294139	0.672	0.462	1.78821e-53	1	POLD2
ENSG00000065882.18	TBC1D1	protein_coding	8.77485e-58	0.678793	0.293	0.135	2.24215e-53	1	TBC1D1
ENSG00000137770.14	CTDSPL2	protein_coding	1.39578e-57	0.592326	0.348	0.17	3.56651e-53	1	CTDSPL2
ENSG00000134884.15	ARGLU1	protein_coding	1.47683e-57	0.253461	0.83	0.651	3.77358e-53	1	ARGLU1
ENSG00000144034.16	TPRKB	protein_coding	2.05888e-57	0.382086	0.519	0.303	5.26086e-53	1	TPRKB
ENSG00000102172.16	SMS	protein_coding	5.56331e-57	0.27033	0.673	0.46	1.42154e-52	1	SMS
ENSG00000236824.2	BCYRN1	scRNA	6.1418e-57	0.50433	0.603	0.43	1.56935e-52	1	BCYRN1
ENSG00000095906.17	NUBP2	protein_coding	8.15158e-57	0.352094	0.594	0.382	2.08289e-52	1	NUBP2
ENSG00000235162.9	C12orf75	protein_coding	1.17265e-56	0.551784	0.377	0.195	2.99635e-52	1	C12orf75
ENSG00000100258.18	LMF2	protein_coding	1.27123e-56	0.67047	0.313	0.146	3.24824e-52	1	LMF2
ENSG00000168439.17	STIP1	protein_coding	1.28968e-56	0.380133	0.543	0.346	3.2954e-52	1	STIP1
ENSG00000168556.7	ING2	protein_coding	2.4163e-56	0.533975	0.405	0.228	6.17413e-52	1	ING2
ENSG00000116133.13	DHCR24	protein_coding	2.59298e-56	0.343302	0.607	0.401	6.62557e-52	1	DHCR24
ENSG00000167775.11	CD320	protein_coding	3.05665e-56	0.331379	0.611	0.405	7.81034e-52	1	CD320
ENSG00000241685.10	ARPC1A	protein_coding	3.68766e-56	0.308613	0.678	0.474	9.42271e-52	1	ARPC1A
ENSG00000055044.11	NOP58	protein_coding	4.10684e-56	0.467588	0.431	0.231	1.04938e-51	1	NOP58
ENSG00000116350.18	SRSF4	protein_coding	8.64245e-56	0.286809	0.642	0.428	2.20832e-51	1	SRSF4
ENSG00000053372.5	MRTO4	protein_coding	1.63419e-55	0.324794	0.599	0.389	4.17567e-51	1	MRTO4
ENSG00000129128.13	SPCS3	protein_coding	2.00325e-55	0.306743	0.626	0.413	5.11871e-51	1	SPCS3
ENSG00000164904.18	ALDH7A1	protein_coding	3.36535e-55	0.325825	0.621	0.42	8.59915e-51	1	ALDH7A1
ENSG00000092020.11	PPP2R3C	protein_coding	4.05126e-55	0.409349	0.475	0.269	1.03518e-50	1	PPP2R3C
ENSG00000163714.18	U2SURP	protein_coding	4.24223e-55	0.293756	0.646	0.43	1.08397e-50	1	U2SURP
ENSG00000172301.11	COPRS	protein_coding	7.98373e-55	0.259616	0.756	0.566	2.04e-50	1	COPRS
ENSG00000116750.14	UCHL5	protein_coding	8.3554e-55	0.664994	0.296	0.14	2.13497e-50	1	UCHL5
ENSG00000135842.17	NIBAN1	protein_coding	1.57153e-54	0.629505	0.346	0.184	4.01557e-50	1	NIBAN1
ENSG00000121289.18	CEP89	protein_coding	1.94447e-54	0.589251	0.336	0.172	4.9685e-50	1	CEP89
ENSG00000060688.13	SNRNP40	protein_coding	6.96142e-54	0.49871	0.382	0.199	1.77878e-49	1	SNRNP40
ENSG00000114867.22	EIF4G1	protein_coding	8.03203e-54	0.308892	0.63	0.425	2.05234e-49	1	EIF4G1
ENSG00000153207.16	AHCTF1	protein_coding	1.26212e-53	0.679707	0.279	0.13	3.22498e-49	1	AHCTF1
ENSG00000184887.14	BTBD6	protein_coding	1.60054e-53	0.574785	0.374	0.2	4.08971e-49	1	BTBD6
ENSG00000174243.11	DDX23	protein_coding	1.80311e-53	0.479813	0.403	0.219	4.6073e-49	1	DDX23
ENSG00000136950.13	ARPC5L	protein_coding	2.0641e-53	0.312324	0.596	0.397	5.27418e-49	1	ARPC5L
ENSG00000122034.17	GTF3A	protein_coding	2.17714e-53	0.259259	0.705	0.496	5.56303e-49	1	GTF3A
ENSG00000185298.13	CCDC137	protein_coding	2.50862e-53	0.445769	0.452	0.265	6.41004e-49	1	CCDC137
ENSG00000134809.9	TIMM10	protein_coding	3.25499e-53	0.288606	0.681	0.465	8.31715e-49	1	TIMM10
ENSG00000142208.19	AKT1	protein_coding	3.9609e-53	0.416735	0.469	0.27	1.01209e-48	1	AKT1
ENSG00000083642.19	PDS5B	protein_coding	4.21909e-53	0.492222	0.418	0.233	1.07806e-48	1	PDS5B
ENSG00000165527.8	ARF6	protein_coding	5.43196e-53	0.482189	0.427	0.244	1.38798e-48	1	ARF6
ENSG00000165609.14	NUDT5	protein_coding	6.15943e-53	0.332298	0.563	0.352	1.57386e-48	1	NUDT5
ENSG00000148834.13	GSTO1	protein_coding	7.05422e-53	0.303812	0.62	0.415	1.8025e-48	1	GSTO1
ENSG00000111231.9	GPN3	protein_coding	9.53735e-53	0.618883	0.31	0.144	2.43698e-48	1	GPN3
ENSG00000108960.9	MMD	protein_coding	1.75795e-52	0.59732	0.324	0.161	4.49192e-48	1	MMD
ENSG00000102189.17	EEA1	protein_coding	1.89529e-52	0.346692	0.564	0.371	4.84284e-48	1	EEA1
ENSG00000160345.13	PIERCE1	protein_coding	2.02946e-52	0.724033	0.26	0.123	5.18568e-48	1	PIERCE1
ENSG00000153922.12	CHD1	protein_coding	2.03623e-52	0.37764	0.572	0.373	5.20297e-48	1	CHD1
ENSG00000126602.11	TRAP1	protein_coding	7.53283e-52	0.4463	0.461	0.274	1.92479e-47	1	TRAP1
ENSG00000083457.12	ITGAE	protein_coding	1.52265e-51	0.255109	0.682	0.473	3.89069e-47	1	ITGAE
ENSG00000172009.15	THOP1	protein_coding	1.66809e-51	0.574375	0.314	0.151	4.26231e-47	1	THOP1
ENSG00000167720.13	SRR	protein_coding	2.04925e-51	0.664186	0.278	0.124	5.23624e-47	1	SRR
ENSG00000139579.13	NABP2	protein_coding	2.7526e-51	0.373716	0.514	0.314	7.03344e-47	1	NABP2
ENSG00000163428.4	LRRC58	protein_coding	2.99919e-51	0.31697	0.589	0.391	7.66354e-47	1	LRRC58
ENSG00000166503.10	HDGFL3	protein_coding	4.08125e-51	0.269724	0.614	0.402	1.04284e-46	1	HDGFL3
ENSG00000164305.20	CASP3	protein_coding	5.31873e-51	0.415051	0.494	0.304	1.35904e-46	1	CASP3
ENSG00000185104.21	FAF1	protein_coding	8.94518e-51	0.626536	0.303	0.148	2.28567e-46	1	FAF1
ENSG00000198498.10	TMA16	protein_coding	9.07947e-51	0.555144	0.369	0.198	2.31999e-46	1	TMA16
ENSG00000111237.19	VPS29	protein_coding	1.16176e-50	0.258409	0.645	0.437	2.96853e-46	1	VPS29
ENSG00000204469.13	PRRC2A	protein_coding	1.38332e-50	0.299693	0.57	0.36	3.53467e-46	1	PRRC2A
ENSG00000141543.12	EIF4A3	protein_coding	1.78603e-50	0.309783	0.594	0.39	4.56367e-46	1	EIF4A3
ENSG00000057608.18	GDI2	protein_coding	3.30043e-50	0.260031	0.674	0.469	8.43326e-46	1	GDI2
ENSG00000025039.15	RRAGD	protein_coding	3.66418e-50	0.408005	0.48	0.301	9.36271e-46	1	RRAGD
ENSG00000087448.11	KLHL42	protein_coding	3.96688e-50	0.576123	0.331	0.174	1.01362e-45	1	KLHL42
ENSG00000134049.6	IER3IP1	protein_coding	4.61494e-50	0.461564	0.426	0.24	1.17921e-45	1	IER3IP1
ENSG00000129355.7	CDKN2D	protein_coding	5.74664e-50	0.60248	0.259	0.114	1.46838e-45	1	CDKN2D
ENSG00000148730.7	EIF4EBP2	protein_coding	5.97934e-50	0.379931	0.473	0.271	1.52784e-45	1	EIF4EBP2
ENSG00000135829.17	DHX9	protein_coding	6.19161e-50	0.281642	0.627	0.418	1.58208e-45	1	DHX9
ENSG00000174547.13	MRPL11	protein_coding	1.08512e-49	0.266248	0.633	0.419	2.7727e-45	1	MRPL11
ENSG00000101367.9	MAPRE1	protein_coding	1.28074e-49	0.306176	0.606	0.405	3.27255e-45	1	MAPRE1
ENSG00000114491.14	UMPS	protein_coding	1.80023e-49	0.584971	0.318	0.159	4.59995e-45	1	UMPS
ENSG00000143793.13	C1orf35	protein_coding	2.76999e-49	0.387744	0.459	0.268	7.07787e-45	1	C1orf35
ENSG00000141959.17	PFKL	protein_coding	3.84693e-49	0.371682	0.501	0.306	9.82968e-45	1	PFKL
ENSG00000138193.17	PLCE1	protein_coding	5.87322e-49	0.541336	0.357	0.187	1.50073e-44	1	PLCE1
ENSG00000132305.22	IMMT	protein_coding	6.10975e-49	0.329923	0.594	0.404	1.56116e-44	1	IMMT
ENSG00000070010.19	UFD1	protein_coding	6.22605e-49	0.288503	0.611	0.411	1.59088e-44	1	UFD1
ENSG00000168243.11	GNG4	protein_coding	1.76307e-48	0.615354	0.263	0.105	4.50498e-44	1	GNG4
ENSG00000128059.8	PPAT	protein_coding	2.38336e-48	0.559929	0.325	0.168	6.08995e-44	1	PPAT
ENSG00000158545.16	ZC3H18	protein_coding	2.48441e-48	0.443438	0.407	0.227	6.34817e-44	1	ZC3H18
ENSG00000143653.10	SCCPDH	protein_coding	2.72579e-48	0.350758	0.517	0.325	6.96494e-44	1	SCCPDH
ENSG00000134222.16	PSRC1	protein_coding	3.43106e-48	0.434199	0.477	0.32	8.76704e-44	1	PSRC1
ENSG00000134871.20	COL4A2	protein_coding	4.12949e-48	0.270793	0.704	0.508	1.05517e-43	1	COL4A2
ENSG00000112242.16	E2F3	protein_coding	5.13936e-48	0.591703	0.328	0.176	1.31321e-43	1	E2F3
ENSG00000091436.17	MAP3K20	protein_coding	5.76351e-48	0.492236	0.335	0.168	1.47269e-43	1	MAP3K20
ENSG00000155660.11	PDIA4	protein_coding	8.61791e-48	0.293711	0.601	0.409	2.20205e-43	1	PDIA4
ENSG00000060749.17	QSER1	protein_coding	1.34723e-47	0.480378	0.396	0.221	3.44244e-43	1	QSER1
ENSG00000096401.8	CDC5L	protein_coding	1.58625e-47	0.275233	0.594	0.39	4.05319e-43	1	CDC5L
ENSG00000076242.18	MLH1	protein_coding	1.69882e-47	0.60248	0.284	0.136	4.34083e-43	1	MLH1
ENSG00000072958.9	AP1M1	protein_coding	2.19446e-47	0.531384	0.346	0.183	5.60727e-43	1	AP1M1
ENSG00000169379.17	ARL13B	protein_coding	2.30362e-47	0.67431	0.261	0.123	5.88622e-43	1	ARL13B
ENSG00000117697.15	NSL1	protein_coding	3.87864e-47	0.33803	0.513	0.317	9.91071e-43	1	NSL1
ENSG00000004897.12	CDC27	protein_coding	5.34304e-47	0.592197	0.309	0.161	1.36525e-42	1	CDC27
ENSG00000160633.13	SAFB	protein_coding	6.00738e-47	0.335793	0.546	0.354	1.53501e-42	1	SAFB
ENSG00000167543.16	TP53I13	protein_coding	6.50748e-47	0.499074	0.373	0.207	1.66279e-42	1	TP53I13
ENSG00000117054.15	ACADM	protein_coding	9.98375e-47	0.409214	0.459	0.278	2.55105e-42	1	ACADM
ENSG00000130558.20	OLFM1	protein_coding	1.78754e-46	0.590089	0.275	0.145	4.56752e-42	1	OLFM1
ENSG00000198431.18	TXNRD1	protein_coding	2.75587e-46	0.31154	0.548	0.356	7.04179e-42	1	TXNRD1
ENSG00000169592.15	INO80E	protein_coding	3.71609e-46	0.515172	0.342	0.177	9.49536e-42	1	INO80E
ENSG00000153395.11	LPCAT1	protein_coding	6.63354e-46	0.624639	0.28	0.133	1.695e-41	1	LPCAT1
ENSG00000120694.20	HSPH1	protein_coding	8.52809e-46	0.357495	0.492	0.304	2.1791e-41	1	HSPH1
ENSG00000169756.17	LIMS1	protein_coding	1.6084e-45	0.367392	0.465	0.282	4.10979e-41	1	LIMS1
ENSG00000164684.13	ZNF704	protein_coding	2.13724e-45	0.497035	0.35	0.182	5.46107e-41	1	ZNF704
ENSG00000135617.4	PRADC1	protein_coding	2.50461e-45	0.468105	0.365	0.203	6.39979e-41	1	PRADC1
ENSG00000151491.14	EPS8	protein_coding	2.86892e-45	0.30941	0.567	0.378	7.33067e-41	1	EPS8
ENSG00000183527.12	PSMG1	protein_coding	2.87217e-45	0.496007	0.357	0.197	7.33897e-41	1	PSMG1
ENSG00000137831.15	UACA	protein_coding	4.23586e-45	0.55108	0.322	0.172	1.08235e-40	1	UACA
ENSG00000176915.15	ANKLE2	protein_coding	5.0261e-45	0.457668	0.368	0.202	1.28427e-40	1	ANKLE2
ENSG00000136518.17	ACTL6A	protein_coding	9.48727e-45	0.468884	0.34	0.169	2.42419e-40	1	ACTL6A
ENSG00000175768.13	TOMM5	protein_coding	1.10179e-44	0.32957	0.503	0.313	2.81529e-40	1	TOMM5
ENSG00000164167.12	LSM6	protein_coding	1.31839e-44	0.458796	0.389	0.217	3.36874e-40	1	LSM6
ENSG00000116120.11	FARSB	protein_coding	1.38251e-44	0.604587	0.264	0.123	3.5326e-40	1	FARSB
ENSG00000152133.17	GPATCH11	protein_coding	1.55876e-44	0.395179	0.417	0.237	3.98295e-40	1	GPATCH11
ENSG00000143727.16	ACP1	protein_coding	2.49098e-44	0.25552	0.622	0.423	6.36496e-40	1	ACP1
ENSG00000179051.14	RCC2	protein_coding	2.97079e-44	0.422548	0.402	0.226	7.59095e-40	1	RCC2
ENSG00000160209.19	PDXK	protein_coding	4.16969e-44	0.37238	0.475	0.298	1.06544e-39	1	PDXK
ENSG00000011485.15	PPP5C	protein_coding	4.4329e-44	0.446044	0.392	0.217	1.1327e-39	1	PPP5C
ENSG00000144136.11	SLC20A1	protein_coding	5.33861e-44	0.62799	0.279	0.146	1.36412e-39	1	SLC20A1
ENSG00000159131.17	GART	protein_coding	7.03012e-44	0.407071	0.417	0.242	1.79634e-39	1	GART
ENSG00000163029.16	SMC6	protein_coding	8.52319e-44	0.612063	0.268	0.13	2.17785e-39	1	SMC6
ENSG00000117411.18	B4GALT2	protein_coding	1.05088e-43	0.384075	0.459	0.277	2.68521e-39	1	B4GALT2
ENSG00000166197.17	NOLC1	protein_coding	1.10152e-43	0.406926	0.425	0.252	2.81459e-39	1	NOLC1
ENSG00000204590.13	GNL1	protein_coding	1.18213e-43	0.37697	0.433	0.253	3.02057e-39	1	GNL1
ENSG00000104472.10	CHRAC1	protein_coding	1.33597e-43	0.591423	0.284	0.137	3.41368e-39	1	CHRAC1
ENSG00000090621.15	PABPC4	protein_coding	1.57806e-43	0.421331	0.395	0.222	4.03225e-39	1	PABPC4
ENSG00000124802.12	EEF1E1	protein_coding	1.61573e-43	0.327455	0.524	0.333	4.12852e-39	1	EEF1E1
ENSG00000140157.16	NIPA2	protein_coding	2.07379e-43	0.426111	0.37	0.206	5.29894e-39	1	NIPA2
ENSG00000121644.19	DESI2	protein_coding	2.75614e-43	0.291433	0.556	0.361	7.04249e-39	1	DESI2
ENSG00000226419.10	SLC16A1-AS1	lncRNA	4.48958e-43	0.576296	0.298	0.158	1.14718e-38	1	SLC16A1-AS1
ENSG00000130921.9	MTRFR	protein_coding	5.26954e-43	0.491194	0.311	0.157	1.34647e-38	1	MTRFR
ENSG00000168488.19	ATXN2L	protein_coding	5.306e-43	0.423753	0.386	0.213	1.35579e-38	1	ATXN2L
ENSG00000106554.13	CHCHD3	protein_coding	6.98549e-43	0.36031	0.478	0.296	1.78493e-38	1	CHCHD3
ENSG00000189306.12	RRP7A	protein_coding	1.89371e-42	0.392771	0.387	0.218	4.8388e-38	1	RRP7A
ENSG00000053371.14	AKR7A2	protein_coding	2.94629e-42	0.257651	0.611	0.425	7.52835e-38	1	AKR7A2
ENSG00000116679.17	IVNS1ABP	protein_coding	3.88132e-42	0.52508	0.279	0.13	9.91754e-38	1	IVNS1ABP
ENSG00000123908.12	2002-08-01	protein_coding	5.63991e-42	0.424162	0.389	0.219	1.44111e-37	1	2002-08-01
ENSG00000173272.16	MZT2A	protein_coding	6.49645e-42	0.251796	0.615	0.409	1.65997e-37	1	MZT2A
ENSG00000168724.18	DNAJC21	protein_coding	6.60044e-42	0.424155	0.39	0.225	1.68654e-37	1	DNAJC21
ENSG00000141385.12	AFG3L2	protein_coding	8.6217e-42	0.395107	0.429	0.257	2.20302e-37	1	AFG3L2
ENSG00000161542.17	PRPSAP1	protein_coding	1.18476e-41	0.413372	0.372	0.205	3.02731e-37	1	PRPSAP1
NA	NA	NA	1.24483e-41	0.281399	0.492	0.32	3.18079e-37	1	POLR2J3.1
ENSG00000141556.22	TBCD	protein_coding	1.48887e-41	0.4723	0.367	0.21	3.80435e-37	1	TBCD
ENSG00000183137.16	CEP57L1	protein_coding	1.92536e-41	0.514941	0.284	0.137	4.91968e-37	1	CEP57L1
ENSG00000197858.12	GPAA1	protein_coding	2.06052e-41	0.275551	0.556	0.372	5.26505e-37	1	GPAA1
ENSG00000137497.19	NUMA1	protein_coding	2.06462e-41	0.363638	0.417	0.239	5.27551e-37	1	NUMA1
ENSG00000106263.19	EIF3B	protein_coding	2.51512e-41	0.311719	0.528	0.34	6.42664e-37	1	EIF3B
ENSG00000116221.15	MRPL37	protein_coding	3.29943e-41	0.307137	0.48	0.294	8.43071e-37	1	MRPL37
ENSG00000091483.8	FH	protein_coding	9.33224e-41	0.452436	0.369	0.208	2.38457e-36	1	FH
ENSG00000126878.13	AIF1L	protein_coding	1.09635e-40	0.253497	0.583	0.389	2.80141e-36	1	AIF1L
ENSG00000071127.18	WDR1	protein_coding	1.35848e-40	0.299445	0.552	0.371	3.47118e-36	1	WDR1
ENSG00000119906.13	SLF2	protein_coding	1.3659e-40	0.282716	0.551	0.369	3.49014e-36	1	SLF2
ENSG00000071655.18	MBD3	protein_coding	2.56369e-40	0.306918	0.48	0.291	6.55074e-36	1	MBD3
ENSG00000101546.13	RBFA	protein_coding	3.96212e-40	0.4523	0.353	0.193	1.0124e-35	1	RBFA
ENSG00000006042.12	TMEM98	protein_coding	5.62479e-40	0.299289	0.453	0.267	1.43725e-35	1	TMEM98
ENSG00000153914.16	SREK1	protein_coding	6.621e-40	0.281228	0.512	0.327	1.6918e-35	1	SREK1
ENSG00000255717.10	SNHG1	lncRNA	6.83784e-40	0.56304	0.276	0.133	1.7472e-35	1	SNHG1
ENSG00000174231.18	PRPF8	protein_coding	6.98451e-40	0.264059	0.536	0.346	1.78468e-35	1	PRPF8
ENSG00000111530.13	CAND1	protein_coding	1.69899e-39	0.287118	0.527	0.341	4.34127e-35	1	CAND1
ENSG00000240694.9	PNMA2	protein_coding	2.11955e-39	0.448419	0.368	0.213	5.41587e-35	1	PNMA2
ENSG00000163902.12	RPN1	protein_coding	2.4783e-39	0.352883	0.438	0.264	6.33254e-35	1	RPN1
ENSG00000145354.12	CISD2	protein_coding	2.63568e-39	0.314816	0.479	0.303	6.7347e-35	1	CISD2
ENSG00000132612.17	VPS4A	protein_coding	2.80118e-39	0.332743	0.441	0.263	7.15758e-35	1	VPS4A
ENSG00000100417.12	PMM1	protein_coding	2.91306e-39	0.40296	0.383	0.222	7.44345e-35	1	PMM1
ENSG00000063978.17	RNF4	protein_coding	3.18057e-39	0.483603	0.321	0.172	8.127e-35	1	RNF4
ENSG00000135245.10	HILPDA	protein_coding	3.83932e-39	0.56912	0.255	0.122	9.81023e-35	1	HILPDA
ENSG00000082397.18	EPB41L3	protein_coding	4.22878e-39	0.344301	0.441	0.282	1.08054e-34	1	EPB41L3
ENSG00000089053.13	ANAPC5	protein_coding	4.53547e-39	0.275031	0.525	0.334	1.1589e-34	1	ANAPC5
ENSG00000183431.12	SF3A3	protein_coding	4.5914e-39	0.354232	0.432	0.258	1.1732e-34	1	SF3A3
ENSG00000198824.8	CHAMP1	protein_coding	4.99875e-39	0.55625	0.266	0.13	1.27728e-34	1	CHAMP1
ENSG00000143368.10	SF3B4	protein_coding	6.36817e-39	0.360339	0.417	0.243	1.6272e-34	1	SF3B4
ENSG00000181826.10	RELL1	protein_coding	1.22044e-38	0.463032	0.345	0.186	3.11846e-34	1	RELL1
ENSG00000168906.13	MAT2A	protein_coding	1.87421e-38	0.29256	0.483	0.301	4.78899e-34	1	MAT2A
ENSG00000184436.12	THAP7	protein_coding	1.88685e-38	0.442412	0.357	0.203	4.82127e-34	1	THAP7
ENSG00000087502.19	ERGIC2	protein_coding	1.90672e-38	0.277378	0.5	0.314	4.87205e-34	1	ERGIC2
ENSG00000171824.14	EXOSC10	protein_coding	2.11075e-38	0.453238	0.313	0.162	5.39338e-34	1	EXOSC10
ENSG00000164466.13	SFXN1	protein_coding	2.4037e-38	0.390701	0.39	0.226	6.14195e-34	1	SFXN1
ENSG00000035141.10	FAM136A	protein_coding	3.13945e-38	0.283655	0.506	0.319	8.02191e-34	1	FAM136A
ENSG00000187522.16	HSPA14	protein_coding	6.40332e-38	0.543842	0.266	0.132	1.63618e-33	1	HSPA14
ENSG00000235954.10	TTC28-AS1	lncRNA	7.74951e-38	0.55087	0.27	0.132	1.98015e-33	1	TTC28-AS1
ENSG00000135837.18	CEP350	protein_coding	8.29872e-38	0.288981	0.488	0.311	2.12049e-33	1	CEP350
ENSG00000160208.13	RRP1B	protein_coding	9.28482e-38	0.375897	0.398	0.235	2.37246e-33	1	RRP1B
ENSG00000114790.13	ARHGEF26	protein_coding	1.16359e-37	0.348678	0.452	0.289	2.9732e-33	1	ARHGEF26
ENSG00000162613.18	FUBP1	protein_coding	1.28586e-37	0.279098	0.477	0.295	3.28562e-33	1	FUBP1
ENSG00000139921.13	TMX1	protein_coding	1.36931e-37	0.308091	0.463	0.287	3.49886e-33	1	TMX1
ENSG00000198363.18	ASPH	protein_coding	1.61675e-37	0.326309	0.495	0.318	4.13113e-33	1	ASPH
ENSG00000100578.18	KIAA0586	protein_coding	1.6934e-37	0.497758	0.311	0.171	4.32698e-33	1	KIAA0586
ENSG00000129071.10	MBD4	protein_coding	1.92499e-37	0.457423	0.32	0.17	4.91873e-33	1	MBD4
ENSG00000143753.14	DEGS1	protein_coding	2.4563e-37	0.328234	0.454	0.288	6.27635e-33	1	DEGS1
ENSG00000135211.6	TMEM60	protein_coding	2.80245e-37	0.421253	0.369	0.212	7.16083e-33	1	TMEM60
ENSG00000124702.19	KLHDC3	protein_coding	3.9241e-37	0.28005	0.494	0.31	1.00269e-32	1	KLHDC3
ENSG00000072864.16	NDE1	protein_coding	4.44602e-37	0.546044	0.291	0.161	1.13605e-32	1	NDE1
ENSG00000123505.20	AMD1	protein_coding	6.93574e-37	0.300958	0.464	0.289	1.77222e-32	1	AMD1
ENSG00000111450.15	STX2	protein_coding	6.99749e-37	0.384617	0.399	0.232	1.788e-32	1	STX2
ENSG00000145919.11	BOD1	protein_coding	7.8178e-37	0.26323	0.521	0.339	1.99761e-32	1	BOD1
ENSG00000103018.18	CYB5B	protein_coding	1.9064e-36	0.355334	0.393	0.225	4.87125e-32	1	CYB5B
ENSG00000073578.18	SDHA	protein_coding	2.39853e-36	0.449037	0.319	0.176	6.12872e-32	1	SDHA
ENSG00000163882.10	POLR2H	protein_coding	2.51383e-36	0.264789	0.499	0.316	6.42334e-32	1	POLR2H
ENSG00000090686.16	USP48	protein_coding	3.45555e-36	0.326103	0.425	0.257	8.82962e-32	1	USP48
ENSG00000139437.18	TCHP	protein_coding	3.68006e-36	0.53075	0.261	0.126	9.4033e-32	1	TCHP
ENSG00000163527.11	STT3B	protein_coding	7.35374e-36	0.472395	0.313	0.172	1.87903e-31	1	STT3B
ENSG00000196865.4	NHLRC2	protein_coding	8.94604e-36	0.517055	0.262	0.128	2.28589e-31	1	NHLRC2
ENSG00000130560.9	UBAC1	protein_coding	1.03721e-35	0.280037	0.478	0.298	2.65028e-31	1	UBAC1
ENSG00000122643.24	NT5C3A	protein_coding	1.09417e-35	0.391691	0.349	0.198	2.79583e-31	1	NT5C3A
ENSG00000118058.25	KMT2A	protein_coding	1.5129e-35	0.300191	0.456	0.281	3.86577e-31	1	KMT2A
ENSG00000114405.11	CEP15	protein_coding	1.78169e-35	0.320103	0.394	0.238	4.55257e-31	1	CEP15
ENSG00000182552.15	RWDD4	protein_coding	1.95308e-35	0.319992	0.42	0.249	4.99052e-31	1	RWDD4
ENSG00000157778.9	PSMG3	protein_coding	1.98814e-35	0.262823	0.545	0.367	5.0801e-31	1	PSMG3
ENSG00000086475.15	SEPHS1	protein_coding	2.36194e-35	0.32968	0.429	0.255	6.03523e-31	1	SEPHS1
ENSG00000198521.12	ZNF43	protein_coding	2.73082e-35	0.456447	0.303	0.163	6.97778e-31	1	ZNF43
ENSG00000001036.14	FUCA2	protein_coding	4.38133e-35	0.302544	0.479	0.31	1.11952e-30	1	FUCA2
ENSG00000159063.14	ALG8	protein_coding	5.578e-35	0.414938	0.331	0.18	1.42529e-30	1	ALG8
ENSG00000106771.13	TMEM245	protein_coding	6.90179e-35	0.434784	0.326	0.186	1.76354e-30	1	TMEM245
ENSG00000157045.9	NTAN1	protein_coding	8.43569e-35	0.339797	0.407	0.245	2.15549e-30	1	NTAN1
ENSG00000145734.20	BDP1	protein_coding	9.63694e-35	0.258661	0.499	0.326	2.46243e-30	1	BDP1
ENSG00000143771.12	CNIH4	protein_coding	1.26632e-34	0.288056	0.491	0.318	3.2357e-30	1	CNIH4
ENSG00000136280.17	CCM2	protein_coding	1.55783e-34	0.327567	0.412	0.246	3.98057e-30	1	CCM2
ENSG00000155380.13	SLC16A1	protein_coding	1.74191e-34	0.309914	0.462	0.288	4.45092e-30	1	SLC16A1
ENSG00000144909.8	OSBPL11	protein_coding	1.76558e-34	0.450231	0.299	0.159	4.51142e-30	1	OSBPL11
ENSG00000131504.18	DIAPH1	protein_coding	1.77619e-34	0.402361	0.338	0.184	4.53852e-30	1	DIAPH1
ENSG00000160214.13	RRP1	protein_coding	2.0624e-34	0.368767	0.375	0.219	5.26984e-30	1	RRP1
ENSG00000055130.18	CUL1	protein_coding	2.27207e-34	0.426702	0.326	0.181	5.80558e-30	1	CUL1
ENSG00000070423.18	RNF126	protein_coding	3.46383e-34	0.319291	0.411	0.246	8.85078e-30	1	RNF126
ENSG00000160888.8	IER2	protein_coding	3.83595e-34	0.288355	0.455	0.279	9.80163e-30	1	IER2
ENSG00000070814.22	TCOF1	protein_coding	4.45516e-34	0.507095	0.252	0.125	1.13838e-29	1	TCOF1
ENSG00000005448.17	WDR54	protein_coding	4.79777e-34	0.336737	0.457	0.288	1.22593e-29	1	WDR54
ENSG00000121892.15	PDS5A	protein_coding	6.13687e-34	0.358109	0.364	0.209	1.56809e-29	1	PDS5A
ENSG00000143033.18	MTF2	protein_coding	7.52676e-34	0.342385	0.344	0.187	1.92324e-29	1	MTF2
ENSG00000011260.14	UTP18	protein_coding	1.45124e-33	0.335773	0.41	0.25	3.70821e-29	1	UTP18
ENSG00000109606.13	DHX15	protein_coding	2.20596e-33	0.298984	0.463	0.291	5.63668e-29	1	DHX15
ENSG00000088256.9	GNA11	protein_coding	2.24229e-33	0.394301	0.328	0.184	5.72951e-29	1	GNA11
ENSG00000187231.14	SESTD1	protein_coding	2.72064e-33	0.393285	0.329	0.183	6.95178e-29	1	SESTD1
ENSG00000107625.14	DDX50	protein_coding	3.91664e-33	0.35433	0.351	0.199	1.00078e-28	1	DDX50
ENSG00000135945.10	REV1	protein_coding	4.07358e-33	0.471	0.305	0.17	1.04088e-28	1	REV1
ENSG00000197579.8	TOPORS	protein_coding	4.42191e-33	0.363399	0.365	0.21	1.12989e-28	1	TOPORS
ENSG00000248333.9	CDK11B	protein_coding	9.06693e-33	0.355914	0.354	0.203	2.31678e-28	1	CDK11B
ENSG00000179242.16	CDH4	protein_coding	1.52364e-32	0.371606	0.411	0.255	3.89322e-28	1	CDH4
ENSG00000172461.11	FUT9	protein_coding	1.81059e-32	0.395496	0.356	0.21	4.62642e-28	1	FUT9
ENSG00000177963.15	RIC8A	protein_coding	1.89919e-32	0.39564	0.336	0.197	4.85281e-28	1	RIC8A
ENSG00000125351.14	UPF3B	protein_coding	5.6494e-32	0.372871	0.339	0.189	1.44353e-27	1	UPF3B
ENSG00000160932.11	LY6E	protein_coding	6.21763e-32	0.437969	0.287	0.163	1.58873e-27	1	LY6E
ENSG00000178177.17	LCORL	protein_coding	6.59304e-32	0.317685	0.364	0.211	1.68465e-27	1	LCORL
ENSG00000089597.18	GANAB	protein_coding	6.74215e-32	0.28001	0.451	0.283	1.72275e-27	1	GANAB
ENSG00000005059.16	MCUB	protein_coding	1.10054e-31	0.310465	0.341	0.193	2.81209e-27	1	MCUB
ENSG00000084652.16	TXLNA	protein_coding	1.78575e-31	0.342627	0.38	0.231	4.56294e-27	1	TXLNA
ENSG00000119203.14	CPSF3	protein_coding	2.76739e-31	0.406908	0.287	0.149	7.07123e-27	1	CPSF3
ENSG00000188986.9	NELFB	protein_coding	5.02586e-31	0.319325	0.392	0.233	1.28421e-26	1	NELFB
ENSG00000167536.14	DHRS13	protein_coding	9.64678e-31	0.459715	0.258	0.131	2.46495e-26	1	DHRS13
ENSG00000016391.11	CHDH	protein_coding	1.02685e-30	0.473365	0.26	0.138	2.62381e-26	1	CHDH
ENSG00000064651.14	SLC12A2	protein_coding	1.1671e-30	0.370951	0.38	0.235	2.98216e-26	1	SLC12A2
ENSG00000101444.13	AHCY	protein_coding	1.20931e-30	0.289775	0.466	0.302	3.09002e-26	1	AHCY
ENSG00000100345.23	MYH9	protein_coding	1.23064e-30	0.326062	0.411	0.254	3.14452e-26	1	MYH9
ENSG00000148110.17	MFSD14B	protein_coding	1.57558e-30	0.515955	0.254	0.135	4.02591e-26	1	MFSD14B
ENSG00000075856.12	SART3	protein_coding	1.9517e-30	0.364155	0.314	0.174	4.98699e-26	1	SART3
ENSG00000088882.8	CPXM1	protein_coding	1.95766e-30	0.316863	0.403	0.243	5.00221e-26	1	CPXM1
ENSG00000105939.14	ZC3HAV1	protein_coding	2.46516e-30	0.485285	0.268	0.145	6.29897e-26	1	ZC3HAV1
ENSG00000116984.15	MTR	protein_coding	3.10525e-30	0.441859	0.273	0.152	7.93454e-26	1	MTR
ENSG00000172687.14	ZNF738	protein_coding	3.60595e-30	0.410265	0.285	0.15	9.21393e-26	1	ZNF738
ENSG00000182934.12	SRPRA	protein_coding	3.6823e-30	0.404909	0.295	0.162	9.40902e-26	1	SRPRA
ENSG00000118900.15	UBN1	protein_coding	3.88744e-30	0.326487	0.356	0.21	9.9332e-26	1	UBN1
ENSG00000167721.11	TSR1	protein_coding	4.25359e-30	0.33605	0.37	0.222	1.08688e-25	1	TSR1
ENSG00000149311.22	ATM	protein_coding	4.49984e-30	0.332121	0.366	0.212	1.1498e-25	1	ATM
ENSG00000092445.12	TYRO3	protein_coding	4.71453e-30	0.301787	0.399	0.248	1.20466e-25	1	TYRO3
ENSG00000082805.21	ERC1	protein_coding	5.12227e-30	0.334117	0.374	0.233	1.30884e-25	1	ERC1
ENSG00000136450.13	SRSF1	protein_coding	5.85474e-30	0.405551	0.293	0.16	1.496e-25	1	SRSF1
ENSG00000146963.18	LUC7L2	protein_coding	1.1898e-29	0.345505	0.345	0.201	3.04017e-25	1	LUC7L2
ENSG00000183495.15	EP400	protein_coding	1.21211e-29	0.4127	0.286	0.157	3.0972e-25	1	EP400
ENSG00000111879.20	FAM184A	protein_coding	1.49452e-29	0.388847	0.371	0.227	3.8188e-25	1	FAM184A
ENSG00000182979.18	MTA1	protein_coding	1.55935e-29	0.336697	0.346	0.199	3.98444e-25	1	MTA1
ENSG00000125827.9	TMX4	protein_coding	2.89396e-29	0.319276	0.348	0.198	7.39464e-25	1	TMX4
ENSG00000175782.11	SLC35E3	protein_coding	3.05442e-29	0.403793	0.292	0.166	7.80466e-25	1	SLC35E3
ENSG00000112078.14	KCTD20	protein_coding	3.10808e-29	0.26747	0.442	0.277	7.94178e-25	1	KCTD20
ENSG00000131148.9	EMC8	protein_coding	3.17623e-29	0.257156	0.462	0.302	8.1159e-25	1	EMC8
ENSG00000087269.16	NOP14	protein_coding	3.86145e-29	0.449698	0.27	0.151	9.86678e-25	1	NOP14
ENSG00000189067.15	LITAF	protein_coding	4.83115e-29	0.274296	0.409	0.247	1.23445e-24	1	LITAF
ENSG00000176871.9	WSB2	protein_coding	5.7519e-29	0.286764	0.424	0.26	1.46973e-24	1	WSB2
ENSG00000062650.20	WAPL	protein_coding	6.21889e-29	0.312283	0.368	0.221	1.58905e-24	1	WAPL
ENSG00000106344.8	RBM28	protein_coding	6.52184e-29	0.269063	0.44	0.28	1.66646e-24	1	RBM28
ENSG00000128581.17	IFT22	protein_coding	7.2729e-29	0.251763	0.46	0.298	1.85837e-24	1	IFT22
ENSG00000170852.12	KBTBD2	protein_coding	8.07457e-29	0.422856	0.267	0.146	2.06321e-24	1	KBTBD2
ENSG00000097021.21	ACOT7	protein_coding	9.87537e-29	0.387911	0.311	0.177	2.52336e-24	1	ACOT7
ENSG00000102572.15	STK24	protein_coding	1.066e-28	0.406833	0.289	0.157	2.72384e-24	1	STK24
ENSG00000211460.12	TSN	protein_coding	1.36232e-28	0.283031	0.396	0.238	3.48101e-24	1	TSN
ENSG00000114978.18	MOB1A	protein_coding	1.55901e-28	0.328282	0.352	0.213	3.98358e-24	1	MOB1A
ENSG00000115808.13	STRN	protein_coding	1.96245e-28	0.445757	0.272	0.148	5.01445e-24	1	STRN
ENSG00000173041.12	ZNF680	protein_coding	2.25132e-28	0.454744	0.256	0.139	5.75258e-24	1	ZNF680
ENSG00000214753.4	HNRNPUL2	protein_coding	2.4577e-28	0.277576	0.413	0.261	6.27992e-24	1	HNRNPUL2
ENSG00000099331.14	MYO9B	protein_coding	2.46976e-28	0.296413	0.411	0.26	6.31074e-24	1	MYO9B
ENSG00000178951.9	ZBTB7A	protein_coding	2.83482e-28	0.291145	0.392	0.244	7.24354e-24	1	ZBTB7A
ENSG00000162385.11	MAGOH	protein_coding	2.91193e-28	0.27813	0.394	0.24	7.44057e-24	1	MAGOH
ENSG00000196756.16	SNHG17	lncRNA	3.2965e-28	0.460537	0.284	0.152	8.42323e-24	1	SNHG17
ENSG00000182199.11	SHMT2	protein_coding	3.70079e-28	0.300963	0.398	0.246	9.45626e-24	1	SHMT2
ENSG00000167491.18	GATAD2A	protein_coding	3.7429e-28	0.292362	0.423	0.266	9.56385e-24	1	GATAD2A
ENSG00000132199.20	ENOSF1	protein_coding	6.19005e-28	0.361046	0.309	0.176	1.58168e-23	1	ENOSF1
ENSG00000137574.11	TGS1	protein_coding	6.44697e-28	0.285045	0.39	0.236	1.64733e-23	1	TGS1
ENSG00000064115.11	TM7SF3	protein_coding	6.94191e-28	0.30661	0.378	0.239	1.7738e-23	1	TM7SF3
ENSG00000112992.18	NNT	protein_coding	8.61056e-28	0.327471	0.361	0.217	2.20017e-23	1	NNT
ENSG00000093144.19	ECHDC1	protein_coding	9.98253e-28	0.256805	0.445	0.288	2.55074e-23	1	ECHDC1
ENSG00000143776.20	CDC42BPA	protein_coding	1.04964e-27	0.264053	0.433	0.28	2.68205e-23	1	CDC42BPA
ENSG00000159128.16	IFNGR2	protein_coding	1.08851e-27	0.308042	0.37	0.225	2.78135e-23	1	IFNGR2
ENSG00000121940.17	CLCC1	protein_coding	1.09218e-27	0.345341	0.337	0.195	2.79075e-23	1	CLCC1
ENSG00000095380.11	NANS	protein_coding	1.11061e-27	0.379676	0.309	0.179	2.83784e-23	1	NANS
ENSG00000109381.21	ELF2	protein_coding	1.19526e-27	0.356503	0.303	0.172	3.05413e-23	1	ELF2
ENSG00000172534.14	HCFC1	protein_coding	1.62235e-27	0.347722	0.334	0.195	4.14543e-23	1	HCFC1
ENSG00000134574.12	DDB2	protein_coding	1.66485e-27	0.390699	0.285	0.16	4.25404e-23	1	DDB2
ENSG00000100410.8	PHF5A	protein_coding	2.09831e-27	0.303719	0.349	0.206	5.36159e-23	1	PHF5A
ENSG00000164897.14	TMUB1	protein_coding	2.52888e-27	0.369527	0.316	0.185	6.46179e-23	1	TMUB1
ENSG00000100722.20	ZC3H14	protein_coding	3.07451e-27	0.261992	0.423	0.271	7.85598e-23	1	ZC3H14
ENSG00000102781.14	KATNAL1	protein_coding	3.15533e-27	0.412126	0.275	0.153	8.0625e-23	1	KATNAL1
ENSG00000162066.16	AMDHD2	protein_coding	4.71387e-27	0.349452	0.347	0.211	1.20449e-22	1	AMDHD2
ENSG00000184349.14	EFNA5	protein_coding	5.36602e-27	0.415836	0.276	0.15	1.37113e-22	1	EFNA5
ENSG00000150403.18	TMCO3	protein_coding	5.64318e-27	0.446741	0.254	0.141	1.44194e-22	1	TMCO3
ENSG00000132002.10	DNAJB1	protein_coding	6.62481e-27	0.35259	0.314	0.186	1.69277e-22	1	DNAJB1
ENSG00000168395.16	ING5	protein_coding	7.17548e-27	0.329858	0.312	0.178	1.83348e-22	1	ING5
ENSG00000163832.16	ELP6	protein_coding	7.24705e-27	0.269572	0.399	0.248	1.85177e-22	1	ELP6
ENSG00000099864.18	PALM	protein_coding	7.55464e-27	0.334809	0.314	0.173	1.93036e-22	1	PALM
ENSG00000133275.16	CSNK1G2	protein_coding	7.67296e-27	0.295437	0.353	0.209	1.9606e-22	1	CSNK1G2
ENSG00000214063.12	TSPAN4	protein_coding	7.81775e-27	0.455477	0.257	0.144	1.99759e-22	1	TSPAN4
ENSG00000122783.17	CYREN	protein_coding	1.11625e-26	0.374916	0.282	0.154	2.85225e-22	1	CYREN
ENSG00000152413.15	HOMER1	protein_coding	1.23114e-26	0.300935	0.348	0.215	3.14581e-22	1	HOMER1
ENSG00000140575.13	IQGAP1	protein_coding	1.46186e-26	0.251426	0.476	0.325	3.73536e-22	1	IQGAP1
ENSG00000100997.20	ABHD12	protein_coding	2.01775e-26	0.306541	0.349	0.212	5.15576e-22	1	ABHD12
ENSG00000196090.14	PTPRT	protein_coding	2.03064e-26	0.398234	0.291	0.166	5.18869e-22	1	PTPRT
ENSG00000123684.13	LPGAT1	protein_coding	2.404e-26	0.431659	0.264	0.145	6.1427e-22	1	LPGAT1
ENSG00000071626.17	DAZAP1	protein_coding	2.41142e-26	0.253566	0.388	0.231	6.16165e-22	1	DAZAP1
ENSG00000127554.13	GFER	protein_coding	2.55198e-26	0.324922	0.326	0.19	6.52081e-22	1	GFER
ENSG00000068784.13	SRBD1	protein_coding	2.58977e-26	0.412522	0.269	0.152	6.61738e-22	1	SRBD1
ENSG00000100575.14	TIMM9	protein_coding	2.69506e-26	0.30243	0.378	0.237	6.88641e-22	1	TIMM9
ENSG00000188895.12	MSL1	protein_coding	3.80813e-26	0.259652	0.369	0.221	9.73053e-22	1	MSL1
ENSG00000108559.13	NUP88	protein_coding	4.11701e-26	0.376818	0.26	0.137	1.05198e-21	1	NUP88
ENSG00000120837.8	NFYB	protein_coding	4.25294e-26	0.289488	0.344	0.201	1.08671e-21	1	NFYB
ENSG00000157833.13	GAREM2	protein_coding	4.30004e-26	0.278461	0.361	0.22	1.09875e-21	1	GAREM2
ENSG00000149657.20	LSM14B	protein_coding	4.7948e-26	0.420538	0.258	0.143	1.22517e-21	1	LSM14B
ENSG00000101109.14	STK4	protein_coding	5.96574e-26	0.345363	0.318	0.184	1.52437e-21	1	STK4
ENSG00000145220.14	LYAR	protein_coding	8.16114e-26	0.391333	0.268	0.147	2.08534e-21	1	LYAR
ENSG00000110107.9	PRPF19	protein_coding	9.28736e-26	0.340841	0.295	0.162	2.37311e-21	1	PRPF19
ENSG00000166170.12	BAG5	protein_coding	1.12918e-25	0.29063	0.399	0.253	2.88527e-21	1	BAG5
ENSG00000136827.12	TOR1A	protein_coding	1.16171e-25	0.371424	0.294	0.168	2.96841e-21	1	TOR1A
ENSG00000100416.15	TRMU	protein_coding	1.28936e-25	0.394652	0.259	0.137	3.29456e-21	1	TRMU
ENSG00000178307.10	TMEM11	protein_coding	1.34729e-25	0.263701	0.381	0.233	3.4426e-21	1	TMEM11
ENSG00000035687.10	ADSS2	protein_coding	1.44081e-25	0.323942	0.31	0.179	3.68157e-21	1	ADSS2
ENSG00000169972.13	PUSL1	protein_coding	1.45877e-25	0.448175	0.261	0.143	3.72744e-21	1	PUSL1
ENSG00000162627.17	SNX7	protein_coding	2.18214e-25	0.340406	0.322	0.192	5.57582e-21	1	SNX7
ENSG00000102178.13	UBL4A	protein_coding	3.18432e-25	0.415274	0.259	0.144	8.13656e-21	1	UBL4A
ENSG00000133657.17	ATP13A3	protein_coding	3.49405e-25	0.291008	0.375	0.233	8.92798e-21	1	ATP13A3
ENSG00000118007.13	STAG1	protein_coding	4.28673e-25	0.271502	0.338	0.198	1.09535e-20	1	STAG1
ENSG00000107130.10	NCS1	protein_coding	5.71277e-25	0.272233	0.366	0.226	1.45973e-20	1	NCS1
ENSG00000090861.17	AARS1	protein_coding	5.75366e-25	0.290569	0.33	0.195	1.47017e-20	1	AARS1
ENSG00000107371.14	EXOSC3	protein_coding	6.15787e-25	0.405428	0.266	0.148	1.57346e-20	1	EXOSC3
ENSG00000184486.10	POU3F2	protein_coding	6.76659e-25	0.26575	0.423	0.275	1.729e-20	1	POU3F2
ENSG00000186660.15	ZFP91	protein_coding	7.25612e-25	0.272259	0.34	0.203	1.85408e-20	1	ZFP91
ENSG00000272391.6	POM121C	protein_coding	7.62433e-25	0.359134	0.292	0.168	1.94817e-20	1	POM121C
ENSG00000137492.9	THAP12	protein_coding	1.12974e-24	0.329998	0.3	0.172	2.88671e-20	1	THAP12
ENSG00000164134.14	NAA15	protein_coding	1.3864e-24	0.316406	0.335	0.203	3.54252e-20	1	NAA15
ENSG00000148308.18	GTF3C5	protein_coding	1.40178e-24	0.365317	0.26	0.138	3.58183e-20	1	GTF3C5
ENSG00000107890.17	ANKRD26	protein_coding	1.69854e-24	0.258999	0.345	0.21	4.34011e-20	1	ANKRD26
ENSG00000102007.11	PLP2	protein_coding	1.90847e-24	0.419838	0.263	0.149	4.87653e-20	1	PLP2
ENSG00000154978.13	VOPP1	protein_coding	2.1347e-24	0.341883	0.313	0.185	5.45459e-20	1	VOPP1
ENSG00000157540.22	DYRK1A	protein_coding	2.38428e-24	0.394068	0.263	0.149	6.09232e-20	1	DYRK1A
ENSG00000141510.19	TP53	protein_coding	2.59943e-24	0.379222	0.291	0.17	6.64206e-20	1	TP53
ENSG00000152601.18	MBNL1	protein_coding	2.69152e-24	0.282645	0.388	0.245	6.87738e-20	1	MBNL1
ENSG00000062485.19	CS	protein_coding	2.74383e-24	0.301757	0.346	0.207	7.01103e-20	1	CS
ENSG00000101084.19	RAB5IF	protein_coding	2.87014e-24	0.250083	0.399	0.253	7.33378e-20	1	RAB5IF
ENSG00000121390.19	PSPC1	protein_coding	4.58457e-24	0.252041	0.373	0.229	1.17145e-19	1	PSPC1
ENSG00000168883.20	USP39	protein_coding	4.85648e-24	0.350226	0.272	0.153	1.24093e-19	1	USP39
ENSG00000135336.17	ORC3	protein_coding	5.20125e-24	0.351642	0.274	0.157	1.32902e-19	1	ORC3
ENSG00000007372.25	PAX6	protein_coding	5.43313e-24	0.339891	0.289	0.171	1.38827e-19	1	PAX6
ENSG00000140983.15	RHOT2	protein_coding	5.93645e-24	0.287428	0.302	0.172	1.51688e-19	1	RHOT2
ENSG00000090674.16	MCOLN1	protein_coding	8.72396e-24	0.371363	0.268	0.153	2.22915e-19	1	MCOLN1
ENSG00000133641.18	RLIG1	protein_coding	9.16517e-24	0.378384	0.252	0.143	2.34188e-19	1	RLIG1
ENSG00000120896.14	SORBS3	protein_coding	1.08615e-23	0.252233	0.396	0.246	2.77533e-19	1	SORBS3
ENSG00000137504.16	CREBZF	protein_coding	1.75414e-23	0.288955	0.34	0.206	4.48217e-19	1	CREBZF
ENSG00000290770.2	MFSD14CP	lncRNA	2.04846e-23	0.30287	0.307	0.182	5.23421e-19	1	MFSD14CP
ENSG00000173950.16	XXYLT1	protein_coding	2.15579e-23	0.310385	0.353	0.218	5.50847e-19	1	XXYLT1
ENSG00000265354.4	TIMM23	protein_coding	2.17965e-23	0.32529	0.303	0.18	5.56945e-19	1	TIMM23
ENSG00000114021.12	NIT2	protein_coding	2.59841e-23	0.276191	0.353	0.216	6.63947e-19	1	NIT2
ENSG00000115825.11	PRKD3	protein_coding	2.96379e-23	0.29032	0.354	0.218	7.57309e-19	1	PRKD3
ENSG00000099940.12	SNAP29	protein_coding	2.99605e-23	0.282964	0.346	0.214	7.65551e-19	1	SNAP29
ENSG00000145860.13	RNF145	protein_coding	2.99855e-23	0.257948	0.41	0.258	7.66189e-19	1	RNF145
ENSG00000185900.11	POMK	protein_coding	3.58455e-23	0.289242	0.305	0.173	9.15925e-19	1	POMK
ENSG00000134046.12	MBD2	protein_coding	5.51043e-23	0.288725	0.335	0.204	1.40802e-18	1	MBD2
ENSG00000232956.11	SNHG15	lncRNA	5.7234e-23	0.283763	0.336	0.206	1.46244e-18	1	SNHG15
ENSG00000093167.18	LRRFIP2	protein_coding	5.75851e-23	0.26926	0.347	0.207	1.47141e-18	1	LRRFIP2
ENSG00000141985.9	SH3GL1	protein_coding	8.20922e-23	0.283312	0.337	0.204	2.09762e-18	1	SH3GL1
ENSG00000168743.13	NPNT	protein_coding	1.0056e-22	0.301707	0.332	0.21	2.5695e-18	1	NPNT
ENSG00000184831.14	APOO	protein_coding	1.03582e-22	0.271629	0.341	0.207	2.64672e-18	1	APOO
ENSG00000126883.19	NUP214	protein_coding	1.58147e-22	0.277695	0.337	0.203	4.04097e-18	1	NUP214
ENSG00000023516.9	AKAP11	protein_coding	1.70261e-22	0.25066	0.372	0.236	4.35051e-18	1	AKAP11
ENSG00000165323.16	FAT3	protein_coding	1.73231e-22	0.253892	0.387	0.253	4.4264e-18	1	FAT3
ENSG00000102900.13	NUP93	protein_coding	1.81886e-22	0.290511	0.295	0.17	4.64755e-18	1	NUP93
ENSG00000106266.11	SNX8	protein_coding	1.89282e-22	0.332208	0.299	0.181	4.83654e-18	1	SNX8
ENSG00000099995.19	SF3A1	protein_coding	1.9019e-22	0.268438	0.369	0.232	4.85974e-18	1	SF3A1
ENSG00000148153.14	INIP	protein_coding	2.10571e-22	0.339038	0.257	0.144	5.38052e-18	1	INIP
ENSG00000055917.17	PUM2	protein_coding	2.86578e-22	0.325933	0.291	0.168	7.32265e-18	1	PUM2
ENSG00000169180.12	XPO6	protein_coding	3.22585e-22	0.283311	0.317	0.191	8.2427e-18	1	XPO6
ENSG00000106290.16	TAF6	protein_coding	3.94795e-22	0.272056	0.331	0.199	1.00878e-17	1	TAF6
ENSG00000151208.17	DLG5	protein_coding	4.04157e-22	0.353232	0.288	0.168	1.0327e-17	1	DLG5
ENSG00000198648.12	STK39	protein_coding	7.74633e-22	0.319876	0.276	0.16	1.97934e-17	1	STK39
ENSG00000151693.11	ASAP2	protein_coding	8.12827e-22	0.329299	0.279	0.162	2.07693e-17	1	ASAP2
ENSG00000239306.5	RBM14	protein_coding	8.65775e-22	0.352754	0.26	0.147	2.21223e-17	1	RBM14
ENSG00000149532.16	CPSF7	protein_coding	1.02724e-21	0.33378	0.254	0.139	2.62481e-17	1	CPSF7
ENSG00000106009.16	BRAT1	protein_coding	2.2152e-21	0.33254	0.254	0.142	5.66028e-17	1	BRAT1
ENSG00000101146.13	RAE1	protein_coding	3.48127e-21	0.313896	0.261	0.147	8.89535e-17	1	RAE1
ENSG00000185344.15	ATP6V0A2	protein_coding	5.18055e-21	0.318241	0.259	0.142	1.32373e-16	1	ATP6V0A2
ENSG00000177119.17	ANO6	protein_coding	6.26787e-21	0.352508	0.273	0.162	1.60157e-16	1	ANO6
ENSG00000169919.17	GUSB	protein_coding	6.75011e-21	0.266515	0.321	0.19	1.72479e-16	1	GUSB
ENSG00000137073.24	UBAP2	protein_coding	1.09368e-20	0.275426	0.311	0.189	2.79458e-16	1	UBAP2
ENSG00000070047.13	PHRF1	protein_coding	2.21552e-20	0.301518	0.252	0.136	5.6611e-16	1	PHRF1
ENSG00000134684.13	YARS1	protein_coding	2.34455e-20	0.310601	0.281	0.164	5.99078e-16	1	YARS1
ENSG00000133315.12	MACROD1	protein_coding	2.38136e-20	0.327428	0.281	0.162	6.08485e-16	1	MACROD1
ENSG00000146757.14	ZNF92	protein_coding	2.87524e-20	0.294426	0.258	0.145	7.34682e-16	1	ZNF92
ENSG00000137168.8	PPIL1	protein_coding	4.84401e-20	0.306647	0.272	0.156	1.23774e-15	1	PPIL1
ENSG00000165417.12	GTF2A1	protein_coding	5.6831e-20	0.254837	0.323	0.2	1.45215e-15	1	GTF2A1
ENSG00000170638.10	TRABD	protein_coding	6.1362e-20	0.317262	0.256	0.147	1.56792e-15	1	TRABD
ENSG00000183010.17	PYCR1	protein_coding	1.16471e-19	0.343497	0.259	0.146	2.97607e-15	1	PYCR1
ENSG00000101189.7	MRGBP	protein_coding	1.46184e-19	0.265693	0.293	0.174	3.73529e-15	1	MRGBP
ENSG00000139645.11	ANKRD52	protein_coding	1.48371e-19	0.335557	0.252	0.145	3.79118e-15	1	ANKRD52
ENSG00000134697.13	GNL2	protein_coding	1.49305e-19	0.285987	0.28	0.163	3.81503e-15	1	GNL2
ENSG00000158552.13	ZFAND2B	protein_coding	1.69148e-19	0.276783	0.275	0.159	4.32208e-15	1	ZFAND2B
ENSG00000099942.13	CRKL	protein_coding	1.78232e-19	0.289628	0.272	0.16	4.55419e-15	1	CRKL
ENSG00000197603.16	CPLANE1	protein_coding	1.93383e-19	0.311101	0.26	0.155	4.94133e-15	1	CPLANE1
ENSG00000196510.14	ANAPC7	protein_coding	1.9543e-19	0.324745	0.259	0.151	4.99362e-15	1	ANAPC7
ENSG00000143147.15	GPR161	protein_coding	2.09459e-19	0.272129	0.273	0.155	5.3521e-15	1	GPR161
ENSG00000102081.16	FMR1	protein_coding	3.13477e-19	0.250998	0.286	0.167	8.00996e-15	1	FMR1
ENSG00000106571.15	GLI3	protein_coding	3.45066e-19	0.288206	0.312	0.192	8.81713e-15	1	GLI3
ENSG00000171262.11	FAM98B	protein_coding	6.69505e-19	0.302796	0.286	0.173	1.71072e-14	1	FAM98B
ENSG00000101191.17	DIDO1	protein_coding	6.85573e-19	0.273181	0.293	0.177	1.75178e-14	1	DIDO1
ENSG00000023572.10	GLRX2	protein_coding	8.20434e-19	0.269582	0.295	0.178	2.09637e-14	1	GLRX2
ENSG00000137824.16	RMDN3	protein_coding	8.43184e-19	0.265717	0.313	0.195	2.1545e-14	1	RMDN3
ENSG00000049860.14	HEXB	protein_coding	8.91969e-19	0.265617	0.292	0.179	2.27916e-14	1	HEXB
ENSG00000198862.14	LTN1	protein_coding	1.50814e-18	0.283839	0.301	0.186	3.8536e-14	1	LTN1
ENSG00000108262.16	GIT1	protein_coding	1.62621e-18	0.296674	0.269	0.156	4.15528e-14	1	GIT1
ENSG00000198963.11	RORB	protein_coding	1.8153e-18	0.290768	0.328	0.204	4.63845e-14	1	RORB
ENSG00000148396.19	SEC16A	protein_coding	3.20793e-18	0.310286	0.254	0.149	8.19692e-14	1	SEC16A
ENSG00000005007.14	UPF1	protein_coding	3.69499e-18	0.290518	0.259	0.154	9.44144e-14	1	UPF1
ENSG00000154174.8	TOMM70	protein_coding	4.96644e-18	0.26175	0.29	0.177	1.26902e-13	1	TOMM70
ENSG00000065613.15	SLK	protein_coding	5.36367e-18	0.252363	0.298	0.187	1.37052e-13	1	SLK
ENSG00000154359.13	LONRF1	protein_coding	5.74498e-18	0.287534	0.282	0.172	1.46796e-13	1	LONRF1
ENSG00000088038.20	CNOT3	protein_coding	5.97946e-18	0.273528	0.265	0.153	1.52787e-13	1	CNOT3
ENSG00000244462.8	RBM12	protein_coding	6.00356e-18	0.280313	0.273	0.16	1.53403e-13	1	RBM12
ENSG00000100154.15	TTC28	protein_coding	6.09225e-18	0.258587	0.268	0.155	1.55669e-13	1	TTC28
ENSG00000171865.10	RNASEH1	protein_coding	6.61336e-18	0.253244	0.284	0.167	1.68985e-13	1	RNASEH1
ENSG00000094880.11	CDC23	protein_coding	6.75372e-18	0.26752	0.273	0.164	1.72571e-13	1	CDC23
ENSG00000074181.9	NOTCH3	protein_coding	7.07352e-18	0.275138	0.333	0.215	1.80743e-13	1	NOTCH3
ENSG00000018510.18	AGPS	protein_coding	7.83841e-18	0.308815	0.267	0.164	2.00287e-13	1	AGPS
ENSG00000196313.13	POM121	protein_coding	9.65267e-18	0.27162	0.274	0.163	2.46645e-13	1	POM121
ENSG00000188130.14	MAPK12	protein_coding	1.05308e-17	0.263612	0.31	0.195	2.69082e-13	1	MAPK12
ENSG00000177425.11	PAWR	protein_coding	1.29524e-17	0.285723	0.265	0.161	3.30959e-13	1	PAWR
ENSG00000184575.12	XPOT	protein_coding	1.54967e-17	0.282618	0.279	0.167	3.95971e-13	1	XPOT
ENSG00000180900.20	SCRIB	protein_coding	1.69809e-17	0.275977	0.273	0.164	4.33895e-13	1	SCRIB
ENSG00000186575.20	NF2	protein_coding	1.73817e-17	0.263799	0.257	0.152	4.44136e-13	1	NF2
ENSG00000172732.12	MUS81	protein_coding	2.13566e-17	0.295243	0.255	0.152	5.45704e-13	1	MUS81
ENSG00000157106.18	SMG1	protein_coding	6.07549e-17	0.261025	0.27	0.163	1.55241e-12	1	SMG1
ENSG00000105953.16	OGDH	protein_coding	7.62043e-17	0.289701	0.254	0.153	1.94717e-12	1	OGDH
ENSG00000169718.18	DUS1L	protein_coding	1.00284e-16	0.271425	0.261	0.155	2.56245e-12	1	DUS1L
ENSG00000121864.10	ZNF639	protein_coding	1.34142e-16	0.272306	0.259	0.155	3.4276e-12	1	ZNF639
ENSG00000108479.13	GALK1	protein_coding	1.71198e-16	0.257233	0.313	0.198	4.37446e-12	1	GALK1
ENSG00000089902.10	RCOR1	protein_coding	1.78255e-16	0.273442	0.25	0.148	4.55476e-12	1	RCOR1
ENSG00000173145.11	NOC3L	protein_coding	4.18493e-16	0.256661	0.294	0.187	1.06933e-11	1	NOC3L
ENSG00000166986.15	MARS1	protein_coding	1.31439e-15	0.26482	0.253	0.154	3.35852e-11	1	MARS1
ENSG00000136636.13	KCTD3	protein_coding	1.38811e-15	0.289345	0.251	0.152	3.54691e-11	1	KCTD3
ENSG00000093183.14	SEC22C	protein_coding	1.66566e-15	0.252487	0.268	0.161	4.25609e-11	1	SEC22C
ENSG00000156170.14	NDUFAF6	protein_coding	2.47686e-15	0.253741	0.258	0.159	6.32888e-11	1	NDUFAF6
ENSG00000133704.10	IPO8	protein_coding	3.99697e-15	0.266638	0.261	0.163	1.02131e-10	1	IPO8
ENSG00000173193.15	PARP14	protein_coding	4.66245e-15	0.252439	0.272	0.174	1.19135e-10	1	PARP14
ENSG00000156304.15	SCAF4	protein_coding	2.87853e-14	0.258006	0.252	0.154	7.35521e-10	1	SCAF4
ENSG00000164611.13	PTTG1	protein_coding	0	2.1229	0.883	0.382	0	2	PTTG1
ENSG00000089685.15	BIRC5	protein_coding	0	1.795	0.755	0.274	0	2	BIRC5
ENSG00000170540.16	ARL6IP1	protein_coding	0	1.35268	0.951	0.702	0	2	ARL6IP1
ENSG00000198830.13	HMGN2	protein_coding	0	1.17685	0.991	0.806	0	2	HMGN2
ENSG00000123416.15	TUBA1B	protein_coding	0	1.19267	1	0.884	0	2	TUBA1B
ENSG00000189403.15	HMGB1	protein_coding	0	0.9045	1	0.973	0	2	HMGB1
ENSG00000168078.10	PBK	protein_coding	3.10272e-303	1.7573	0.714	0.267	7.92807e-299	2	PBK
ENSG00000100097.12	LGALS1	protein_coding	4.62628e-300	0.720788	0.997	0.93	1.18211e-295	2	LGALS1
ENSG00000164032.12	H2AZ1	protein_coding	9.57644e-289	0.826938	0.998	0.931	2.44697e-284	2	H2AZ1
ENSG00000125148.7	MT2A	protein_coding	1.10367e-220	0.957438	0.941	0.76	2.82009e-216	2	MT2A
ENSG00000166165.14	CKB	protein_coding	5.9223e-216	0.531739	0.999	0.981	1.51327e-211	2	CKB
ENSG00000117632.23	STMN1	protein_coding	2.30843e-205	0.725867	0.983	0.872	5.89851e-201	2	STMN1
ENSG00000069275.13	NUCKS1	protein_coding	8.645e-204	0.714997	0.984	0.896	2.20897e-199	2	NUCKS1
ENSG00000189159.16	JPT1	protein_coding	1.48853e-188	0.779625	0.958	0.844	3.8035e-184	2	JPT1
ENSG00000117724.15	CENPF	protein_coding	1.00566e-151	0.866739	0.809	0.479	2.56967e-147	2	CENPF
ENSG00000188486.4	H2AX	protein_coding	1.69563e-141	1.04057	0.723	0.422	4.33267e-137	2	H2AX
ENSG00000029993.15	HMGB3	protein_coding	2.62042e-140	0.973692	0.769	0.543	6.69569e-136	2	HMGB3
ENSG00000115758.14	ODC1	protein_coding	6.34526e-140	0.989824	0.737	0.502	1.62134e-135	2	ODC1
ENSG00000122566.23	HNRNPA2B1	protein_coding	3.6326e-137	0.543354	0.981	0.922	9.28203e-133	2	HNRNPA2B1
ENSG00000134333.15	LDHA	protein_coding	4.32222e-131	0.997587	0.71	0.483	1.10441e-126	2	LDHA
ENSG00000129195.16	PIMREG	protein_coding	5.24969e-130	1.52449	0.459	0.184	1.3414e-125	2	PIMREG
ENSG00000188229.6	TUBB4B	protein_coding	6.44565e-125	0.832214	0.839	0.639	1.64699e-120	2	TUBB4B
ENSG00000242125.3	SNHG3	lncRNA	8.43849e-124	1.57189	0.418	0.188	2.1562e-119	2	SNHG3
ENSG00000108106.14	UBE2S	protein_coding	2.43534e-122	0.892275	0.824	0.641	6.22278e-118	2	UBE2S
ENSG00000157456.8	CCNB2	protein_coding	6.75048e-121	1.54638	0.417	0.163	1.72488e-116	2	CCNB2
ENSG00000169738.8	DCXR	protein_coding	1.89822e-118	0.817541	0.8	0.605	4.85034e-114	2	DCXR
ENSG00000168393.13	DTYMK	protein_coding	1.67139e-110	0.840072	0.744	0.496	4.27074e-106	2	DTYMK
ENSG00000175216.15	CKAP5	protein_coding	1.27559e-106	1.05854	0.605	0.379	3.25939e-102	2	CKAP5
ENSG00000099783.13	HNRNPM	protein_coding	7.42855e-104	0.688412	0.853	0.711	1.89814e-99	2	HNRNPM
ENSG00000205581.11	HMGN1	protein_coding	8.82693e-104	0.55816	0.935	0.828	2.25546e-99	2	HMGN1
ENSG00000167552.16	TUBA1A	protein_coding	5.62288e-102	0.308684	0.999	0.997	1.43676e-97	2	TUBA1A
ENSG00000106268.16	NUDT1	protein_coding	5.25404e-101	0.780081	0.762	0.553	1.34251e-96	2	NUDT1
ENSG00000260260.4	SNHG19	lncRNA	3.79784e-98	1.19944	0.496	0.27	9.70425e-94	2	SNHG19
ENSG00000159335.19	PTMS	protein_coding	5.28005e-98	0.329133	0.997	0.976	1.34916e-93	2	PTMS
ENSG00000166598.16	HSP90B1	protein_coding	5.64587e-96	0.594049	0.905	0.788	1.44263e-91	2	HSP90B1
ENSG00000176340.4	COX8A	protein_coding	2.36392e-94	0.481416	0.961	0.89	6.04028e-90	2	COX8A
ENSG00000305512.1	ENSG00000305512	lncRNA	1.6762e-91	1.26609	0.431	0.221	4.28302e-87	2	ENSG00000305512
ENSG00000123136.15	DDX39A	protein_coding	8.75161e-91	0.963823	0.602	0.397	2.23621e-86	2	DDX39A
ENSG00000137804.14	NUSAP1	protein_coding	1.35882e-90	1.71891	0.291	0.111	3.47206e-86	2	NUSAP1
ENSG00000143321.19	HDGF	protein_coding	3.36666e-89	0.832674	0.681	0.489	8.6025e-85	2	HDGF
ENSG00000125944.22	HNRNPR	protein_coding	5.20226e-89	0.5662	0.899	0.794	1.32928e-84	2	HNRNPR
ENSG00000148773.14	MKI67	protein_coding	8.98163e-89	0.705036	0.621	0.283	2.29499e-84	2	MKI67
ENSG00000105968.19	H2AZ2	protein_coding	2.79438e-88	0.600448	0.854	0.705	7.1402e-84	2	H2AZ2
ENSG00000100526.21	CDKN3	protein_coding	4.12346e-88	1.05956	0.523	0.297	1.05363e-83	2	CDKN3
ENSG00000096746.18	HNRNPH3	protein_coding	2.55487e-87	0.723036	0.763	0.605	6.5282e-83	2	HNRNPH3
ENSG00000135451.13	TROAP	protein_coding	6.66446e-87	1.78358	0.26	0.085	1.7029e-82	2	TROAP
ENSG00000143401.15	ANP32E	protein_coding	8.29101e-87	0.793249	0.72	0.544	2.11852e-82	2	ANP32E
ENSG00000088986.11	DYNLL1	protein_coding	1.53384e-83	0.35913	0.993	0.967	3.91927e-79	2	DYNLL1
ENSG00000134057.15	CCNB1	protein_coding	2.3398e-81	1.22751	0.42	0.213	5.97865e-77	2	CCNB1
ENSG00000132341.12	RAN	protein_coding	1.73565e-78	0.462257	0.943	0.865	4.43493e-74	2	RAN
ENSG00000267100.3	ILF3-DT	lncRNA	2.26879e-77	1.223	0.395	0.205	5.79722e-73	2	ILF3-DT
ENSG00000100401.21	RANGAP1	protein_coding	2.25946e-76	1.31665	0.364	0.192	5.77338e-72	2	RANGAP1
ENSG00000167553.17	TUBA1C	protein_coding	5.85571e-76	1.02829	0.457	0.251	1.49625e-71	2	TUBA1C
ENSG00000160789.25	LMNA	protein_coding	5.97122e-75	0.73391	0.709	0.542	1.52577e-70	2	LMNA
ENSG00000106355.10	LSM5	protein_coding	1.30864e-73	0.718257	0.71	0.554	3.34385e-69	2	LSM5
ENSG00000203760.9	CENPW	protein_coding	1.67242e-71	1.06473	0.44	0.24	4.27338e-67	2	CENPW
ENSG00000090889.12	KIF4A	protein_coding	9.97768e-71	1.52175	0.283	0.14	2.5495e-66	2	KIF4A
ENSG00000130520.11	LSM4	protein_coding	1.38558e-70	0.54305	0.839	0.699	3.54043e-66	2	LSM4
ENSG00000100162.16	CENPM	protein_coding	4.32694e-69	0.904955	0.5	0.283	1.10562e-64	2	CENPM
ENSG00000111206.13	FOXM1	protein_coding	4.76423e-69	1.1235	0.399	0.204	1.21736e-64	2	FOXM1
ENSG00000096384.20	HSP90AB1	protein_coding	5.50524e-69	0.348789	0.981	0.954	1.4067e-64	2	HSP90AB1
ENSG00000137267.7	TUBB2A	protein_coding	3.43505e-68	0.373236	0.969	0.887	8.77724e-64	2	TUBB2A
ENSG00000164754.16	RAD21	protein_coding	5.80474e-68	0.753438	0.7	0.555	1.48323e-63	2	RAD21
ENSG00000167468.20	GPX4	protein_coding	6.79528e-68	0.339824	0.983	0.951	1.73633e-63	2	GPX4
ENSG00000261455.2	LINC01003	lncRNA	1.62042e-67	1.17136	0.369	0.192	4.1405e-63	2	LINC01003
ENSG00000181163.14	NPM1	protein_coding	3.10131e-66	0.375242	0.964	0.914	7.92448e-62	2	NPM1
ENSG00000135486.19	HNRNPA1	protein_coding	4.2812e-66	0.343759	0.977	0.939	1.09393e-61	2	HNRNPA1
ENSG00000137100.16	DCTN3	protein_coding	3.72479e-65	0.540286	0.829	0.723	9.51759e-61	2	DCTN3
ENSG00000176014.13	TUBB6	protein_coding	2.08227e-64	0.808335	0.588	0.412	5.32061e-60	2	TUBB6
ENSG00000080824.19	HSP90AA1	protein_coding	4.85409e-64	0.307532	0.989	0.961	1.24032e-59	2	HSP90AA1
ENSG00000198901.14	PRC1	protein_coding	2.12097e-61	1.23583	0.324	0.16	5.4195e-57	2	PRC1
ENSG00000101182.15	PSMA7	protein_coding	1.36042e-60	0.346001	0.966	0.917	3.47614e-56	2	PSMA7
ENSG00000270419.3	CAHM	lncRNA	7.8431e-60	1.35791	0.28	0.142	2.00407e-55	2	CAHM
ENSG00000100908.14	EMC9	protein_coding	1.16394e-59	0.956273	0.434	0.272	2.97409e-55	2	EMC9
ENSG00000150753.12	CCT5	protein_coding	8.4751e-59	0.543983	0.772	0.65	2.16556e-54	2	CCT5
ENSG00000152082.15	MZT2B	protein_coding	1.06927e-57	0.416783	0.925	0.856	2.7322e-53	2	MZT2B
ENSG00000182718.18	ANXA2	protein_coding	2.93989e-57	0.761825	0.582	0.419	7.51201e-53	2	ANXA2
ENSG00000122786.20	CALD1	protein_coding	1.26604e-54	0.4023	0.921	0.842	3.23499e-50	2	CALD1
ENSG00000132688.11	NES	protein_coding	8.80673e-54	0.381681	0.934	0.829	2.25029e-49	2	NES
ENSG00000175334.8	BANF1	protein_coding	1.12466e-53	0.430304	0.871	0.772	2.87374e-49	2	BANF1
ENSG00000111639.8	MRPL51	protein_coding	1.13554e-52	0.443329	0.883	0.809	2.90153e-48	2	MRPL51
ENSG00000138778.14	CENPE	protein_coding	3.03405e-52	0.934561	0.36	0.17	7.7526e-48	2	CENPE
ENSG00000136824.19	SMC2	protein_coding	5.78672e-52	0.659949	0.585	0.386	1.47862e-47	2	SMC2
ENSG00000167460.18	TPM4	protein_coding	1.85189e-51	0.571746	0.733	0.602	4.73194e-47	2	TPM4
ENSG00000106153.14	CHCHD2	protein_coding	5.37677e-49	0.250759	0.989	0.966	1.37387e-44	2	CHCHD2
ENSG00000119335.18	SET	protein_coding	2.19872e-48	0.325648	0.968	0.919	5.61817e-44	2	SET
ENSG00000115875.19	SRSF7	protein_coding	9.19451e-48	0.470681	0.789	0.662	2.34938e-43	2	SRSF7
ENSG00000169567.13	HINT1	protein_coding	1.2765e-47	0.266241	0.986	0.956	3.26171e-43	2	HINT1
ENSG00000170584.12	NUDCD2	protein_coding	8.08848e-47	0.66043	0.585	0.453	2.06677e-42	2	NUDCD2
ENSG00000105355.9	PLIN3	protein_coding	1.66405e-46	0.821517	0.461	0.329	4.25197e-42	2	PLIN3
ENSG00000143621.17	ILF2	protein_coding	6.44866e-45	0.511742	0.76	0.66	1.64776e-40	2	ILF2
ENSG00000092621.13	PHGDH	protein_coding	1.51029e-44	0.740202	0.487	0.342	3.85908e-40	2	PHGDH
ENSG00000103495.15	MAZ	protein_coding	1.20852e-43	0.510029	0.721	0.593	3.08802e-39	2	MAZ
ENSG00000176912.8	TYMSOS	lncRNA	1.76805e-43	0.908961	0.382	0.248	4.51772e-39	2	TYMSOS
ENSG00000164104.12	HMGB2	protein_coding	2.45932e-43	0.640563	0.587	0.414	6.28406e-39	2	HMGB2
ENSG00000092199.19	HNRNPC	protein_coding	6.95077e-43	0.340632	0.904	0.831	1.77606e-38	2	HNRNPC
ENSG00000136938.9	ANP32B	protein_coding	3.69043e-42	0.445977	0.782	0.655	9.42979e-38	2	ANP32B
ENSG00000104904.13	OAZ1	protein_coding	6.44291e-42	0.31833	0.935	0.868	1.64629e-37	2	OAZ1
ENSG00000213719.8	CLIC1	protein_coding	1.35386e-41	0.441435	0.811	0.712	3.45938e-37	2	CLIC1
ENSG00000108518.8	PFN1	protein_coding	6.22369e-41	0.275412	0.963	0.907	1.59028e-36	2	PFN1
ENSG00000119705.10	SLIRP	protein_coding	5.84415e-40	0.412201	0.85	0.765	1.4933e-35	2	SLIRP
ENSG00000172301.11	COPRS	protein_coding	1.51051e-39	0.509736	0.711	0.607	3.85966e-35	2	COPRS
ENSG00000169750.9	RAC3	protein_coding	1.748e-38	0.539922	0.642	0.524	4.4665e-34	2	RAC3
ENSG00000172201.12	ID4	protein_coding	5.82428e-38	0.4501	0.736	0.629	1.48822e-33	2	ID4
ENSG00000170144.23	HNRNPA3	protein_coding	2.19606e-37	0.33065	0.896	0.818	5.61136e-33	2	HNRNPA3
ENSG00000117395.13	EBNA1BP2	protein_coding	2.36713e-37	0.704344	0.474	0.36	6.0485e-33	2	EBNA1BP2
ENSG00000125835.20	SNRPB	protein_coding	4.14984e-37	0.357737	0.803	0.672	1.06037e-32	2	SNRPB
ENSG00000206573.12	THUMPD3-AS1	lncRNA	5.69866e-37	0.804838	0.393	0.27	1.45612e-32	2	THUMPD3-AS1
ENSG00000197747.9	S100A10	protein_coding	8.14634e-37	0.67938	0.487	0.351	2.08155e-32	2	S100A10
ENSG00000245694.13	CRNDE	lncRNA	1.23756e-36	0.797354	0.37	0.262	3.16221e-32	2	CRNDE
ENSG00000141552.18	ANAPC11	protein_coding	2.73723e-36	0.279048	0.942	0.877	6.99417e-32	2	ANAPC11
ENSG00000109390.13	NDUFC1	protein_coding	6.37449e-36	0.424987	0.805	0.717	1.62881e-31	2	NDUFC1
ENSG00000088325.16	TPX2	protein_coding	7.77616e-36	0.72735	0.4	0.243	1.98696e-31	2	TPX2
ENSG00000121774.18	KHDRBS1	protein_coding	8.45973e-35	0.3522	0.817	0.721	2.16163e-30	2	KHDRBS1
ENSG00000108468.15	CBX1	protein_coding	1.0172e-34	0.462364	0.703	0.589	2.59916e-30	2	CBX1
ENSG00000116560.12	SFPQ	protein_coding	1.84029e-34	0.363045	0.862	0.771	4.70232e-30	2	SFPQ
ENSG00000125534.11	PPDPF	protein_coding	1.86285e-34	0.311618	0.906	0.839	4.75995e-30	2	PPDPF
ENSG00000143977.14	SNRPG	protein_coding	4.79697e-34	0.364164	0.857	0.774	1.22572e-29	2	SNRPG
ENSG00000117399.14	CDC20	protein_coding	6.08096e-34	1.02005	0.266	0.156	1.55381e-29	2	CDC20
ENSG00000099385.12	BCL7C	protein_coding	6.3221e-34	0.426939	0.741	0.64	1.61542e-29	2	BCL7C
ENSG00000196262.15	PPIA	protein_coding	8.90504e-34	0.260923	0.954	0.904	2.27541e-29	2	PPIA
ENSG00000149136.9	SSRP1	protein_coding	1.4893e-33	0.51976	0.624	0.5	3.80547e-29	2	SSRP1
ENSG00000102172.16	SMS	protein_coding	1.51336e-33	0.544224	0.618	0.507	3.86693e-29	2	SMS
ENSG00000125743.11	SNRPD2	protein_coding	1.31505e-32	0.307755	0.895	0.818	3.36023e-28	2	SNRPD2
ENSG00000075218.19	GTSE1	protein_coding	1.58653e-32	0.76247	0.345	0.2	4.0539e-28	2	GTSE1
ENSG00000164713.10	BRI3	protein_coding	1.74781e-32	0.279657	0.942	0.884	4.466e-28	2	BRI3
ENSG00000041357.16	PSMA4	protein_coding	4.98133e-32	0.401559	0.753	0.662	1.27283e-27	2	PSMA4
ENSG00000138385.16	SSB	protein_coding	1.25022e-31	0.37883	0.791	0.707	3.19456e-27	2	SSB
ENSG00000130332.15	LSM7	protein_coding	1.82368e-31	0.291402	0.936	0.893	4.65986e-27	2	LSM7
ENSG00000074800.16	ENO1	protein_coding	2.14336e-31	0.265333	0.942	0.872	5.47672e-27	2	ENO1
ENSG00000142507.10	PSMB6	protein_coding	2.1931e-31	0.316881	0.89	0.834	5.60381e-27	2	PSMB6
ENSG00000153044.10	CENPH	protein_coding	4.51477e-31	0.80268	0.33	0.212	1.15362e-26	2	CENPH
ENSG00000239569.6	KMT2E-AS1	lncRNA	1.37173e-30	0.941881	0.256	0.157	3.50504e-26	2	KMT2E-AS1
ENSG00000103342.13	GSPT1	protein_coding	2.1629e-30	0.42327	0.72	0.63	5.52665e-26	2	GSPT1
ENSG00000182512.5	GLRX5	protein_coding	3.50561e-30	0.499229	0.62	0.525	8.95753e-26	2	GLRX5
ENSG00000086475.15	SEPHS1	protein_coding	4.91696e-30	0.701745	0.395	0.292	1.25638e-25	2	SEPHS1
ENSG00000106615.10	RHEB	protein_coding	5.21587e-30	0.408386	0.746	0.661	1.33276e-25	2	RHEB
ENSG00000067560.14	RHOA	protein_coding	5.27227e-30	0.306321	0.878	0.811	1.34717e-25	2	RHOA
ENSG00000147649.10	MTDH	protein_coding	1.08661e-29	0.383654	0.826	0.749	2.7765e-25	2	MTDH
ENSG00000105185.12	PDCD5	protein_coding	1.11484e-29	0.36209	0.803	0.72	2.84864e-25	2	PDCD5
ENSG00000146540.15	C7orf50	protein_coding	1.1945e-29	0.413344	0.7	0.613	3.05219e-25	2	C7orf50
ENSG00000160818.17	GPATCH4	protein_coding	1.35008e-29	0.659587	0.428	0.322	3.44972e-25	2	GPATCH4
ENSG00000132507.18	EIF5A	protein_coding	1.45663e-29	0.34614	0.825	0.75	3.72198e-25	2	EIF5A
ENSG00000180447.7	GAS1	protein_coding	3.02751e-29	0.695204	0.427	0.32	7.73589e-25	2	GAS1
ENSG00000113368.12	LMNB1	protein_coding	3.84607e-29	0.596091	0.456	0.323	9.82747e-25	2	LMNB1
ENSG00000168268.11	NT5DC2	protein_coding	4.50109e-29	0.39757	0.714	0.608	1.15012e-24	2	NT5DC2
ENSG00000165732.14	DDX21	protein_coding	6.0864e-29	0.500305	0.597	0.496	1.5552e-24	2	DDX21
ENSG00000164985.15	PSIP1	protein_coding	8.10723e-29	0.292766	0.827	0.727	2.07156e-24	2	PSIP1
ENSG00000166451.14	CENPN	protein_coding	1.41532e-28	0.901135	0.253	0.15	3.61642e-24	2	CENPN
ENSG00000169045.19	HNRNPH1	protein_coding	4.43966e-28	0.453265	0.615	0.5	1.13442e-23	2	HNRNPH1
ENSG00000101224.18	CDC25B	protein_coding	7.88885e-28	0.701351	0.355	0.244	2.01576e-23	2	CDC25B
ENSG00000249992.2	TMEM158	protein_coding	8.69834e-28	0.650582	0.421	0.312	2.2226e-23	2	TMEM158
ENSG00000148926.10	ADM	protein_coding	1.34192e-27	0.660293	0.45	0.348	3.42888e-23	2	ADM
ENSG00000068489.13	PRR11	protein_coding	1.92958e-27	0.740297	0.353	0.247	4.93047e-23	2	PRR11
ENSG00000124562.10	SNRPC	protein_coding	2.72501e-27	0.412419	0.702	0.618	6.96295e-23	2	SNRPC
ENSG00000119403.15	PHF19	protein_coding	2.80094e-27	0.642688	0.412	0.304	7.15697e-23	2	PHF19
ENSG00000183207.15	RUVBL2	protein_coding	3.21754e-27	0.622286	0.416	0.312	8.22146e-23	2	RUVBL2
ENSG00000144381.18	HSPD1	protein_coding	3.61872e-27	0.288976	0.872	0.811	9.24656e-23	2	HSPD1
ENSG00000071626.17	DAZAP1	protein_coding	3.96826e-27	0.710005	0.364	0.264	1.01397e-22	2	DAZAP1
ENSG00000153187.21	HNRNPU	protein_coding	6.35683e-27	0.288773	0.889	0.821	1.6243e-22	2	HNRNPU
ENSG00000169230.10	PRELID1	protein_coding	1.0268e-26	0.288154	0.872	0.807	2.62369e-22	2	PRELID1
ENSG00000158710.15	TAGLN2	protein_coding	1.25594e-26	0.534561	0.496	0.392	3.20918e-22	2	TAGLN2
ENSG00000198576.4	ARC	protein_coding	2.79696e-26	0.852732	0.295	0.203	7.14678e-22	2	ARC
ENSG00000226950.8	DANCR	lncRNA	6.72835e-26	0.472649	0.592	0.505	1.71923e-21	2	DANCR
ENSG00000175183.10	CSRP2	protein_coding	7.96751e-26	0.350947	0.702	0.59	2.03586e-21	2	CSRP2
ENSG00000171490.13	RSL1D1	protein_coding	8.26034e-26	0.426182	0.608	0.511	2.11068e-21	2	RSL1D1
ENSG00000196419.13	XRCC6	protein_coding	1.02248e-25	0.375679	0.714	0.617	2.61264e-21	2	XRCC6
ENSG00000134291.12	TMEM106C	protein_coding	1.6562e-25	0.510076	0.472	0.355	4.23193e-21	2	TMEM106C
ENSG00000147274.14	RBMX	protein_coding	1.92135e-25	0.359446	0.702	0.603	4.90944e-21	2	RBMX
ENSG00000168077.14	SCARA3	protein_coding	3.16571e-25	0.739304	0.309	0.22	8.08901e-21	2	SCARA3
ENSG00000087884.16	AAMDC	protein_coding	4.38784e-25	0.576671	0.446	0.347	1.12118e-20	2	AAMDC
ENSG00000244879.11	GABPB1-AS1	lncRNA	8.90576e-25	0.395956	0.623	0.527	2.2756e-20	2	GABPB1-AS1
ENSG00000140067.7	FAM181A	protein_coding	1.03555e-24	0.788835	0.282	0.195	2.64604e-20	2	FAM181A
ENSG00000110200.9	ANAPC15	protein_coding	2.6889e-24	0.489173	0.552	0.461	6.87069e-20	2	ANAPC15
ENSG00000182103.5	FAM181B	protein_coding	3.4565e-24	0.316018	0.847	0.782	8.83206e-20	2	FAM181B
ENSG00000106003.14	LFNG	protein_coding	5.7616e-24	0.778025	0.315	0.232	1.4722e-19	2	LFNG
ENSG00000100941.9	PNN	protein_coding	1.16591e-23	0.354102	0.733	0.652	2.97915e-19	2	PNN
ENSG00000165502.7	RPL36AL	protein_coding	1.47782e-23	0.292242	0.884	0.829	3.77613e-19	2	RPL36AL
ENSG00000160014.17	CALM3	protein_coding	1.49438e-23	0.265582	0.823	0.748	3.81843e-19	2	CALM3
ENSG00000106399.11	RPA3	protein_coding	1.75787e-23	0.47527	0.525	0.411	4.4917e-19	2	RPA3
ENSG00000235162.9	C12orf75	protein_coding	4.55199e-23	0.71839	0.32	0.236	1.16312e-18	2	C12orf75
ENSG00000118418.16	HMGN3	protein_coding	5.06593e-23	0.353033	0.733	0.663	1.29445e-18	2	HMGN3
ENSG00000182628.13	SKA2	protein_coding	8.05949e-23	0.447866	0.604	0.529	2.05936e-18	2	SKA2
ENSG00000140575.13	IQGAP1	protein_coding	2.38805e-22	0.569766	0.442	0.358	6.10194e-18	2	IQGAP1
ENSG00000100632.11	ERH	protein_coding	4.27734e-22	0.253179	0.868	0.811	1.09294e-17	2	ERH
ENSG00000134809.9	TIMM10	protein_coding	4.51868e-22	0.446069	0.605	0.515	1.15461e-17	2	TIMM10
ENSG00000115946.8	PNO1	protein_coding	1.4112e-21	0.775194	0.262	0.182	3.6059e-17	2	PNO1
ENSG00000126787.13	DLGAP5	protein_coding	1.63576e-21	0.654298	0.268	0.156	4.17969e-17	2	DLGAP5
ENSG00000108961.14	RANGRF	protein_coding	2.04476e-21	0.575213	0.36	0.267	5.22477e-17	2	RANGRF
ENSG00000188042.8	ARL4C	protein_coding	4.31053e-21	0.265462	0.73	0.634	1.10143e-16	2	ARL4C
ENSG00000197696.10	NMB	protein_coding	5.69005e-21	0.454914	0.464	0.372	1.45392e-16	2	NMB
ENSG00000119185.13	ITGB1BP1	protein_coding	9.48286e-21	0.455122	0.525	0.445	2.42306e-16	2	ITGB1BP1
ENSG00000066279.19	ASPM	protein_coding	9.76685e-21	0.57063	0.306	0.189	2.49562e-16	2	ASPM
ENSG00000175792.12	RUVBL1	protein_coding	9.87467e-21	0.483113	0.482	0.403	2.52318e-16	2	RUVBL1
ENSG00000277791.5	PSMB3	protein_coding	1.45798e-20	0.300686	0.79	0.725	3.72542e-16	2	PSMB3
ENSG00000173674.11	EIF1AX	protein_coding	1.51185e-20	0.405682	0.599	0.516	3.86309e-16	2	EIF1AX
ENSG00000092820.19	EZR	protein_coding	3.07106e-20	0.513288	0.468	0.389	7.84718e-16	2	EZR
ENSG00000083457.12	ITGAE	protein_coding	3.8172e-20	0.393212	0.603	0.521	9.7537e-16	2	ITGAE
ENSG00000089693.11	MLF2	protein_coding	8.7516e-20	0.264404	0.808	0.742	2.23621e-15	2	MLF2
ENSG00000100442.11	FKBP3	protein_coding	1.06721e-19	0.290801	0.764	0.695	2.72693e-15	2	FKBP3
ENSG00000163923.10	RPL39L	protein_coding	1.33026e-19	0.677347	0.305	0.23	3.39907e-15	2	RPL39L
ENSG00000198721.13	ECI2	protein_coding	4.02807e-19	0.275811	0.772	0.684	1.02925e-14	2	ECI2
ENSG00000151131.11	NOPCHAP1	protein_coding	5.24925e-19	0.510135	0.409	0.324	1.34129e-14	2	NOPCHAP1
ENSG00000006327.14	TNFRSF12A	protein_coding	8.37595e-19	0.438394	0.481	0.38	2.14022e-14	2	TNFRSF12A
ENSG00000142227.12	EMP3	protein_coding	1.20172e-18	0.329491	0.67	0.582	3.07064e-14	2	EMP3
ENSG00000198467.16	TPM2	protein_coding	1.24257e-18	0.418669	0.548	0.477	3.17501e-14	2	TPM2
ENSG00000106211.11	HSPB1	protein_coding	1.52866e-18	0.336005	0.696	0.623	3.90603e-14	2	HSPB1
ENSG00000091527.17	CDV3	protein_coding	2.0543e-18	0.381986	0.594	0.52	5.24915e-14	2	CDV3
ENSG00000175602.4	CCDC85B	protein_coding	2.83914e-18	0.270999	0.829	0.779	7.25458e-14	2	CCDC85B
ENSG00000104824.18	HNRNPL	protein_coding	3.76448e-18	0.531081	0.37	0.286	9.61899e-14	2	HNRNPL
ENSG00000170860.4	LSM3	protein_coding	5.28807e-18	0.29495	0.724	0.638	1.35121e-13	2	LSM3
ENSG00000129235.11	TXNDC17	protein_coding	6.96271e-18	0.273463	0.813	0.748	1.77911e-13	2	TXNDC17
ENSG00000162704.16	ARPC5	protein_coding	7.0016e-18	0.277793	0.788	0.727	1.78905e-13	2	ARPC5
ENSG00000072110.17	ACTN1	protein_coding	7.97276e-18	0.583531	0.357	0.289	2.0372e-13	2	ACTN1
ENSG00000162174.12	ASRGL1	protein_coding	8.92086e-18	0.499032	0.381	0.298	2.27946e-13	2	ASRGL1
ENSG00000077312.9	SNRPA	protein_coding	1.12818e-17	0.494432	0.413	0.33	2.88272e-13	2	SNRPA
ENSG00000137710.17	RDX	protein_coding	1.53541e-17	0.255656	0.804	0.742	3.92328e-13	2	RDX
ENSG00000205352.11	PRR13	protein_coding	2.2391e-17	0.486761	0.41	0.335	5.72134e-13	2	PRR13
ENSG00000101361.17	NOP56	protein_coding	2.64843e-17	0.347273	0.625	0.545	6.76726e-13	2	NOP56
ENSG00000114446.5	IFT57	protein_coding	4.02491e-17	0.550901	0.349	0.276	1.02845e-12	2	IFT57
ENSG00000162613.18	FUBP1	protein_coding	4.5836e-17	0.480628	0.415	0.337	1.1712e-12	2	FUBP1
ENSG00000174780.17	SRP72	protein_coding	4.92882e-17	0.36911	0.576	0.504	1.25941e-12	2	SRP72
ENSG00000164346.10	NSA2	protein_coding	5.10917e-17	0.328997	0.678	0.614	1.3055e-12	2	NSA2
ENSG00000143106.13	PSMA5	protein_coding	7.07417e-17	0.344829	0.623	0.55	1.80759e-12	2	PSMA5
ENSG00000173272.16	MZT2A	protein_coding	9.70107e-17	0.417247	0.527	0.459	2.47882e-12	2	MZT2A
ENSG00000100911.16	PSME2	protein_coding	1.46721e-16	0.403795	0.491	0.428	3.74901e-12	2	PSME2
ENSG00000140365.16	COMMD4	protein_coding	1.89892e-16	0.325417	0.647	0.573	4.85211e-12	2	COMMD4
ENSG00000165264.11	NDUFB6	protein_coding	1.96072e-16	0.333986	0.641	0.575	5.01003e-12	2	NDUFB6
ENSG00000197182.17	MIRLET7BHG	lncRNA	2.62329e-16	0.534683	0.304	0.224	6.70302e-12	2	MIRLET7BHG
ENSG00000162783.11	IER5	protein_coding	3.66235e-16	0.453701	0.468	0.4	9.35803e-12	2	IER5
ENSG00000065548.19	ZC3H15	protein_coding	4.07674e-16	0.327196	0.636	0.58	1.04169e-11	2	ZC3H15
ENSG00000101608.13	MYL12A	protein_coding	5.01225e-16	0.355429	0.621	0.554	1.28073e-11	2	MYL12A
ENSG00000142230.13	SAE1	protein_coding	8.94107e-16	0.413981	0.482	0.407	2.28462e-11	2	SAE1
ENSG00000173145.11	NOC3L	protein_coding	1.57247e-15	0.618412	0.277	0.209	4.01797e-11	2	NOC3L
ENSG00000179743.5	SPEN-AS1	lncRNA	1.6726e-15	0.518286	0.325	0.249	4.27384e-11	2	SPEN-AS1
ENSG00000139343.11	SNRPF	protein_coding	2.14701e-15	0.295218	0.732	0.667	5.48605e-11	2	SNRPF
ENSG00000164109.14	MAD2L1	protein_coding	2.71311e-15	0.546885	0.309	0.232	6.93254e-11	2	MAD2L1
ENSG00000120948.19	TARDBP	protein_coding	4.40473e-15	0.461839	0.419	0.354	1.1255e-10	2	TARDBP
ENSG00000273841.6	TAF9	protein_coding	4.55789e-15	0.41698	0.428	0.357	1.16463e-10	2	TAF9
ENSG00000176101.12	SSNA1	protein_coding	4.97998e-15	0.307256	0.638	0.571	1.27249e-10	2	SSNA1
ENSG00000079819.20	EPB41L2	protein_coding	5.36005e-15	0.430948	0.419	0.342	1.3696e-10	2	EPB41L2
ENSG00000123562.18	MORF4L2	protein_coding	6.0865e-15	0.358649	0.577	0.523	1.55522e-10	2	MORF4L2
ENSG00000225921.7	NOL7	protein_coding	7.97285e-15	0.277493	0.736	0.678	2.03722e-10	2	NOL7
ENSG00000114686.9	MRPL3	protein_coding	9.79011e-15	0.410305	0.454	0.385	2.50157e-10	2	MRPL3
ENSG00000175166.17	PSMD2	protein_coding	1.11608e-14	0.268421	0.729	0.671	2.8518e-10	2	PSMD2
ENSG00000168275.16	COA6	protein_coding	1.30485e-14	0.504153	0.371	0.315	3.33414e-10	2	COA6
ENSG00000107020.10	PLGRKT	protein_coding	1.31631e-14	0.464569	0.378	0.31	3.36343e-10	2	PLGRKT
ENSG00000136930.13	PSMB7	protein_coding	1.60397e-14	0.262841	0.705	0.637	4.09848e-10	2	PSMB7
ENSG00000078668.14	VDAC3	protein_coding	2.23178e-14	0.319064	0.569	0.504	5.70264e-10	2	VDAC3
ENSG00000107581.14	EIF3A	protein_coding	2.46061e-14	0.270335	0.802	0.749	6.28736e-10	2	EIF3A
ENSG00000205544.4	TMEM256	protein_coding	2.67127e-14	0.37918	0.519	0.46	6.82563e-10	2	TMEM256
ENSG00000105135.16	ILVBL	protein_coding	3.5048e-14	0.577303	0.303	0.251	8.95546e-10	2	ILVBL
ENSG00000035141.10	FAM136A	protein_coding	3.97024e-14	0.429502	0.426	0.364	1.01448e-09	2	FAM136A
ENSG00000014641.21	MDH1	protein_coding	6.16383e-14	0.311561	0.614	0.558	1.57498e-09	2	MDH1
ENSG00000143549.22	TPM3	protein_coding	6.48915e-14	0.286713	0.737	0.689	1.65811e-09	2	TPM3
ENSG00000180822.12	PSMG4	protein_coding	7.2071e-14	0.47772	0.382	0.319	1.84156e-09	2	PSMG4
ENSG00000168259.17	DNAJC7	protein_coding	7.54798e-14	0.255443	0.675	0.61	1.92866e-09	2	DNAJC7
ENSG00000181610.13	MRPS23	protein_coding	7.68616e-14	0.386936	0.475	0.408	1.96397e-09	2	MRPS23
ENSG00000088727.14	KIF9	protein_coding	9.33764e-14	0.534999	0.292	0.23	2.38595e-09	2	KIF9
ENSG00000107949.17	BCCIP	protein_coding	9.67502e-14	0.429937	0.388	0.319	2.47216e-09	2	BCCIP
ENSG00000204356.14	NELFE	protein_coding	1.00428e-13	0.361355	0.49	0.426	2.56614e-09	2	NELFE
ENSG00000131876.18	SNRPA1	protein_coding	1.32458e-13	0.363902	0.458	0.39	3.38456e-09	2	SNRPA1
ENSG00000109881.17	CCDC34	protein_coding	1.35016e-13	0.399244	0.43	0.355	3.44992e-09	2	CCDC34
ENSG00000174021.12	GNG5	protein_coding	1.43088e-13	0.308113	0.655	0.594	3.65618e-09	2	GNG5
ENSG00000163938.17	GNL3	protein_coding	1.53353e-13	0.452095	0.364	0.295	3.91848e-09	2	GNL3
ENSG00000168273.8	UQCC5	protein_coding	1.91834e-13	0.442838	0.395	0.334	4.90175e-09	2	UQCC5
ENSG00000184983.11	NDUFA6	protein_coding	2.40519e-13	0.264585	0.718	0.662	6.14575e-09	2	NDUFA6
ENSG00000213722.10	DDAH2	protein_coding	2.64089e-13	0.270118	0.677	0.618	6.748e-09	2	DDAH2
ENSG00000129351.18	ILF3	protein_coding	2.70056e-13	0.27193	0.668	0.606	6.90046e-09	2	ILF3
ENSG00000138336.9	TET1	protein_coding	3.86364e-13	0.430605	0.392	0.329	9.87238e-09	2	TET1
ENSG00000142694.7	EVA1B	protein_coding	5.55955e-13	0.488079	0.414	0.359	1.42058e-08	2	EVA1B
ENSG00000137076.22	TLN1	protein_coding	6.3966e-13	0.332947	0.574	0.516	1.63446e-08	2	TLN1
ENSG00000131016.17	AKAP12	protein_coding	6.497e-13	0.445458	0.4	0.337	1.66011e-08	2	AKAP12
ENSG00000172531.16	PPP1CA	protein_coding	6.70747e-13	0.295361	0.687	0.64	1.71389e-08	2	PPP1CA
ENSG00000247828.11	TMEM161B-DT	lncRNA	6.91226e-13	0.330199	0.406	0.329	1.76622e-08	2	TMEM161B-DT
ENSG00000171960.12	PPIH	protein_coding	7.00999e-13	0.464276	0.318	0.256	1.79119e-08	2	PPIH
ENSG00000126067.12	PSMB2	protein_coding	8.0122e-13	0.284227	0.641	0.58	2.04728e-08	2	PSMB2
ENSG00000140682.19	TGFB1I1	protein_coding	8.91263e-13	0.400292	0.448	0.384	2.27736e-08	2	TGFB1I1
ENSG00000133703.14	KRAS	protein_coding	1.27805e-12	0.306832	0.539	0.477	3.26568e-08	2	KRAS
ENSG00000137210.14	TMEM14B	protein_coding	1.91266e-12	0.279111	0.672	0.62	4.88723e-08	2	TMEM14B
ENSG00000065000.20	AP3D1	protein_coding	1.9127e-12	0.372651	0.458	0.394	4.88733e-08	2	AP3D1
ENSG00000102119.12	EMD	protein_coding	1.96557e-12	0.413268	0.416	0.359	5.02243e-08	2	EMD
ENSG00000257698.4	GIHCG	lncRNA	2.26264e-12	0.475383	0.31	0.253	5.78149e-08	2	GIHCG
ENSG00000116898.12	MRPS15	protein_coding	2.31982e-12	0.339126	0.548	0.496	5.9276e-08	2	MRPS15
ENSG00000164022.18	AIMP1	protein_coding	2.61617e-12	0.393914	0.408	0.348	6.68483e-08	2	AIMP1
ENSG00000100462.16	PRMT5	protein_coding	2.99172e-12	0.525103	0.269	0.216	7.64444e-08	2	PRMT5
ENSG00000130706.13	ADRM1	protein_coding	3.08713e-12	0.300218	0.592	0.537	7.88824e-08	2	ADRM1
ENSG00000008441.19	NFIX	protein_coding	3.14404e-12	0.375655	0.442	0.379	8.03366e-08	2	NFIX
ENSG00000078618.23	NRDC	protein_coding	3.26202e-12	0.411733	0.442	0.395	8.33511e-08	2	NRDC
ENSG00000088205.13	DDX18	protein_coding	5.06978e-12	0.275804	0.613	0.548	1.29543e-07	2	DDX18
ENSG00000163463.13	KRTCAP2	protein_coding	5.94569e-12	0.324318	0.512	0.448	1.51924e-07	2	KRTCAP2
ENSG00000148400.13	NOTCH1	protein_coding	6.59974e-12	0.439738	0.373	0.313	1.68637e-07	2	NOTCH1
ENSG00000146386.8	ABRACL	protein_coding	6.62426e-12	0.386072	0.417	0.358	1.69263e-07	2	ABRACL
ENSG00000173621.9	LRFN4	protein_coding	6.94901e-12	0.512173	0.283	0.233	1.77561e-07	2	LRFN4
ENSG00000128829.12	EIF2AK4	protein_coding	8.05669e-12	0.417736	0.38	0.316	2.05865e-07	2	EIF2AK4
ENSG00000172590.18	MRPL52	protein_coding	8.35382e-12	0.263095	0.713	0.668	2.13457e-07	2	MRPL52
ENSG00000057608.18	GDI2	protein_coding	9.03624e-12	0.297609	0.576	0.519	2.30894e-07	2	GDI2
ENSG00000158164.7	TMSB15A	protein_coding	9.89668e-12	0.258006	0.428	0.343	2.5288e-07	2	TMSB15A
ENSG00000120438.12	TCP1	protein_coding	1.02191e-11	0.320075	0.526	0.476	2.61118e-07	2	TCP1
ENSG00000155438.12	NIFK	protein_coding	1.08864e-11	0.318161	0.534	0.477	2.7817e-07	2	NIFK
ENSG00000204308.8	RNF5	protein_coding	1.21687e-11	0.382912	0.38	0.321	3.10934e-07	2	RNF5
ENSG00000151835.17	SACS	protein_coding	1.2765e-11	0.387406	0.449	0.392	3.26171e-07	2	SACS
ENSG00000109534.17	GAR1	protein_coding	1.43958e-11	0.444166	0.303	0.245	3.6784e-07	2	GAR1
ENSG00000134001.15	EIF2S1	protein_coding	1.44713e-11	0.34602	0.461	0.406	3.6977e-07	2	EIF2S1
ENSG00000138413.14	IDH1	protein_coding	1.48514e-11	0.264039	0.658	0.595	3.79484e-07	2	IDH1
ENSG00000128581.17	IFT22	protein_coding	1.82872e-11	0.410503	0.385	0.338	4.67275e-07	2	IFT22
ENSG00000169715.15	MT1E	protein_coding	2.78749e-11	0.408132	0.371	0.309	7.12259e-07	2	MT1E
ENSG00000166326.7	TRIM44	protein_coding	2.96904e-11	0.346331	0.458	0.401	7.5865e-07	2	TRIM44
ENSG00000134871.20	COL4A2	protein_coding	2.97951e-11	0.302219	0.615	0.556	7.61323e-07	2	COL4A2
ENSG00000084754.12	HADHA	protein_coding	3.15967e-11	0.257996	0.711	0.672	8.07359e-07	2	HADHA
ENSG00000168439.17	STIP1	protein_coding	3.29956e-11	0.370651	0.442	0.395	8.43105e-07	2	STIP1
ENSG00000125970.12	RALY	protein_coding	4.14035e-11	0.275479	0.616	0.56	1.05794e-06	2	RALY
ENSG00000175854.15	SWI5	protein_coding	4.15264e-11	0.385295	0.401	0.355	1.06108e-06	2	SWI5
ENSG00000130254.13	SAFB2	protein_coding	4.62282e-11	0.380371	0.379	0.325	1.18122e-06	2	SAFB2
ENSG00000246705.5	H2AJ	protein_coding	4.81182e-11	0.536485	0.288	0.242	1.22952e-06	2	H2AJ
ENSG00000181924.8	COA4	protein_coding	5.22926e-11	0.252766	0.657	0.605	1.33618e-06	2	COA4
ENSG00000186522.15	SEPTIN10	protein_coding	5.44488e-11	0.447465	0.351	0.303	1.39128e-06	2	SEPTIN10
ENSG00000137563.13	GGH	protein_coding	5.70196e-11	0.4339	0.34	0.283	1.45697e-06	2	GGH
ENSG00000140307.11	GTF2A2	protein_coding	6.1035e-11	0.262477	0.657	0.622	1.55957e-06	2	GTF2A2
ENSG00000180613.11	GSX2	protein_coding	7.06481e-11	0.523363	0.255	0.19	1.8052e-06	2	GSX2
ENSG00000120533.13	ENY2	protein_coding	7.55511e-11	0.269078	0.62	0.569	1.93048e-06	2	ENY2
ENSG00000184486.10	POU3F2	protein_coding	7.66594e-11	0.451111	0.36	0.31	1.9588e-06	2	POU3F2
ENSG00000137692.12	DCUN1D5	protein_coding	7.90423e-11	0.300952	0.457	0.392	2.01969e-06	2	DCUN1D5
ENSG00000120694.20	HSPH1	protein_coding	8.27555e-11	0.401511	0.397	0.351	2.11457e-06	2	HSPH1
ENSG00000104915.15	STX10	protein_coding	9.09714e-11	0.353308	0.446	0.392	2.3245e-06	2	STX10
ENSG00000139168.9	ZCRB1	protein_coding	9.1583e-11	0.252435	0.651	0.597	2.34013e-06	2	ZCRB1
ENSG00000161981.11	SNRNP25	protein_coding	9.69509e-11	0.268744	0.601	0.548	2.47729e-06	2	SNRNP25
ENSG00000108588.15	CCDC47	protein_coding	1.03654e-10	0.302307	0.524	0.472	2.64858e-06	2	CCDC47
ENSG00000164934.15	DCAF13	protein_coding	1.09603e-10	0.373377	0.406	0.36	2.80057e-06	2	DCAF13
ENSG00000105364.14	MRPL4	protein_coding	1.42123e-10	0.305119	0.523	0.472	3.63152e-06	2	MRPL4
ENSG00000177426.22	TGIF1	protein_coding	1.43524e-10	0.412619	0.39	0.338	3.66732e-06	2	TGIF1
ENSG00000090060.19	PAPOLA	protein_coding	1.47137e-10	0.261852	0.551	0.501	3.75965e-06	2	PAPOLA
ENSG00000111845.5	PAK1IP1	protein_coding	1.5763e-10	0.427394	0.307	0.261	4.02777e-06	2	PAK1IP1
ENSG00000010256.12	UQCRC1	protein_coding	1.63638e-10	0.263844	0.626	0.57	4.18128e-06	2	UQCRC1
ENSG00000143761.17	ARF1	protein_coding	1.63923e-10	0.253697	0.65	0.608	4.18855e-06	2	ARF1
ENSG00000136108.15	CKAP2	protein_coding	1.719e-10	0.367098	0.454	0.405	4.39239e-06	2	CKAP2
ENSG00000242259.9	C22orf39	protein_coding	2.59073e-10	0.409931	0.374	0.325	6.61984e-06	2	C22orf39
ENSG00000184007.22	PTP4A2	protein_coding	2.6599e-10	0.260934	0.611	0.558	6.79657e-06	2	PTP4A2
ENSG00000113141.19	IK	protein_coding	3.1973e-10	0.261223	0.591	0.542	8.16975e-06	2	IK
ENSG00000148229.13	POLE3	protein_coding	3.57354e-10	0.351231	0.47	0.415	9.1311e-06	2	POLE3
ENSG00000196924.19	FLNA	protein_coding	3.87576e-10	0.253546	0.654	0.586	9.90335e-06	2	FLNA
ENSG00000117118.12	SDHB	protein_coding	3.9155e-10	0.351293	0.398	0.347	1.00049e-05	2	SDHB
ENSG00000140545.16	MFGE8	protein_coding	3.96915e-10	0.368291	0.409	0.355	1.0142e-05	2	MFGE8
ENSG00000204922.5	UQCC3	protein_coding	4.47183e-10	0.316875	0.508	0.46	1.14264e-05	2	UQCC3
ENSG00000136628.18	EPRS1	protein_coding	4.95314e-10	0.300014	0.546	0.504	1.26563e-05	2	EPRS1
ENSG00000136045.12	PWP1	protein_coding	4.99927e-10	0.388541	0.386	0.341	1.27741e-05	2	PWP1
ENSG00000068697.7	LAPTM4A	protein_coding	5.17126e-10	0.25168	0.632	0.583	1.32136e-05	2	LAPTM4A
ENSG00000138495.7	COX17	protein_coding	5.34982e-10	0.262723	0.562	0.502	1.36699e-05	2	COX17
ENSG00000114302.17	PRKAR2A	protein_coding	8.44165e-10	0.389748	0.401	0.361	2.15701e-05	2	PRKAR2A
ENSG00000145824.13	CXCL14	protein_coding	1.04882e-09	0.410111	0.392	0.353	2.67995e-05	2	CXCL14
ENSG00000123179.14	EBPL	protein_coding	1.24895e-09	0.359673	0.421	0.376	3.19132e-05	2	EBPL
ENSG00000163811.12	WDR43	protein_coding	1.29813e-09	0.398714	0.306	0.255	3.31699e-05	2	WDR43
ENSG00000100106.22	TRIOBP	protein_coding	1.37636e-09	0.371454	0.379	0.332	3.51686e-05	2	TRIOBP
ENSG00000107833.11	NPM3	protein_coding	1.56912e-09	0.418086	0.291	0.243	4.00942e-05	2	NPM3
ENSG00000053372.5	MRTO4	protein_coding	1.60187e-09	0.293991	0.49	0.442	4.09309e-05	2	MRTO4
ENSG00000135924.17	DNAJB2	protein_coding	1.89824e-09	0.414552	0.298	0.247	4.85037e-05	2	DNAJB2
ENSG00000101220.18	ADISSP	protein_coding	1.98817e-09	0.328123	0.479	0.435	5.08017e-05	2	ADISSP
ENSG00000151657.12	KIN	protein_coding	2.09149e-09	0.440768	0.252	0.201	5.34419e-05	2	KIN
ENSG00000136026.14	CKAP4	protein_coding	2.93684e-09	0.382038	0.38	0.347	7.50421e-05	2	CKAP4
ENSG00000153485.6	LYSET	protein_coding	3.07664e-09	0.42255	0.283	0.242	7.86144e-05	2	LYSET
ENSG00000115539.15	PDCL3	protein_coding	3.12386e-09	0.379932	0.344	0.297	7.98209e-05	2	PDCL3
ENSG00000180891.13	CUEDC1	protein_coding	3.67935e-09	0.431101	0.31	0.274	9.40147e-05	2	CUEDC1
ENSG00000164163.11	ABCE1	protein_coding	3.68666e-09	0.360781	0.37	0.329	9.42014e-05	2	ABCE1
ENSG00000104980.8	TIMM44	protein_coding	4.27551e-09	0.448483	0.267	0.225	0.000109248	2	TIMM44
ENSG00000171202.7	TMEM126A	protein_coding	4.76231e-09	0.320196	0.4	0.358	0.000121687	2	TMEM126A
ENSG00000065057.9	NTHL1	protein_coding	5.4528e-09	0.300949	0.43	0.38	0.00013933	2	NTHL1
ENSG00000198408.14	OGA	protein_coding	5.56185e-09	0.357204	0.364	0.312	0.000142117	2	OGA
ENSG00000162664.17	ZNF326	protein_coding	6.33576e-09	0.279291	0.51	0.467	0.000161891	2	ZNF326
ENSG00000072778.20	ACADVL	protein_coding	6.3705e-09	0.303227	0.449	0.406	0.000162779	2	ACADVL
ENSG00000171604.12	CXXC5	protein_coding	6.66037e-09	0.256209	0.643	0.596	0.000170186	2	CXXC5
ENSG00000178913.9	TAF7	protein_coding	7.22035e-09	0.252102	0.552	0.517	0.000184494	2	TAF7
ENSG00000183527.12	PSMG1	protein_coding	9.42321e-09	0.429823	0.28	0.236	0.000240782	2	PSMG1
ENSG00000067533.6	RRP15	protein_coding	1.12463e-08	0.401628	0.315	0.272	0.000287366	2	RRP15
ENSG00000108829.10	LRRC59	protein_coding	1.17484e-08	0.343997	0.389	0.346	0.000300195	2	LRRC59
ENSG00000102241.12	HTATSF1	protein_coding	1.32831e-08	0.281837	0.443	0.395	0.00033941	2	HTATSF1
ENSG00000177674.16	AGTRAP	protein_coding	1.53437e-08	0.351598	0.356	0.315	0.000392061	2	AGTRAP
ENSG00000284194.3	SCO2	protein_coding	1.68869e-08	0.433162	0.252	0.208	0.000431495	2	SCO2
ENSG00000164221.13	CCDC112	protein_coding	1.79387e-08	0.283412	0.424	0.372	0.000458369	2	CCDC112
ENSG00000070010.19	UFD1	protein_coding	2.01958e-08	0.270064	0.504	0.461	0.000516044	2	UFD1
ENSG00000248275.5	TRIM52-AS1	lncRNA	2.6252e-08	0.375954	0.352	0.317	0.000670791	2	TRIM52-AS1
ENSG00000124228.15	DDX27	protein_coding	2.76508e-08	0.357832	0.318	0.271	0.000706532	2	DDX27
ENSG00000067334.14	DNTTIP2	protein_coding	3.12595e-08	0.330455	0.377	0.336	0.000798743	2	DNTTIP2
ENSG00000124596.17	OARD1	protein_coding	3.27917e-08	0.449887	0.258	0.219	0.000837894	2	OARD1
ENSG00000168906.13	MAT2A	protein_coding	3.50528e-08	0.371332	0.38	0.347	0.000895668	2	MAT2A
ENSG00000213123.11	DYNLT2B	protein_coding	4.22375e-08	0.305053	0.419	0.372	0.00107925	2	DYNLT2B
ENSG00000186222.5	BLOC1S4	protein_coding	4.90982e-08	0.370073	0.31	0.267	0.00125456	2	BLOC1S4
ENSG00000182551.14	ADI1	protein_coding	5.00345e-08	0.297721	0.41	0.367	0.00127848	2	ADI1
ENSG00000240065.9	PSMB9	protein_coding	6.39523e-08	0.27152	0.37	0.338	0.00163411	2	PSMB9
ENSG00000110092.4	CCND1	protein_coding	7.02119e-08	0.292407	0.522	0.478	0.00179406	2	CCND1
ENSG00000132485.14	ZRANB2	protein_coding	7.06805e-08	0.259219	0.503	0.461	0.00180603	2	ZRANB2
ENSG00000141985.9	SH3GL1	protein_coding	8.47274e-08	0.394254	0.277	0.236	0.00216495	2	SH3GL1
ENSG00000103550.14	KNOP1	protein_coding	8.90423e-08	0.279121	0.453	0.41	0.00227521	2	KNOP1
ENSG00000165175.17	MID1IP1	protein_coding	9.02202e-08	0.40324	0.281	0.247	0.00230531	2	MID1IP1
ENSG00000176102.13	CSTF3	protein_coding	9.90122e-08	0.355849	0.332	0.286	0.00252996	2	CSTF3
ENSG00000105821.15	DNAJC2	protein_coding	1.03429e-07	0.354684	0.32	0.281	0.00264281	2	DNAJC2
ENSG00000113810.16	SMC4	protein_coding	1.23746e-07	0.251974	0.455	0.389	0.00316197	2	SMC4
ENSG00000128626.12	MRPS12	protein_coding	1.43485e-07	0.25131	0.529	0.494	0.00366632	2	MRPS12
ENSG00000164967.10	RPP25L	protein_coding	1.92622e-07	0.369399	0.291	0.258	0.00492187	2	RPP25L
ENSG00000067704.10	IARS2	protein_coding	1.95547e-07	0.406296	0.292	0.259	0.00499662	2	IARS2
ENSG00000141543.12	EIF4A3	protein_coding	2.49562e-07	0.257106	0.479	0.442	0.0063768	2	EIF4A3
ENSG00000163170.12	BOLA3	protein_coding	3.17866e-07	0.277323	0.461	0.42	0.0081221	2	BOLA3
ENSG00000133398.4	MED10	protein_coding	3.62079e-07	0.261616	0.441	0.404	0.00925184	2	MED10
ENSG00000133773.12	CCDC59	protein_coding	4.10845e-07	0.275318	0.382	0.341	0.0104979	2	CCDC59
ENSG00000240694.9	PNMA2	protein_coding	4.2498e-07	0.392588	0.286	0.252	0.0108591	2	PNMA2
ENSG00000101057.16	MYBL2	protein_coding	4.48886e-07	0.325917	0.264	0.203	0.0114699	2	MYBL2
ENSG00000107937.19	GTPBP4	protein_coding	4.73867e-07	0.296228	0.385	0.356	0.0121082	2	GTPBP4
ENSG00000168303.9	MPLKIP	protein_coding	5.1512e-07	0.289181	0.386	0.35	0.0131623	2	MPLKIP
ENSG00000100116.17	GCAT	protein_coding	5.73781e-07	0.311019	0.371	0.332	0.0146612	2	GCAT
ENSG00000124831.20	LRRFIP1	protein_coding	6.99089e-07	0.37812	0.307	0.286	0.0178631	2	LRRFIP1
ENSG00000160087.21	UBE2J2	protein_coding	7.47642e-07	0.28483	0.352	0.311	0.0191037	2	UBE2J2
ENSG00000104872.12	PIH1D1	protein_coding	9.1293e-07	0.261053	0.387	0.343	0.0233272	2	PIH1D1
ENSG00000163319.11	MRPS18C	protein_coding	9.4271e-07	0.255814	0.498	0.464	0.0240881	2	MRPS18C
ENSG00000070770.10	CSNK2A2	protein_coding	1.03784e-06	0.323231	0.343	0.311	0.026519	2	CSNK2A2
ENSG00000048544.7	MRPS10	protein_coding	1.07684e-06	0.312589	0.321	0.285	0.0275153	2	MRPS10
ENSG00000188010.16	MORN2	protein_coding	1.13198e-06	0.253078	0.435	0.398	0.0289244	2	MORN2
ENSG00000063015.21	SEZ6	protein_coding	1.14743e-06	0.325798	0.342	0.309	0.0293192	2	SEZ6
ENSG00000160214.13	RRP1	protein_coding	1.16638e-06	0.361853	0.291	0.258	0.0298034	2	RRP1
ENSG00000174173.7	TRMT10C	protein_coding	1.21733e-06	0.250461	0.436	0.399	0.0311053	2	TRMT10C
ENSG00000065427.15	KARS1	protein_coding	1.27677e-06	0.359925	0.312	0.276	0.0326241	2	KARS1
ENSG00000177868.12	SVBP	protein_coding	1.32006e-06	0.277291	0.376	0.336	0.03373	2	SVBP
ENSG00000166012.17	TAF1D	protein_coding	1.3653e-06	0.311571	0.321	0.278	0.0348863	2	TAF1D
ENSG00000130826.19	DKC1	protein_coding	1.72887e-06	0.299988	0.358	0.323	0.044176	2	DKC1
ENSG00000221821.4	C6orf226	protein_coding	1.95456e-06	0.301502	0.304	0.259	0.049943	2	C6orf226
ENSG00000005448.17	WDR54	protein_coding	2.02541e-06	0.322378	0.366	0.33	0.0517534	2	WDR54
ENSG00000122970.16	IFT81	protein_coding	2.23663e-06	0.284329	0.337	0.306	0.0571504	2	IFT81
ENSG00000143771.12	CNIH4	protein_coding	2.51261e-06	0.26289	0.398	0.362	0.0642022	2	CNIH4
ENSG00000141873.11	SLC39A3	protein_coding	2.69814e-06	0.277209	0.392	0.363	0.0689429	2	SLC39A3
ENSG00000131504.18	DIAPH1	protein_coding	2.96225e-06	0.392343	0.253	0.222	0.0756915	2	DIAPH1
ENSG00000132563.17	REEP2	protein_coding	3.20431e-06	0.267678	0.385	0.354	0.0818764	2	REEP2
ENSG00000135316.20	SYNCRIP	protein_coding	3.26193e-06	0.316099	0.375	0.346	0.0833488	2	SYNCRIP
ENSG00000214194.9	SMIM30	protein_coding	3.30551e-06	0.304367	0.37	0.345	0.0844624	2	SMIM30
ENSG00000102225.17	CDK16	protein_coding	3.57505e-06	0.285576	0.371	0.341	0.0913498	2	CDK16
ENSG00000169895.6	SYAP1	protein_coding	3.60157e-06	0.288169	0.424	0.394	0.0920274	2	SYAP1
ENSG00000189067.15	LITAF	protein_coding	3.659e-06	0.303131	0.319	0.288	0.0934947	2	LITAF
ENSG00000127124.16	HIVEP3	protein_coding	3.68866e-06	0.382248	0.278	0.251	0.0942527	2	HIVEP3
ENSG00000106290.16	TAF6	protein_coding	3.7852e-06	0.377291	0.257	0.233	0.0967195	2	TAF6
ENSG00000167770.13	OTUB1	protein_coding	3.99353e-06	0.271578	0.392	0.36	0.102043	2	OTUB1
ENSG00000157045.9	NTAN1	protein_coding	4.68997e-06	0.301087	0.313	0.286	0.119838	2	NTAN1
ENSG00000100711.14	ZFYVE21	protein_coding	4.95728e-06	0.2899	0.381	0.355	0.126669	2	ZFYVE21
ENSG00000107130.10	NCS1	protein_coding	5.06418e-06	0.310218	0.288	0.261	0.1294	2	NCS1
ENSG00000223496.3	EXOSC6	protein_coding	5.11744e-06	0.326392	0.269	0.236	0.130761	2	EXOSC6
ENSG00000000419.14	DPM1	protein_coding	5.12645e-06	0.344353	0.255	0.221	0.130991	2	DPM1
ENSG00000198791.12	CNOT7	protein_coding	5.87506e-06	0.293479	0.371	0.343	0.15012	2	CNOT7
ENSG00000095139.15	ARCN1	protein_coding	6.82319e-06	0.27389	0.365	0.339	0.174346	2	ARCN1
ENSG00000171135.15	JAGN1	protein_coding	7.22908e-06	0.27276	0.388	0.354	0.184717	2	JAGN1
ENSG00000169609.14	C15orf40	protein_coding	7.30351e-06	0.308272	0.281	0.248	0.186619	2	C15orf40
ENSG00000151023.17	ENKUR	protein_coding	7.6848e-06	0.291732	0.333	0.3	0.196362	2	ENKUR
ENSG00000237457.7	BRINP3-DT	lncRNA	7.88959e-06	0.299874	0.279	0.245	0.201595	2	BRINP3-DT
ENSG00000108010.12	GLRX3	protein_coding	8.29902e-06	0.259746	0.407	0.375	0.212057	2	GLRX3
ENSG00000176903.5	PNMA1	protein_coding	8.4235e-06	0.253807	0.365	0.326	0.215237	2	PNMA1
ENSG00000196498.15	NCOR2	protein_coding	9.27713e-06	0.314219	0.287	0.254	0.237049	2	NCOR2
ENSG00000121390.19	PSPC1	protein_coding	9.7529e-06	0.327232	0.294	0.266	0.249206	2	PSPC1
ENSG00000163738.19	MTHFD2L	protein_coding	1.09933e-05	0.282074	0.383	0.358	0.280902	2	MTHFD2L
ENSG00000119383.21	PTPA	protein_coding	1.12465e-05	0.341758	0.281	0.255	0.28737	2	PTPA
ENSG00000106605.11	BLVRA	protein_coding	1.14729e-05	0.302979	0.322	0.299	0.293154	2	BLVRA
ENSG00000182175.15	RGMA	protein_coding	1.15442e-05	0.278374	0.398	0.369	0.294978	2	RGMA
ENSG00000116521.12	SCAMP3	protein_coding	1.25733e-05	0.328852	0.294	0.27	0.321274	2	SCAMP3
ENSG00000136758.21	YME1L1	protein_coding	1.31044e-05	0.260873	0.409	0.385	0.334843	2	YME1L1
ENSG00000106070.20	GRB10	protein_coding	1.35278e-05	0.377538	0.265	0.237	0.345662	2	GRB10
ENSG00000134686.21	PHC2	protein_coding	1.55181e-05	0.252336	0.4	0.372	0.396517	2	PHC2
ENSG00000090621.15	PABPC4	protein_coding	1.56085e-05	0.297571	0.294	0.266	0.398828	2	PABPC4
ENSG00000107521.21	HPS1	protein_coding	2.39377e-05	0.340914	0.257	0.234	0.611657	2	HPS1
ENSG00000177732.9	SOX12	protein_coding	2.44075e-05	0.307496	0.304	0.272	0.62366	2	SOX12
ENSG00000196781.16	TLE1	protein_coding	2.49092e-05	0.256161	0.347	0.314	0.63648	2	TLE1
ENSG00000131828.14	PDHA1	protein_coding	2.51031e-05	0.260343	0.383	0.356	0.641435	2	PDHA1
ENSG00000180398.13	MCFD2	protein_coding	2.60568e-05	0.251311	0.341	0.314	0.665803	2	MCFD2
ENSG00000170291.17	ELP5	protein_coding	3.11886e-05	0.306468	0.297	0.274	0.796932	2	ELP5
ENSG00000173418.12	NAA20	protein_coding	3.19074e-05	0.260198	0.377	0.354	0.815298	2	NAA20
ENSG00000138160.7	KIF11	protein_coding	3.19475e-05	0.303925	0.25	0.213	0.816321	2	KIF11
ENSG00000151474.23	FRMD4A	protein_coding	3.35352e-05	0.252668	0.34	0.312	0.856892	2	FRMD4A
ENSG00000126254.12	RBM42	protein_coding	3.4817e-05	0.261894	0.357	0.34	0.889644	2	RBM42
ENSG00000119812.20	FAM98A	protein_coding	3.74044e-05	0.272412	0.292	0.269	0.955758	2	FAM98A
[truncated: 766 more rows]
