# Supplementary material for: Single-cell transcriptomic profiling of human fetal neural stem cells isolated from the subventricular zone
Source: Front Cell Dev Biol. 2026 Mar 10;14:1740851. doi: 10.3389/fcell.2026.1740851 (PMC13008933; doi:10.3389/fcell.2026.1740851)
Supplement: Supplementary file 2 [file Table3.xlsx]

## Sheet: Cluster 0
Supplementary Table S3: Cell type enrichment analysis of cluster-specific gene signatures using Enrichr CellMarker database.
Term	Overlap	P.value	Adjusted.P.value	Old.P.value	Old.Adjusted.P.value	Odds.Ratio	Combined.Score	Genes
Astrocyte Embryonic Prefrontal Cortex Human	120/343	1.47322e-109	1.04598e-106	0	0	29.4272	7374.29	IFITM3;SPON1;CPNE5;SERPINE2;TRIL;PLEKHB1;FAM107A;TNC;AQP4;MSMO1;COMT;HNMT;SLC4A4;CLU;CXCL14;TM7SF2;LGALS3;GJA1;EFEMP2;EDNRB;B2M;GLUL;PAQR8;SEMA6A;SEMA6D;HLA-B;HLA-C;ZFYVE21;SHISA4;HLA-A;ATP1B2;DKK3;OLFM2;CCDC80;RAB31;DOK5;RFX4;RAB34;ADGRB1;PLPP3;MT1E;RTN1;TTYH1;SDC3;HTRA1;ITPR2;SLC1A3;NDRG2;SPATA6;CNN3;ADGRG1;S100A16;S100A13;APOE;PLTP;GPM6B;LYN;DTNA;BTBD17;GNG12;BMP7;MT3;GPR137B;HOPX;GFAP;GNPTG;G…
Progenitor Cell Ventricular Zone Human	7/8	3.10401e-11	2.20385e-09	0	0	293.309	7096.83	SPARC;TTYH1;FABP7;SLC1A3;HES1;PTN;CLU
Astrocyte Cerebrospinal Fluid Human	4/5	1.51579e-06	3.71107e-05	0	0	166.533	2231.47	SLC1A3;S100B;GLUL;GFAP
Astrocyte Striatum Mouse	4/5	1.51579e-06	3.71107e-05	0	0	166.533	2231.47	SLC1A3;AQP4;GLUL;GFAP
Astrocyte Cortex Human	8/12	4.20356e-11	2.48711e-09	0	0	83.9699	2006.25	GJA1;FAM107A;TNC;AQP4;APOE;ATP1B2;HOPX;GFAP
Quiescent Neural Stem Cell Brain Mouse	6/9	1.34078e-08	5.94973e-07	0	0	83.6146	1515.72	GJA1;NTM;HTRA1;ATP1A2;S100B;CLU
Astrocyte Entorhinal Cortex Human	7/12	2.83028e-09	1.33967e-07	0	0	58.6498	1154.4	NRXN1;TNC;HSPB1;SLC1A3;PTN;GLUL;GFAP
Astrocyte Superior Frontal Gyrus Human	7/12	2.83028e-09	1.33967e-07	0	0	58.6498	1154.4	NRXN1;TNC;HSPB1;SLC1A3;PTN;GLUL;GFAP
Astrocyte Brain Human	48/204	4.141e-34	9.80036e-32	0	0	14.0243	1078	GASK1B;SPON1;CPNE5;LRP1;HEPACAM;MPG;TRIL;PON2;SLC1A3;AQP4;MT1X;ATP1A2;HNMT;NDRG2;SLC4A4;CLU;CST3;GJA1;EDNRB;FTH1;LRIG1;IGFBP7;APOE;PTGDS;GLUL;PLTP;TSC22D4;PAQR6;DTNA;SEMA6A;LAMB2;FOS;ATP1B2;S100B;MT3;DKK3;HLA-E;RGMA;GFAP;APC;DOK5;RFX4;FABP7;CPE;ITGA7;ITGA6;VIM;CRYAB
Astrocyte Heart Human	5/8	3.8252e-07	1.13162e-05	0	0	69.5299	1027.41	SLC1A3;AQP4;S100B;GLUL;GFAP
Astrocyte Spinal Cord Mouse	4/6	4.46216e-06	9.90042e-05	0	0	83.2623	1025.78	CST3;ATP1A2;ATP1B2;GFAP
Oligodendrocyte Progenitor Cell Embryonic Prefrontal Cortex Human	31/110	5.64399e-25	1.00181e-22	0	0	17.2658	964.021	CD63;SPARC;RTN1;SERPINE2;TTYH1;PON2;PLEKHB1;PTN;SPATA6;CST3;EDNRB;PTPRZ1;GNG7;B2M;GPM6B;SCN1A;TSC22D4;ANXA5;SCD5;RHOC;S100B;MT3;EPN2;GATM;RAB31;PSAT1;CSPG5;PMP2;SPRY1;PLPP3;RAMP1
Astrocyte Brain Mouse	82/582	4.20855e-40	1.49404e-37	0	0	7.98063	723.574	SYNM;TRIL;NCAN;CTNND2;TNC;AQP4;MSMO1;SLC4A4;SOX21;CLU;TM7SF2;TRIM9;GJA1;EDNRB;SCP2;MPC1;GLUL;GSTK1;SEMA6D;ECH1;PPP2R5A;SLC6A11;ACYP2;ACSL3;ATP1B2;IVD;CAT;ITGA7;SUCLG2;TLCD1;PLPP3;FJX1;TTYH1;HEPACAM;PON2;LAMA4;NRXN1;HTRA1;SLC1A3;ATP1A2;PTN;HMGCR;NDRG2;HIGD1A;CNN3;CST3;RIDA;ADGRG1;PTPRZ1;MYO6;SERPINH1;CTNNA1;LRIG1;APOE;PLTP;EVI5;PDLIM4;CAMK2G;WASF3;GPM6B;CARMIL1;NQO1;DTNA;BTBD17;LAMB2;SCD5;MCC;S100…
Astrocyte Intestine Mouse	4/7	1.02167e-05	0.000190892	0	0	55.5053	637.839	SLC1A3;AQP4;S100B;GFAP
Radial Glial Cell Undefined Human	4/7	1.02167e-05	0.000190892	0	0	55.5053	637.839	TNC;SLC1A3;HES1;GFAP
Tumor Associated Macrophage (TAM) Skin Mouse	4/7	1.02167e-05	0.000190892	0	0	55.5053	637.839	SPARC;CPE;CRYAB;CXCL14
Bergmann Glial Cell Brain Mouse	15/47	1.22041e-13	9.6277e-12	0	0	19.9526	593.278	PAQR8;MEGF10;COL23A1;TNC;SLC1A3;AQP4;MCC;SLC4A4;NPAS3;RGMA;EDNRB;RFX4;LRIG1;PLPP3;GPM6B
Fibroblast Spleen Human	5/12	5.00115e-06	0.0001076	0	0	29.7924	363.642	COL4A1;COL11A1;IGFBP7;TIMP1;PTGDS
Myofibroblast Bone Mouse	3/6	0.00024927	0.0029497	0	0	41.5404	344.66	ITGB5;COL4A1;LRIG1
Myofibroblast Heart Mouse	3/6	0.00024927	0.0029497	0	0	41.5404	344.66	TNC;PTN;DKK3
Stromal Cell Breast Mouse	4/9	3.5417e-05	0.00049306	0	0	33.2998	341.267	SPARC;COL4A1;IGFBP7;VIM
Fibrocartilage Chondrocyte Articular Cartilage Human	22/111	1.40465e-14	1.42472e-12	0	0	10.6539	339.82	GSTK1;MGST3;LAMA4;PTN;DKK3;HIGD2A;TCEAL8;RAB31;PDLIM2;SCP2;COL4A1;RAB13;SELENOW;SERPINH1;IGFBP7;HES1;SPRY1;RSU1;PHPT1;PLTP;VAMP5;TCEAL9
Migration Phase Fetal Germ Cell Fetal Gonad Human	28/165	2.37433e-16	2.80962e-14	0	0	8.90544	320.388	IFITM3;BEX4;CPNE8;BEX3;MGST3;LAMA4;MICOS13;PTN;HIGD1A;FUOM;CXCL14;SAT1;SPATA6;TCEAL8;SDCBP;TMEM205;S100A13;PLTP;PDLIM7;TCEAL9;NQO1;NTRK3;APRT;TP53I3;GNPDA1;FABP5;TOMM7;CYSTM1
Neural Stem Cell Brain Mouse	5/13	7.96898e-06	0.000161657	0	0	26.067	306.026	NDRG4;FABP7;SLC1A3;HOPX;GFAP
Microglial Cell Embryonic Prefrontal Cortex Human	52/476	2.45185e-20	3.48162e-18	0	0	5.56489	251.282	RNF13;CD81;HEXA;SIPA1L2;SAT1;SESN3;LAMP1;LAMP2;B2M;GLUL;CTSD;GSTK1;TSC22D1;ANXA5;HLA-B;HLA-C;FOS;TNFRSF1A;HLA-E;RAB31;MAF;NPC2;NINJ1;ADAM9;BLVRB;FTL;BEX3;CD63;ASAH1;GRN;RTN1;MAGED1;HTRA1;ITPR2;PLD3;CNN3;RNF213;DPP7;PTPRZ1;GNG7;RAB29;SMIM30;APOE;PLTP;S100A11;LYN;GATM;FABP5;FABP7;GNB4;TPP1;LPIN2
Astrocyte Dermis Mouse	3/7	0.000428561	0.00461028	0	0	31.1537	241.6	FAM107A;SLC1A3;GFAP
Radial Glial Cell Brain Human	3/7	0.000428561	0.00461028	0	0	31.1537	241.6	HES1;VIM;HOPX
Mesenchymal Stem Cell Tooth Human	3/7	0.000428561	0.00461028	0	0	31.1537	241.6	TFRC;CD81;ITGA6
Stem Cell Brain Mouse	5/15	1.78794e-05	0.000300887	0	0	20.8515	227.946	CD81;FABP7;SLC1A3;VIM;GFAP
Mesangial Cell Kidney Mouse	28/198	2.91753e-14	2.58931e-12	0	0	7.16452	223.286	SERPINE2;MGST3;HSPB1;ILK;PTN;NDRG2;CST3;NT5E;EDNRB;FAM162A;S100A13;IGFBP7;HES1;RSU1;CERT1;ANXA1;F2R;ATP1B2;HOPX;RAP2A;FABP5;COL4A1;ZYX;S100A6;ADAM9;VIM;PKIG;FERMT2
Aerocyte Lung Mouse	3/8	0.000673669	0.00646359	0	0	24.9217	181.997	EDNRB;IGFBP7;RGS6
Fibroblast Muscle Human	3/8	0.000673669	0.00646359	0	0	24.9217	181.997	SPARC;SERPINE2;VIM
Macrophage Nasopharynx Human	9/45	8.92207e-07	2.43641e-05	0	0	10.5016	146.283	LGALS3;ASAH1;CD81;HES1;APOE;CTSD;GLUL;PLD3;FTL
Astrocyte Middle Temporal Gyrus Human	2/5	0.00532329	0.0299963	0	0	27.6348	144.687	SLC1A3;GFAP
Myofibroblast Breast Human	2/5	0.00532329	0.0299963	0	0	27.6348	144.687	SERPINH1;VIM
Cancer-associated Fibroblast Colorectum Human	2/5	0.00532329	0.0299963	0	0	27.6348	144.687	IGFBP7;CXCL14
Non-neuron Brain Human	2/5	0.00532329	0.0299963	0	0	27.6348	144.687	SLC1A3;S100B
Endothelial Cell Pancreas Mouse	2/5	0.00532329	0.0299963	0	0	27.6348	144.687	CLDN5;SPARC
Mesenchymal Cell Pancreatic Islet Human	2/5	0.00532329	0.0299963	0	0	27.6348	144.687	SERPINE2;VIM
Mesenchymal Stem Cell Bone Marrow Mouse	2/5	0.00532329	0.0299963	0	0	27.6348	144.687	NT5E;ITGAV
Astrocyte Hippocampus Mouse	5/19	6.40182e-05	0.000841721	0	0	14.8909	143.791	GJA1;FAM107A;AQP4;VIM;GFAP
Olfactory Ensheathing Glia Brain Mouse	9/46	1.08622e-06	2.85634e-05	0	0	10.2173	140.312	CPNE8;LAMA4;FABP7;COL23A1;LRIG1;FAT1;ATP1A2;PTN;BMP7
Mesenchymal Cell Liver Human	11/64	2.76892e-07	8.98814e-06	0	0	8.74843	132.098	TFRC;ILK;NDN;IGFBP7;TIMP1;VIM;FJX1;PLTP;GPM6B;PDLIM7;DKK3
Mesenchymal Stromal Cell Bone Mouse	3/10	0.00139346	0.0112427	0	0	17.7994	117.048	NT5E;ITGAV;VIM
Fibroblast Skin Human	7/36	1.82398e-05	0.000300887	0	0	10.0996	110.206	TRIL;TNC;SERPINH1;APOE;VIM;PLPP3;CXCL14
Mesenchymal Stromal Cell Undefined Human	7/37	2.2041e-05	0.000330283	0	0	9.76245	104.679	CD63;NT5E;TFRC;CD59;ITGAV;ITGA6;TNFRSF1A
Papillary Fibroblast Skin Human	2/6	0.00786031	0.0401498	0	0	20.7251	100.432	COL23A1;PTGDS
Stem Cell Bone Human	2/6	0.00786031	0.0401498	0	0	20.7251	100.432	NT5E;MPG
Mesenchymal Cell Colon Human	2/6	0.00786031	0.0401498	0	0	20.7251	100.432	SPARC;VIM
Mesenchymal Stromal Cell Brain Human	2/6	0.00786031	0.0401498	0	0	20.7251	100.432	NT5E;ITGAV
Platelet Undefined Mouse	3/11	0.00188251	0.0139228	0	0	15.5737	97.7271	LAMP1;LAMP2;ITGAV
Retinal Pigment Epithelial Cell Eye Human	4/17	0.000575507	0.00584784	0	0	12.8024	95.5089	CST3;CRYAB;PLTP;VEGFA
Schwalie Et al.Nature.P3 Adipose Tissue Mouse	20/191	2.95717e-08	1.16644e-06	0	0	4.99748	86.6386	PRNP;FNBP1;LAMB2;ANK2;ATP1A2;NDRG2;S100B;CLU;DKK3;CST3;UBL3;FTH1;RAB34;CPE;IGFBP7;TPP1;APOE;TIMP1;PLTP;CRYAB
Olfactory Ensheathing Cell Embryo Mouse	3/12	0.00246619	0.0168365	0	0	13.8426	83.1256	SEMA6A;PTPRZ1;PTN
Type I Pneumocyte Lung Mouse	5/26	0.00031592	0.00361779	0	0	9.92369	79.9851	LGALS3;PMP22;S100A6;HOPX;VEGFA
Regulatory T (Treg) Cell Liver Human	33/411	1.07016e-09	5.84471e-08	0	0	3.7994	78.4784	BEX3;CDKN1A;GRN;SERPINE2;TFRC;HSPB1;SAT1;CORO1B;LGALS3;PRDX5;SH3BGRL;MAP1LC3A;CTNNA1;CD59;PLTP;CTSD;DUSP4;PRNP;GADD45A;ECH1;NME3;ISG15;RHOC;HADHB;KAT2B;MAF;NPC2;DDIT4;NINJ1;TPP1;PHPT1;SQSTM1;GRINA
Platelet Undefined Human	4/19	0.000902776	0.00821758	0	0	11.0942	77.771	LAMP1;LAMP2;ITGA6;ITGAV
Macrophage Intestine Human	4/19	0.000902776	0.00821758	0	0	11.0942	77.771	APOE;CTSD;GLUL;PLD3
Mesenchymal Stem Cell Tendon Human	4/19	0.000902776	0.00821758	0	0	11.0942	77.771	NT5E;TFRC;ITGAV;TNFRSF1A
Monocyte Fetal Kidney Human	52/796	3.48051e-11	2.24651e-09	0	0	3.11827	75.0918	CDKN1A;SPARC;RNF13;ADM;HNMT;SAT1;LGALS3;HEBP2;ALDH2;LAMP2;AP1S2;EFHD2;SH3BGRL3;TIMP1;ACAA1;GLUL;CTSD;GABARAPL2;ANXA1;ANXA5;HLA-B;HLA-C;AGTRAP;EMP3;HLA-A;ACSL3;TNFRSF1A;HLA-E;RAB31;CARD19;NINJ1;S100A6;BLVRB;CD63;ASAH1;GRN;LRP1;CST3;SDCBP;PRDX5;ZNF106;S100A11;LYN;CHCHD10;PSMB8;PNRC1;ZYX;TOMM7;CHPT1;LAMTOR1;VIM;GRINA
Melanocyte Undefined Human	2/7	0.010833	0.0519692	0	0	16.5792	75.0234	PTGDS;DKK3
Memory T Cell Peripheral Blood Human	2/7	0.010833	0.0519692	0	0	16.5792	75.0234	LGALS3;S100A6
Microglia-like Cell Meninge Mouse	2/7	0.010833	0.0519692	0	0	16.5792	75.0234	SPARC;SERPINE2
Basal Cell Trachea Mouse	12/98	3.4318e-06	7.85992e-05	0	0	5.88438	74.0397	S100A16;F2R;RACK1;HSPB1;RPL13;AQP4;IGFBP7;SH3BGRL3;NDRG2;SAT1;GLUL;PHLDA3
Sinoatrial Node (SAN) Cell Heart Mouse	3/13	0.00315014	0.0203327	0	0	12.4577	71.76	EDNRB;NTM;RGS6
Cortical Cell Kidney Mouse	4/20	0.00110755	0.00958972	0	0	10.4003	70.7805	TFRC;CHCHD10;PTN;APRT
Rheaume Et al.Nat Commun.33 Retina Mouse	4/20	0.00110755	0.00958972	0	0	10.4003	70.7805	EDNRB;S100B;SAT1;SLC4A4
Mesenchymal Stem Cell Bone Human	4/20	0.00110755	0.00958972	0	0	10.4003	70.7805	NT5E;TFRC;ITGAV;TNFRSF1A
Mesenchymal Stem Cell Muscle Human	4/20	0.00110755	0.00958972	0	0	10.4003	70.7805	NT5E;TFRC;ITGAV;TNFRSF1A
Collecting Duct Principal Cell Kidney Mouse	10/80	1.86465e-05	0.000300887	0	0	6.00339	65.3761	LGALS3;EDNRB;MGST3;AQP4;HES1;IGFBP7;CHPT1;CYSTM1;CTSD;CRYAB
Mesenchymal Stem Cell Cartilage Human	4/21	0.00134279	0.0109584	0	0	9.78803	64.7283	NT5E;TFRC;ITGAV;TNFRSF1A
Macrophage Liver Mouse	3/14	0.00393943	0.024535	0	0	11.3246	62.7009	LGALS3;SDC3;APOE
Mesoderm Cell Germ Human	3/14	0.00393943	0.024535	0	0	11.3246	62.7009	NT5E;TFRC;ITGA6
Microglial Cell Brain Human	28/360	3.99074e-08	1.49128e-06	0	0	3.63788	61.9774	CD63;CSTB;ASAH1;GRN;SERPINE2;TTYH1;HEXA;SLC1A3;CXCL14;PLD3;DPP7;PTPRZ1;FTH1;GNG7;RPL13;APOE;B2M;CTSD;ANXA5;SCD5;HLA-B;GFAP;FABP5;NPC2;PSAT1;SPRY1;RAMP1;FTL
Cancer Cell Brain Human	6/39	0.000285152	0.00331898	0	0	7.58964	61.9504	PTPRZ1;PTN;TIMP1;VIM;S100B;GFAP
Stem Cell Brain Human	4/22	0.00161081	0.0124313	0	0	9.24378	59.4469	FABP7;ATP1A2;CLU;GFAP
Mid Radical Glial Cell Brain Human	4/22	0.00161081	0.0124313	0	0	9.24378	59.4469	FABP7;HES1;S100B;GFAP
Multipotent Retinal Progenitor Cell Retina Human	2/8	0.0142195	0.0658085	0	0	13.8153	58.7584	GJA1;BMP7
Radial Glia Like Cell Brain Mouse	2/8	0.0142195	0.0658085	0	0	13.8153	58.7584	SLC1A3;GFAP
Basal Cell Lung Human	11/99	2.2329e-05	0.000330283	0	0	5.25947	56.3269	IFI27L2;FABP5;S100A16;ZYX;HSPB1;MT1X;SH3BGRL3;ITGA6;TIMP1;BMP7;PHLDA3
Schwalie Et al.Nature.G4 Adipose Tissue Mouse	16/171	3.20057e-06	7.57467e-05	0	0	4.37569	55.362	IFITM3;SPON1;ANXA1;LMO2;ISG15;HIGD1A;GNG12;PSMB8;GJA1;PRDX5;RNF213;S100A16;NPC2;SELENOW;PMP22;RPL13
Brush Cell (Tuft Cell) Lung Mouse	23/290	4.67354e-07	1.32729e-05	0	0	3.68689	53.7408	LYN;CAMK2D;LMO2;TNC;ATP1A2;PRCP;ALKBH7;GNG12;DCLK1;GPR137B;CNN3;RAP2A;SH3BGRL;PINK1;SCP2;REEP5;CARD19;NINJ1;AP1S2;ANXA6;RSU1;GPM6B;PDLIM7
Microglial Cell Brain Mouse	41/658	1.80891e-08	7.55486e-07	0	0	2.90875	51.8571	IFITM3;CD63;CSTB;GRN;SPARC;SERPINE2;ITGB5;HEXA;PRCP;PIK3C2A;PEPD;PLD3;LGALS3;NT5E;RNF213;DPP7;NAGLU;LAMP2;IGF2BP3;APOE;CAPN1;PTGDS;CERT1;B2M;CTSD;S100A11;LYN;ANXA1;ANXA5;ISG15;PSMB8;MFSD10;GNPDA1;FABP5;TAOK3;NPC2;COL4A1;ADGRB1;BLVRB;TPP1;ITGA6
Neural Stem Cell Brain Human	4/24	0.00225418	0.0159154	0	0	8.31855	50.7013	ADGRG1;CD81;ITGA6;VIM
Mesenchymal Stem Cell Adipose Tissue Human	4/24	0.00225418	0.0159154	0	0	8.31855	50.7013	NT5E;TFRC;ITGAV;TNFRSF1A
Platelet Blood Human	5/34	0.00114402	0.0097862	0	0	7.18317	48.6531	CD63;LAMP2;ITGAV;ITGA6;VEGFA
Myofibroblast Undefined Human	2/9	0.0179985	0.0747308	0	0	11.8411	47.5711	TIMP1;VIM
Stem Cell Intestine Mouse	2/9	0.0179985	0.0747308	0	0	11.8411	47.5711	LRIG1;HOPX
Fibroblast Pancreas Human	2/9	0.0179985	0.0747308	0	0	11.8411	47.5711	SPARC;COL11A1
Glial Cell Undefined Human	2/9	0.0179985	0.0747308	0	0	11.8411	47.5711	FABP7;GFAP
Microglial Cell Cerebral Cortex Mouse	2/9	0.0179985	0.0747308	0	0	11.8411	47.5711	SPARC;CD81
Microglial Cell Spinal Cord Mouse	2/9	0.0179985	0.0747308	0	0	11.8411	47.5711	CST3;APOE
Macrophage Spleen Human	4/25	0.00263399	0.0176428	0	0	7.92202	47.0509	FABP5;APOE;GLUL;FTL
Primitive Endoderm Cell Embryo Human	10/95	8.34923e-05	0.00107781	0	0	4.94016	46.3918	DUSP4;GASK1B;CARMIL1;CAMK2D;SERPINE2;P4HA1;COL4A1;PRCP;HMGCR;KIFAP3
Liver Bud Hepatic Cell Liver Human	17/203	7.14798e-06	0.000149267	0	0	3.87659	45.9325	IFITM3;CPNE8;HSPB1;MT1X;EMP3;RAB31;FTH1;S100A6;EFHD2;PMP22;RSU1;TIMP1;VIM;VAMP5;RHOQ;PDLIM7;MT1E
Sertoli Cell Fetal Gonad Human	30/449	3.66522e-07	1.13144e-05	0	0	3.08829	45.7661	BEX4;GRN;CHPF;ITGB5;CPNE5;TTYH1;MGST3;PLEKHB1;COMT;CLU;SAT1;CST3;ADGRG1;DPP7;GNG7;MYO6;PTGDS;CARMIL1;PRNP;ECH1;PLAAT3;ACYP2;HIGD2A;GATM;TAOK3;SYT11;RAB13;ZYX;CPE;ITGA6
Schwalie Et al.Nature.G3 Adipose Tissue Mouse	16/188	1.08063e-05	0.00019673	0	0	3.93975	45.0525	GASK1B;CSTB;TM2D2;CD81;MGST3;ATP1A2;NDRG2;CST3;MAP1LC3A;FTH1;NDN;CPE;IGFBP7;MAGED2;APOE;CRYAB
Matrix Fibroblast Lung Mouse	14/156	2.10595e-05	0.000325048	0	0	4.16383	44.8368	SPON1;DTNA;LRP1;ADM;NDRG2;SH3BGRL;MAF;TRIP6;PMP22;ZYX;HIVEP3;PLPP3;GRIA3;MATN2
Macrophage Intestine Mouse	3/17	0.00698236	0.0375566	0	0	8.8965	44.1655	IFITM3;CD81;HES1
Megakaryocyte Undefined Human	3/17	0.00698236	0.0375566	0	0	8.8965	44.1655	CST3;ITGA6;ITGAV
CCK Basket Cell Brain Mouse	4/26	0.00305546	0.0199026	0	0	7.56154	43.7876	KCNF1;CXCL14;CRYAB;RAMP1
Type II Spiral Ganglion Neuron Brain Mouse	34/543	2.78506e-07	8.98814e-06	0	0	2.89375	43.6778	BEX4;CPNE8;CD63;TNC;HSPB1;ADM;EFEMP2;SH3BGRL;SIPA1L1;S100A13;CTNNA1;SMIM30;RSU1;PDLIM4;ELOVL1;FNBP1;SEMA6D;F2R;NME3;AGTRAP;RHOC;BMP7;EPN2;ADAM19;PKIB;OLFM2;GAP43;TRAPPC6A;CRISPLD1;RAB13;ADGRB1;GNB4;PKIG;PAM
Endothelial Cell Lung Mouse	13/144	3.87908e-05	0.000529644	0	0	4.18433	42.5017	CPNE8;GASK1B;LMO2;KLHL4;CLDN5;ARHGAP31;GAP43;RGCC;COL4A1;S100A16;GUK1;ITGA6;VIM
Mitotic Fetal Germ Cell Fetal Gonad Human	39/665	1.9935e-07	7.07692e-06	0	0	2.71322	41.8601	IFITM3;CD63;CSTB;SMIM29;MAGED1;CD81;MGST3;QPRT;PTN;SAT1;CORO1B;PLD3;SDCBP;RIDA;SCP2;TMEM205;S100A13;SERPINH1;RACK1;ANXA6;RAB29;RPL13;IGF2BP3;RSU1;APOE;PLTP;PHLDA3;BNIP3;F2R;RHOC;HLA-E;APRT;COL4A1;DDIT4;ZYX;TOMM7;SUCLG2;TPP1;VIM
Mesenchymal Stem Cell Undefined Human	7/60	0.000517922	0.00540771	0	0	5.51939	41.758	CD63;NT5E;TFRC;ITGAV;ITGA6;CD59;TNFRSF1A
Enteroendocrine Cell Small Intestine Mouse	5/37	0.00169101	0.0127725	0	0	6.50875	41.5416	BEX3;PRNP;FABP5;MAGED1;VIM
Granulosa Cell Fetal Gonad Human	15/179	2.43462e-05	0.000352772	0	0	3.86683	41.0778	IFITM3;TFRC;PRAF2;QPRT;ZFYVE21;EMP3;CCDC106;MT3;LEMD1;GATM;FABP5;CCNG1;MAGED2;SPRY1;MT1E
Mesenchymal Cell Breast Human	4/27	0.00352072	0.0223189	0	0	7.23241	40.8565	SPARC;CD59;TIMP1;VIM
Monocyte Spleen Human	2/10	0.0221498	0.0868861	0	0	10.3604	39.4724	S100A6;FTL
Natural Regulatory T Cell Blood Human	2/10	0.0221498	0.0868861	0	0	10.3604	39.4724	LGALS3;VIM
Normal Cell Kidney Human	2/10	0.0221498	0.0868861	0	0	10.3604	39.4724	COL4A1;LAMB2
Oligodendrocyte Progenitor Cell Brain Human	2/10	0.0221498	0.0868861	0	0	10.3604	39.4724	RGCC;PTPRZ1
Endothelial Cell Breast Human	2/10	0.0221498	0.0868861	0	0	10.3604	39.4724	SERPINH1;VIM
Intestinal Stem Cell Intestine Mouse	2/10	0.0221498	0.0868861	0	0	10.3604	39.4724	DCLK1;HOPX
Late Enterocyte Precursor Cell Intestinal Crypt Mouse	2/10	0.0221498	0.0868861	0	0	10.3604	39.4724	GSTM3;FTH1
Microglial Cell White Matter Mouse	2/10	0.0221498	0.0868861	0	0	10.3604	39.4724	LGALS3;FTH1
Fibroblast Kidney Mouse	8/75	0.000388616	0.00437964	0	0	4.99695	39.2407	IFITM3;LYN;LGALS3;NT5E;LRP1;AP1S2;APOE;SAT1
Dendritic Cell Peripheral Blood Human	4/28	0.00403185	0.0246777	0	0	6.9307	38.2126	IFITM3;CST3;HSPA5;ISG15
Fibroblast Undefined Human	4/28	0.00403185	0.0246777	0	0	6.9307	38.2126	NT5E;LRP1;CD81;VEGFA
Immune Cell Lung Mouse	6/51	0.00123972	0.0102349	0	0	5.56231	37.2278	CST3;FTH1;HEXA;EFHD2;APOE;CTSD
Collecting Duct Intercalated Cell Kidney Mouse	10/106	0.000208982	0.00255823	0	0	4.37163	37.0419	LGALS3;PRDX5;ATP6AP1;ITPR2;ATP6V1H;CHCHD10;CYSTM1;HES1;PAM;DKK3
Neuron Brain Human	14/172	6.21099e-05	0.000832039	0	0	3.73909	36.219	SLC10A4;BEX3;GAD1;SLC1A3;AQP4;FOS;GFAP;PTPRZ1;SYT11;FABP7;APOE;VIM;GRIA3;SCN1A
Podocyte Kidney Mouse	19/263	1.75855e-05	0.000300887	0	0	3.30737	36.2105	SPARC;TSC22D1;ITGB5;GADD45A;CD81;LAMB2;NTRK3;HTRA1;ADM;VEGFA;CLDN5;PDLIM2;EMC2;FAT1;IGFBP7;RABAC1;CRYAB;SQSTM1;LPIN2
Neural Stem Cell Undefined Human	5/40	0.00240888	0.0166457	0	0	5.94994	35.8698	FABP7;ITGA6;PMP2;SOX21;GFAP
Enteroendocrine Cell Intestinal Crypt Mouse	11/124	0.000176638	0.00220023	0	0	4.0906	35.3486	BEX3;GSTM3;CD63;MAGED1;FTH1;CPE;FOS;VIM;PAM;HOPX;TCEAL9
Neural Tube Cell Germ Human	2/11	0.0266537	0.0990791	0	0	9.20878	33.3802	CD81;ITGA6
Rheaume Et al.Nat Commun.16 Retina Mouse	2/11	0.0266537	0.0990791	0	0	9.20878	33.3802	RGCC;COL23A1
Rheaume Et al.Nat Commun.19 Retina Mouse	2/11	0.0266537	0.0990791	0	0	9.20878	33.3802	LMO2;HES1
Glutamatergic Neuron Brain Mouse	2/11	0.0266537	0.0990791	0	0	9.20878	33.3802	GJA1;GAD1
Luminal Progenitor Cell Prostate Mouse	2/11	0.0266537	0.0990791	0	0	9.20878	33.3802	CLU;S100A11
Myeloid Cell Lung Mouse	6/54	0.0016752	0.0127725	0	0	5.21387	33.3261	CST3;FTH1;HEXA;EFHD2;APOE;CTSD
Embryonic Stem Cell Embryoid Body Human	3/20	0.0111082	0.052579	0	0	7.32541	32.9648	FABP5;MT1X;ITGA6
Plasma Cell Nasopharynx Human	7/69	0.00120612	0.0101946	0	0	4.71601	31.6932	CD63;HSPA5;NPC2;HLA-C;CD59;TIMP1;RABAC1
Interneuron Embryonic Prefrontal Cortex Human	4/31	0.00586038	0.0325068	0	0	6.15968	31.6579	MAF;PTPRZ1;GAD1;VIM
Leydig Cell Fetal Gonad Human	24/383	1.59014e-05	0.00028225	0	0	2.85396	31.5336	NDFIP1;GADD45A;COL11A1;LAMA4;BNIP3;SCD5;HSD11B1L;PPP2R5A;GNG12;PEPD;VEGFA;RIDA;RAB31;SESN3;PSAT1;S100A13;RACK1;S100A6;RAB3GAP2;MPV17;APOE;GPR155;PLTP;MATN2
CD1C-CD141- Dendritic Cell Blood Human	21/321	2.86103e-05	0.000406266	0	0	2.97763	31.1512	IFITM3;LYN;ASAH1;LRP1;AGTRAP;ISG15;RHOC;SAT1;HLA-E;LGALS3;TMEM134;SDCBP;FTH1;NINJ1;MAGED2;TIMP1;GLUL;VAMP5;GPR155;S100A11;FTL
Vascular Endothelial Cell Kidney Mouse	15/205	0.000115204	0.00146062	0	0	3.3332	30.2281	CDKN1A;SEMA6A;F2R;LMO2;HSPB1;RHOC;ARHGAP31;EDNRB;EVA1B;S100A16;COL4A1;SERPINH1;ITGA6;PLPP3;MXD4
Astrocyte Cortex Mouse	2/12	0.0314912	0.110687	0	0	8.28747	28.6585	AQP4;GFAP
Endothelial Cell Aorta Mouse	2/12	0.0314912	0.110687	0	0	8.28747	28.6585	CLDN5;RGCC
Stem Cell Embryo Mouse	2/12	0.0314912	0.110687	0	0	8.28747	28.6585	S100A6;SOX21
Stem Cell Periodontal Ligament Human	2/12	0.0314912	0.110687	0	0	8.28747	28.6585	NT5E;ITGAV
Epithelial Cell Thyroid Human	2/12	0.0314912	0.110687	0	0	8.28747	28.6585	S100A13;CLU
Gonadal Endothelial Cell Fetal Gonad Human	27/466	1.93842e-05	0.000305839	0	0	2.63224	28.5625	WASHC4;LAMA4;HSPB1;ADM;PRCP;EDNRB;EVA1B;S100A16;RPS6KA2;S100A13;S100A11;PDLIM7;ELOVL1;SEMA6A;FNBP1;F2R;LMO2;TNFRSF1A;HLA-E;RAP2A;RAB31;TP53I3;MAGED2;SPRY1;VIM;ARHGEF7;VAMP5
Stem Cell Skin Human	3/22	0.0144924	0.0662638	0	0	6.55364	27.749	LRIG1;ITGA6;FOS
Adipose-derived Stem Cell Adipose Tissue Human	3/23	0.0163792	0.0713449	0	0	6.22564	25.5982	NT5E;TFRC;CD59
Myeloid-derived Suppressor Cell Peripheral Blood Human	3/23	0.0163792	0.0713449	0	0	6.22564	25.5982	TFRC;CD81;ITGA6
Endothelial Cell Lung Human	3/23	0.0163792	0.0713449	0	0	6.22564	25.5982	CLDN5;EDNRB;CPE
Mesenchymal Stromal Cell Bone Marrow Human	3/23	0.0163792	0.0713449	0	0	6.22564	25.5982	NT5E;CD81;CD59
Oocyte Embryo Mouse	5/48	0.00537343	0.0300404	0	0	4.84099	25.3004	DNAJC3;CARMIL1;SPIRE1;REXO2;CNN3
Cancer Cell Lymph Human	4/35	0.00905635	0.0452817	0	0	5.36378	25.2328	TFRC;LMO2;RAB29;TNFRSF1A
Cancer Stem Cell Breast Human	4/35	0.00905635	0.0452817	0	0	5.36378	25.2328	ALDH2;ITGA6;VIM;VEGFA
Natural Killer Cell Nasopharynx Human	2/13	0.0366441	0.126298	0	0	7.53368	24.9101	IFITM3;HOPX
Mesenchymal Cell Kidney Human	2/13	0.0366441	0.126298	0	0	7.53368	24.9101	COL4A1;VIM
Medullary Cell Kidney Mouse	12/166	0.000606544	0.0059812	0	0	3.27459	24.2573	EFEMP2;SPARC;CCDC80;COL4A1;RAB34;NTM;COL23A1;TNC;PMP22;CXCL14;PAM;DCLK1
Natural Killer Cell Spleen Mouse	9/114	0.0015525	0.0122475	0	0	3.58781	23.2055	ADAM19;MIEN1;EFHD2;SDHC;SMIM30;EMP3;HOPX;PNRC1;TCEAL9
Schwalie Et al.Nature.G1 Adipose Tissue Mouse	13/189	0.000584784	0.00584784	0	0	3.10725	23.1312	CPNE8;EMP3;SLC4A4;GAP43;BDH2;LAMP1;PMP22;ZYX;PLPP3;B2M;GLUL;PAM;S100A11
Schwalie Et al.Nature.G2 Adipose Tissue Mouse	13/189	0.000584784	0.00584784	0	0	3.10725	23.1312	CD63;ECH1;ANXA5;IRS2;SAT1;EVA1B;COL4A1;SH3BGRL3;TIMP1;GPM6B;GRIA3;PHLDA3;TCEAL9
Neutrophil Kidney Mouse	8/98	0.00226403	0.0159154	0	0	3.71556	22.63	ANXA1;CARD19;PNKP;S100A6;ZYX;FOS;S100A11;GRINA
Activated Neural Stem Cell Brain Mouse	1/5	0.112798	0.25027	0	0	10.3406	22.5648	GFAP
Amacrine Cell Retina Mouse	1/5	0.112798	0.25027	0	0	10.3406	22.5648	SLC6A9
Antibody-secreting Cell Peripheral Blood Human	1/5	0.112798	0.25027	0	0	10.3406	22.5648	CD81
Myeloblast Germ Human	1/5	0.112798	0.25027	0	0	10.3406	22.5648	LRP1
Myeloid Derived Suppressor Cell (MDSC) Liver Human	1/5	0.112798	0.25027	0	0	10.3406	22.5648	S100A6
Basal Progenitor Cell Breast Human	1/5	0.112798	0.25027	0	0	10.3406	22.5648	ITGA6
M?ller Glial Cell Retina Mouse	1/5	0.112798	0.25027	0	0	10.3406	22.5648	VIM
Brush Cell (Tuft Cell) Intestine Mouse	1/5	0.112798	0.25027	0	0	10.3406	22.5648	DCLK1
Neural Stem Cell Embryo Human	1/5	0.112798	0.25027	0	0	10.3406	22.5648	HOPX
Neural Stem Cell Hypothalamus Mouse	1/5	0.112798	0.25027	0	0	10.3406	22.5648	HTRA1
Neuron Undefined Mouse	1/5	0.112798	0.25027	0	0	10.3406	22.5648	PRNP
Neutrophil Breast Mouse	1/5	0.112798	0.25027	0	0	10.3406	22.5648	VEGFA
Cancer Stem Cell Stomach Human	1/5	0.112798	0.25027	0	0	10.3406	22.5648	ITGA6
Nucleus Pulposus Cell Nucleus Pulposus Human	1/5	0.112798	0.25027	0	0	10.3406	22.5648	PTN
Chondrogenic Cell Adipose Tissue Mouse	1/5	0.112798	0.25027	0	0	10.3406	22.5648	COL11A1
Colonic Sensory Neuron Dorsal Root Ganglia Mouse	1/5	0.112798	0.25027	0	0	10.3406	22.5648	NTM
Plasma Cell Breast Human	1/5	0.112798	0.25027	0	0	10.3406	22.5648	VIM
Dental Pulp Stem Cell Dental Pulp Human	1/5	0.112798	0.25027	0	0	10.3406	22.5648	NT5E
Progenitor Cell Pluripotent Stem Cell Human	1/5	0.112798	0.25027	0	0	10.3406	22.5648	VIM
Dental Pulp Stem Cell Premolar Human	1/5	0.112798	0.25027	0	0	10.3406	22.5648	NT5E
Effector Memory T Cell Liver Human	1/5	0.112798	0.25027	0	0	10.3406	22.5648	TIMP1
Effector Memory T Cell Spleen Human	1/5	0.112798	0.25027	0	0	10.3406	22.5648	TIMP1
Regulatory T(Treg) Cell Bone Marrow Mouse	1/5	0.112798	0.25027	0	0	10.3406	22.5648	CD81
Reticular Fibroblast Skin Human	1/5	0.112798	0.25027	0	0	10.3406	22.5648	COL11A1
Endothelial Cell Choroid Plexus Capillary Mouse	1/5	0.112798	0.25027	0	0	10.3406	22.5648	PLPP3
Endothelial Cell Intestine Human	1/5	0.112798	0.25027	0	0	10.3406	22.5648	VEGFA
Enterocyte Proximal Cell Intestine Mouse	1/5	0.112798	0.25027	0	0	10.3406	22.5648	GSTM3
Somatic Cell Testis Human	1/5	0.112798	0.25027	0	0	10.3406	22.5648	VIM
Stem Cell Cartilage Human	1/5	0.112798	0.25027	0	0	10.3406	22.5648	NT5E
Stem Cell Kidney Human	1/5	0.112798	0.25027	0	0	10.3406	22.5648	VIM
T Cell Pancreas Mouse	1/5	0.112798	0.25027	0	0	10.3406	22.5648	CD81
Fibro-adipogenic Progenitor Cell Muscle Mouse	1/5	0.112798	0.25027	0	0	10.3406	22.5648	TNC
Tissue Resident Memory T(TRM) Cell Peripheral Blood Human	1/5	0.112798	0.25027	0	0	10.3406	22.5648	DUSP4
Tonsil Cell Tonsil Human	1/5	0.112798	0.25027	0	0	10.3406	22.5648	NT5E
Trophoblast Cell Placenta Human	1/5	0.112798	0.25027	0	0	10.3406	22.5648	ITGA6
Glial Cell Brain Human	1/5	0.112798	0.25027	0	0	10.3406	22.5648	SLC1A3
Glial Cell Brain Mouse	1/5	0.112798	0.25027	0	0	10.3406	22.5648	TNC
Glial Cell Tongue Mouse	1/5	0.112798	0.25027	0	0	10.3406	22.5648	SLC1A3
Hematopoietic Stem Cell Spleen Human	1/5	0.112798	0.25027	0	0	10.3406	22.5648	GSTM3
Hepatocellular Cell Liver Mouse	1/5	0.112798	0.25027	0	0	10.3406	22.5648	GLUL
Inhibitory Neuron Brain Human	1/5	0.112798	0.25027	0	0	10.3406	22.5648	GAD1
Interneuron Cortex Human	1/5	0.112798	0.25027	0	0	10.3406	22.5648	GAD1
Lymph Node Cell Lymph Node Human	1/5	0.112798	0.25027	0	0	10.3406	22.5648	NT5E
M2 Macrophage Skin Mouse	1/5	0.112798	0.25027	0	0	10.3406	22.5648	CXCL14
Macrophage Epithelium Human	1/5	0.112798	0.25027	0	0	10.3406	22.5648	HES1
Macrophage Heart Muscle Mouse	1/5	0.112798	0.25027	0	0	10.3406	22.5648	MAF
Macrophage Prostate Human	1/5	0.112798	0.25027	0	0	10.3406	22.5648	LGALS3
Mesenchymal Cell Liver Mouse	1/5	0.112798	0.25027	0	0	10.3406	22.5648	VIM
Mesenchymal Stem Cell Dental Pulp Human	1/5	0.112798	0.25027	0	0	10.3406	22.5648	NT5E
Mesenchymal Stem Cell Endometrium Human	1/5	0.112798	0.25027	0	0	10.3406	22.5648	NT5E
Mesenchymal Stem Cell Gingiva Human	1/5	0.112798	0.25027	0	0	10.3406	22.5648	NT5E
Mesenchymal Stem Cell Liver Human	1/5	0.112798	0.25027	0	0	10.3406	22.5648	NT5E
Mesenchymal Stromal Cell Adipose Tissue Human	1/5	0.112798	0.25027	0	0	10.3406	22.5648	NT5E
Mesenchymal Stromal Cell Nasal Concha Human	1/5	0.112798	0.25027	0	0	10.3406	22.5648	NT5E
Mesenchymal Stromal Cell Umbilical Cord Mouse	1/5	0.112798	0.25027	0	0	10.3406	22.5648	NT5E
Macrophage Liver Human	3/25	0.0205466	0.084324	0	0	5.65909	21.9859	FABP5;APOE;FTL
Endothelial Cell Capillary Mouse	2/14	0.0420949	0.140978	0	0	6.90552	21.8755	CLDN5;GLUL
Endothelial Cell Stomach Human	2/14	0.0420949	0.140978	0	0	6.90552	21.8755	CLDN5;FABP5
Fibroblast Brain Human	2/14	0.0420949	0.140978	0	0	6.90552	21.8755	LGALS3;VIM
Lymphocyte Lacrimal Gland Mouse	2/14	0.0420949	0.140978	0	0	6.90552	21.8755	LGALS3;RGCC
Oligodendrocyte Precursor Cell Brain Mouse	7/83	0.00350153	0.0223189	0	0	3.84451	21.739	SPON1;ARHGAP31;SERPINE2;PTPRZ1;ITPR2;GRIA3;EPN2
Macrophage Kidney Mouse	8/101	0.00273511	0.0181489	0	0	3.59514	21.217	CST3;LGALS3;ASAH1;MAP1LC3A;TAOK3;FNBP1;SDC3;APOE
Pericyte Lung Mouse	4/39	0.0132149	0.0621364	0	0	4.7498	20.5496	TMEM134;F2R;ITGA7;ATP1B2
Oligodendrocyte Brain Human	12/180	0.00123193	0.0102349	0	0	2.99954	20.0944	GAP43;APC;SCD;FABP7;PLEKHB1;RACK1;SHISA4;DHCR7;PTGDS;FGFBP3;TM7SF2;EPN2
Beta Cell Pancreatic Islet Mouse	2/15	0.0478267	0.157939	0	0	6.374	19.3781	TFRC;GAD1
Krt4/13+ Cell Trachea Mouse	9/124	0.00276572	0.0181821	0	0	3.27414	19.2862	PAQR8;LGALS3;ANXA1;PDLIM2;S100A6;EFHD2;PMP22;ZYX;HSPB1
Stem Cell Muscle Human	3/27	0.0252414	0.0968725	0	0	5.18697	19.0842	HES1;SPRY1;NDRG2
Macrophage Blood Mouse	3/27	0.0252414	0.0968725	0	0	5.18697	19.0842	HTRA1;CHPT1;APOE
Endothelial Cell Kidney Mouse	3/28	0.0277866	0.10222	0	0	4.97923	17.8416	RGCC;CD81;PLPP3
Fibroblast Heart Mouse	3/28	0.0277866	0.10222	0	0	4.97923	17.8416	SPARC;PTN;VIM
Fibroblast Lung Human	4/42	0.0170186	0.073678	0	0	4.37414	17.8179	CDKN1A;P4HA1;VIM;DKK3
Cancer Stem Cell Undefined Human	8/110	0.0046174	0.0275492	0	0	3.27641	17.6203	GJA1;NT5E;TFRC;HSPA5;ITGA6;HES1;DCLK1;GFAP
Brush Cell (Tuft Cell) Small Intestine Mouse	7/92	0.00616909	0.0339539	0	0	3.43585	17.4823	ASAH1;ALDH2;REEP5;CARD19;ITPR2;PLAAT3;DCLK1
Endothelial Stem Cell Blood Vessel Human	2/16	0.0538231	0.173702	0	0	5.91841	17.2939	ITGA6;TNFRSF1A
Endothelial Cell Brain Mouse	7/93	0.00653916	0.0357139	0	0	3.39572	17.0803	IFITM3;CLDN5;SPARC;LAMA4;HSPB1;IGFBP7;PLTP
Exhausted CD8+ T Cell Liver Human	15/261	0.00146021	0.0116488	0	0	2.56697	16.7602	DUSP4;IFI27L2;CD63;TFRC;PON2;ANXA5;SLC4A4;PRDX5;CAT;CTNNA1;FAM3C;PAM;CTSD;VAMP5;PDLIM7
Endothelial Cell Liver Mouse	3/29	0.030463	0.109791	0	0	4.78748	16.7142	SPARC;IGFBP7;PLPP3
Migratory Dendritic Cell Conjunctiva Mouse	1/6	0.133785	0.26459	0	0	8.27203	16.6393	CST3
Monocyte-derived Macrophage Pancreas Human	1/6	0.133785	0.26459	0	0	8.27203	16.6393	CD63
Monocyte Aorta Mouse	1/6	0.133785	0.26459	0	0	8.27203	16.6393	LGALS3
Adipocyte Bone Marrow Mouse	1/6	0.133785	0.26459	0	0	8.27203	16.6393	APOE
Multipotent Mesenchymal Stroma Cell Bone Marrow Human	1/6	0.133785	0.26459	0	0	8.27203	16.6393	NT5E
Myeloid Cell Aorta Mouse	1/6	0.133785	0.26459	0	0	8.27203	16.6393	LGALS3
Myeloid Cell Lung Human	1/6	0.133785	0.26459	0	0	8.27203	16.6393	CST3
Basophil Blood Human	1/6	0.133785	0.26459	0	0	8.27203	16.6393	CD63
CD56dim Natural Killer Cell Peripheral Blood Human	1/6	0.133785	0.26459	0	0	8.27203	16.6393	HLA-E
Pericyte Muscle Mouse	1/6	0.133785	0.26459	0	0	8.27203	16.6393	NT5E
Pericyte Synovium Human	1/6	0.133785	0.26459	0	0	8.27203	16.6393	NT5E
Cortex Cell Skin Mouse	1/6	0.133785	0.26459	0	0	8.27203	16.6393	HSPB1
Platelet Peripheral Blood Human	1/6	0.133785	0.26459	0	0	8.27203	16.6393	CD63
Dendritic Cell Liver Mouse	1/6	0.133785	0.26459	0	0	8.27203	16.6393	CST3
Progenitor Cell Cerebellum Mouse	1/6	0.133785	0.26459	0	0	8.27203	16.6393	FABP7
Progenitor Cell Kidney Human	1/6	0.133785	0.26459	0	0	8.27203	16.6393	VIM
Progenitor Cell Peripheral Blood Human	1/6	0.133785	0.26459	0	0	8.27203	16.6393	ITGA6
Red Blood Cell (Erythrocyte) Undefined Human	1/6	0.133785	0.26459	0	0	8.27203	16.6393	ITGAV
Effector Chondrocyte Articular Cartilage Human	1/6	0.133785	0.26459	0	0	8.27203	16.6393	CYSTM1
Epidermal Stem Cell Skin Human	1/6	0.133785	0.26459	0	0	8.27203	16.6393	ITGA6
Epithelial Cell Pancreatic Islet Mouse	1/6	0.133785	0.26459	0	0	8.27203	16.6393	TFRC
Epithelial-mesenchymal Cell Bladder Human	1/6	0.133785	0.26459	0	0	8.27203	16.6393	VIM
Erythroid Cell Bone Marrow Mouse	1/6	0.133785	0.26459	0	0	8.27203	16.6393	TFRC
Hormone Sensing Progenitor Mammary Gland Mouse	1/6	0.133785	0.26459	0	0	8.27203	16.6393	S100A6
Innate Lymphoid Cell Spleen Human	1/6	0.133785	0.26459	0	0	8.27203	16.6393	DDIT4
Interneuron Brain Human	1/6	0.133785	0.26459	0	0	8.27203	16.6393	GAD1
Macrophage Blood Vessel Mouse	1/6	0.133785	0.26459	0	0	8.27203	16.6393	LGALS3
Macrophage Colon Mouse	1/6	0.133785	0.26459	0	0	8.27203	16.6393	CD63
Macrophage Pancreas Mouse	1/6	0.133785	0.26459	0	0	8.27203	16.6393	APOE
Medulla Cell Skin Mouse	1/6	0.133785	0.26459	0	0	8.27203	16.6393	RGCC
Mesenchymal Stem Cell Periodontal Ligament Human	1/6	0.133785	0.26459	0	0	8.27203	16.6393	ITGAV
Hematopoietic Stem Cell Bone Marrow Mouse	27/565	0.00046563	0.00493429	0	0	2.13673	16.3932	CPNE8;NDRG4;MAGED1;RNF180;NRXN1;NDRG2;CLU;SAT1;GSPT2;GJA1;NDN;HIVEP3;APOE;PRNP;CHST7;SEMA6D;LMO2;RFXANK;REC8;ARHGAP31;MAF;CRISPLD1;COL4A1;GNB4;CYSTM1;MAGED2;GRINA
Retinoid Acid Signaling-Responsive Fetal Germ Cell Fetal Gonad Human	13/218	0.00214313	0.0155268	0	0	2.66369	16.3697	SERPINE2;REC8;CST3;PRDX5;TCEAL4;SESN3;CHMP2A;CPE;B2M;PAM;VAMP5;WASF3;MXD4
Neutrophil Kidney Human	6/77	0.0097758	0.0482001	0	0	3.5207	16.2933	SDCBP;ADM;FOS;SAT1;S100A11;FTL
Stem Cell Bone Marrow Mouse	6/77	0.0097758	0.0482001	0	0	3.5207	16.2933	IFITM3;ADGRG1;CD81;LMO2;PLAAT3;PNRC1
Leydig Precursor Cell Fetal Gonad Human	13/221	0.0024148	0.0166457	0	0	2.62486	15.8178	SERPINE2;NDRG2;CNN3;EFEMP2;EDNRB;RAB34;SERPINH1;SELENOW;PMP22;RPL13;VIM;PLPP3;MATN2
Ependymal Cell Brain Mouse	5/61	0.0145594	0.0662638	0	0	3.71471	15.7114	SPAG16;GJA1;S100B;CLU;ENKUR
Naive CD8+ T Cell Peripheral Blood Human	7/97	0.00818623	0.0415159	0	0	3.24413	15.589	BEX4;NT5E;NDFIP1;PLEKHB1;RACK1;TOMM7;GPR155
Adipose-derived Stromal Cell Adipose Tissue Human	2/17	0.0600685	0.185429	0	0	5.52357	15.5338	NT5E;TFRC
Osteocyte Bone Human	2/17	0.0600685	0.185429	0	0	5.52357	15.5338	GJA1;SPARC
Conventional Dendritic Cell 2a(cDC2a) Brain Human	2/17	0.0600685	0.185429	0	0	5.52357	15.5338	CD59;NDRG2
Fibroblast Undefined Mouse	2/17	0.0600685	0.185429	0	0	5.52357	15.5338	SPARC;LRP1
Macrophage Heart Mouse	2/17	0.0600685	0.185429	0	0	5.52357	15.5338	LGALS3;MAF
Mesenchymal Cell Ovary Human	2/17	0.0600685	0.185429	0	0	5.52357	15.5338	TNC;VIM
Macrophage Brain Mouse	5/62	0.0155379	0.0698223	0	0	3.64935	15.1976	LYN;MAF;S100A6;APOE;S100A11
Gonadal Mitotic Phase Fetal Germ Cell Fetal Gonad Human	16/295	0.0018683	0.0139228	0	0	2.41538	15.1752	CD63;HSPA5;CD81;MGST3;QPRT;F2R;ILK;MT1X;COL4A1;NPC2;DDIT4;ANXA6;RAB29;TPP1;APOE;PHLDA3
Paneth Cell Intestinal Crypt Mouse	15/276	0.00250918	0.0169668	0	0	2.41756	14.4758	GSTM3;CD63;HSPA5;HMGCS1;MAGED1;MGST3;NME3;COMT;NDRG2;PNRC1;SCP2;NPC2;FTH1;LRIG1;TCEAL9
Neuron Embryo Mouse	2/18	0.0665479	0.198525	0	0	5.17808	14.0317	NTRK3;DNER
Cancer Cell Undefined Human	2/18	0.0665479	0.198525	0	0	5.17808	14.0317	APC;GFAP
Cancer Stem Cell Colorectum Human	2/18	0.0665479	0.198525	0	0	5.17808	14.0317	ITGA6;DCLK1
Progenitor Cell Brain Human	2/18	0.0665479	0.198525	0	0	5.17808	14.0317	FOS;VIM
CD8+ T Cell Blood Human	3/32	0.0392722	0.134702	0	0	4.29156	13.8928	HLA-B;HLA-C;HLA-A
Monocyte Spleen Mouse	9/145	0.00767895	0.0401498	0	0	2.76558	13.4663	HADHB;CST3;LGALS3;WBP2;SARAF;EMP3;VIM;ALKBH7;NUDT16L1
Oligodendrocyte Brain Mouse	21/439	0.00190809	0.0139664	0	0	2.12394	13.2994	NLGN3;CETN2;PLEKHB1;ITPR2;IRS2;JOSD2;EPN2;GNPTG;OLFM2;ARHGAP31;GAP43;PDLIM2;APC;S100A16;S100A13;GNB4;ADAM9;CSPG5;PTGDS;GRIA3;RGS6
Cytotoxic CD4+ T Cell Liver Human	6/85	0.0154235	0.0697497	0	0	3.16288	13.1951	ADGRG1;EFHD2;RAB29;PTGDS;GLUL;HOPX
Neutrophil Blood Human	4/49	0.0283428	0.103197	0	0	3.6924	13.1574	TFRC;HLA-B;HLA-C;HLA-A
Smooth Muscle Cell Brain Mouse	4/49	0.0283428	0.103197	0	0	3.6924	13.1574	COL4A1;LAMA4;ATP1A2;IGFBP7
Adipose-derived Stem Cell Abdominal Adipose Tissue Human	1/7	0.154278	0.274529	0	0	6.89301	12.883	NT5E
Monocyte Undefined Human	1/7	0.154278	0.274529	0	0	6.89301	12.883	CST3
Antibody-secreting Cell Undefined Human	1/7	0.154278	0.274529	0	0	6.89301	12.883	TFRC
Basal Cell Prostate Human	1/7	0.154278	0.274529	0	0	6.89301	12.883	ITGA6
Bone Marrow Stem Cell Bone Marrow Human	1/7	0.154278	0.274529	0	0	6.89301	12.883	NT5E
Brush Cell (Tuft Cell) Airway Epithelium Human	1/7	0.154278	0.274529	0	0	6.89301	12.883	DCLK1
CLEC10A+ Dendritic Cell Spleen Human	1/7	0.154278	0.274529	0	0	6.89301	12.883	CST3
Neuron Dorsal Root Ganglia Mouse	1/7	0.154278	0.274529	0	0	6.89301	12.883	NTM
Neuron Pluripotent Stem Cell Human	1/7	0.154278	0.274529	0	0	6.89301	12.883	GAP43
Cancer Stem Cell Uterus Human	1/7	0.154278	0.274529	0	0	6.89301	12.883	ITGA6
Cancer-associated Fibroblast Skin Human	1/7	0.154278	0.274529	0	0	6.89301	12.883	COL11A1
Conventional Dendritic Cell 2b(cDC2b) Brain Mouse	1/7	0.154278	0.274529	0	0	6.89301	12.883	LGALS3
Dermal Condensate Branch Cell Hair Follicle Mouse	1/7	0.154278	0.274529	0	0	6.89301	12.883	HES1
Regulatory T(Treg) Cell Esophagus Human	1/7	0.154278	0.274529	0	0	6.89301	12.883	MAF
Regulatory T(Treg) Cell Large Intestine Human	1/7	0.154278	0.274529	0	0	6.89301	12.883	NT5E
Endothelial Cell Blood Human	1/7	0.154278	0.274529	0	0	6.89301	12.883	CLDN5
Endothelial Cell Embryo Human	1/7	0.154278	0.274529	0	0	6.89301	12.883	NT5E
Skeletal Stem And Progenitor Cell (SSPC) Cartilage Mouse	1/7	0.154278	0.274529	0	0	6.89301	12.883	ITGAV
Smooth Muscle Cell Ovary Human	1/7	0.154278	0.274529	0	0	6.89301	12.883	CRYAB
Epithelial Cell Bronchiole Human	1/7	0.154278	0.274529	0	0	6.89301	12.883	GJA1
Stem Cell Stomach Mouse	1/7	0.154278	0.274529	0	0	6.89301	12.883	LRIG1
Fibroblast Blood Vessel Mouse	1/7	0.154278	0.274529	0	0	6.89301	12.883	TIMP1
Fibroblast Synovium Human	1/7	0.154278	0.274529	0	0	6.89301	12.883	VIM
Fibroblast Vocal Fold Human	1/7	0.154278	0.274529	0	0	6.89301	12.883	NT5E
Trophectoderm Cell Placenta Human	1/7	0.154278	0.274529	0	0	6.89301	12.883	S100A6
Hair Cell Inner Ear Mouse	1/7	0.154278	0.274529	0	0	6.89301	12.883	MYO6
Idiopathic Pulmonary Fibrosis Myofibroblast Undefined Human	1/7	0.154278	0.274529	0	0	6.89301	12.883	SPARC
Interstitial Macrophage Lung Mouse	1/7	0.154278	0.274529	0	0	6.89301	12.883	APOE
Limbal Stem Cell Cornea Human	1/7	0.154278	0.274529	0	0	6.89301	12.883	VIM
M1 Macrophage Skin Human	1/7	0.154278	0.274529	0	0	6.89301	12.883	FOS
Macrophage Ascending Aorta Mouse	1/7	0.154278	0.274529	0	0	6.89301	12.883	LGALS3
Memory B Cell Kidney Mouse	1/7	0.154278	0.274529	0	0	6.89301	12.883	NT5E
Mesenchymal Cell Breast Mouse	1/7	0.154278	0.274529	0	0	6.89301	12.883	VIM
Mesenchymal Stem Cell Lung Human	1/7	0.154278	0.274529	0	0	6.89301	12.883	VIM
Mesenchymal Stromal Cell Lymph Human	1/7	0.154278	0.274529	0	0	6.89301	12.883	NT5E
Mesenchymal Stromal Cell Tonsil Human	1/7	0.154278	0.274529	0	0	6.89301	12.883	NT5E
Microglial Cell Retina Mouse	1/7	0.154278	0.274529	0	0	6.89301	12.883	SPARC
Stromal Cell Bone Marrow Human	2/19	0.0732467	0.214897	0	0	4.87324	12.7383	NT5E;APOE
Fibroblast Muscle Mouse	2/19	0.0732467	0.214897	0	0	4.87324	12.7383	COL4A1;VIM
Type I Spiral Ganglion Neuron Brain Mouse	42/1061	0.000784522	0.00742681	0	0	1.76994	12.6558	SYNM;COLGALT2;MGST3;CETN2;NTM;IRS2;MSANTD4;FUOM;CLU;TSKU;HEBP2;ADAMTS3;MPC1;RPS6KA2;GNG7;SYMPK;GLUL;CAMK2G;GRIA3;PHLDA3;SCN1A;PAQR8;HAGHL;SHISA4;CHCHD10;S100B;MT3;RGMA;VEGFA;RAP2A;ARHGAP31;FNDC4;REEP5;APC;SYT11;GIPC1;REEP3;FEZ2;CAT;FAT1;ZYX;FAT3
Fibroblast Epithelium Human	4/50	0.0302509	0.109583	0	0	3.61194	12.6354	FABP5;PTN;PTGDS;RAMP1
Endothelial Cell Epithelium Human	3/34	0.0457838	0.1519	0	0	4.01428	12.3793	EDNRB;RGCC;PRCP
Mast Cell Kidney Human	7/108	0.014274	0.0658085	0	0	2.88918	12.277	CST3;ASAH1;TSC22D1;RAB34;PMP22;NDRG2;CLU
Ionocyte Cell Lung Human	15/294	0.00452296	0.0272144	0	0	2.25947	12.198	ITPR2;ANK2;ADM;NUDT16L1;RGMA;CNN3;PKIB;MAF;MPC1;MYO6;ARL6IP5;PMP22;SC5D;CSPG5;PTGFRN
Mural Cell Brain Mouse	4/52	0.0342899	0.119342	0	0	3.46109	11.6739	IFITM3;CLDN5;HSPB1;IGFBP7
Mesenchymal Cell Lung Human	2/20	0.080151	0.23238	0	0	4.60226	11.6154	ITGB5;VIM
Mesenchymal Stem Cell Bone Marrow Human	2/20	0.080151	0.23238	0	0	4.60226	11.6154	NT5E;ITGA6
Schwalie Et al.Nature.P2 Adipose Tissue Mouse	10/178	0.0100004	0.0489676	0	0	2.48882	11.4613	CD63;COL4A1;ANXA5;IRS2;HES1;HMGCR;SAT1;GPM6B;GRIA3;DCLK1
Morula Cell (Blastomere) Embryo Mouse	3/36	0.0527929	0.172733	0	0	3.7706	11.0908	GJA1;S100A11;GTF2H5
Fibroblast Stomach Human	3/36	0.0527929	0.172733	0	0	3.7706	11.0908	SPARC;VIM;CXCL14
Fibroblast Artery Mouse	2/21	0.0872473	0.249781	0	0	4.35982	10.6336	TNC;VIM
Ciliated Cell Lung Human	14/283	0.00776061	0.0401498	0	0	2.18361	10.6095	SPAG16;NQO1;CETN2;PLEKHB1;FAM229B;PLAAT3;SDHC;JOSD2;ENKUR;PRDX5;CYSTM1;CD59;IGFBP7;VIM
Oocyte Embryo Human	6/94	0.0241039	0.0935178	0	0	2.83809	10.573	DNAJC3;CARMIL1;SPIRE1;REXO2;WASF3;CNN3
Proximal Tubule Cell Kidney Mouse	6/94	0.0241039	0.0935178	0	0	2.83809	10.573	RIDA;BDH2;SCP2;FTH1;CAT;SLC4A4
Monocyte Derived Dendritic Cell Peripheral Blood Human	1/8	0.174286	0.284467	0	0	5.90799	10.3216	CST3
Monocyte Lung Mouse	1/8	0.174286	0.284467	0	0	5.90799	10.3216	IFITM3
Myeloid Cell Breast Human	1/8	0.174286	0.284467	0	0	5.90799	10.3216	ITGA6
CD8+ T Cell Breast Human	1/8	0.174286	0.284467	0	0	5.90799	10.3216	HLA-E
Cancer Stem Cell Lymph Human	1/8	0.174286	0.284467	0	0	5.90799	10.3216	ALDH2
Claudin-low Cell Bladder Human	1/8	0.174286	0.284467	0	0	5.90799	10.3216	VIM
Cytotoxic CD8+ T Cell Undefined Human	1/8	0.174286	0.284467	0	0	5.90799	10.3216	LAMP1
Progenitor Cell Pancreas Human	1/8	0.174286	0.284467	0	0	5.90799	10.3216	TTYH1
Red Blood Cell (Erythrocyte) Blood Human	1/8	0.174286	0.284467	0	0	5.90799	10.3216	TFRC
Regulatory T (Treg) Cell Spleen Human	1/8	0.174286	0.284467	0	0	5.90799	10.3216	CORO1B
Endothelial Cell Testis Human	1/8	0.174286	0.284467	0	0	5.90799	10.3216	HES1
Smooth Muscle Cell Kidney Human	1/8	0.174286	0.284467	0	0	5.90799	10.3216	HOPX
Stem Cell Adipose Tissue Human	1/8	0.174286	0.284467	0	0	5.90799	10.3216	NT5E
Stem Cell Amniotic Fluid Human	1/8	0.174286	0.284467	0	0	5.90799	10.3216	NT5E
Epithelial Cell Muscle Mouse	1/8	0.174286	0.284467	0	0	5.90799	10.3216	TNC
Stromal Cell Lung Mouse	1/8	0.174286	0.284467	0	0	5.90799	10.3216	SPARC
Fibroblast Intestine Mouse	1/8	0.174286	0.284467	0	0	5.90799	10.3216	VIM
Thymus Seeding Progenitor (TSP) Thymus Human	1/8	0.174286	0.284467	0	0	5.90799	10.3216	HOPX
Ganglion Cell Retina Human	1/8	0.174286	0.284467	0	0	5.90799	10.3216	GAP43
Hematopoietic Stem Cell Progenitor Cell Bone Mouse	1/8	0.174286	0.284467	0	0	5.90799	10.3216	FOS
Hepatic Cell Liver Human	1/8	0.174286	0.284467	0	0	5.90799	10.3216	APOE
Hypertrophic Chondrocyte Articular Cartilage Human	1/8	0.174286	0.284467	0	0	5.90799	10.3216	CRISPLD1
Inhibitory Neuron Hippocampus Human	1/8	0.174286	0.284467	0	0	5.90799	10.3216	GAD1
Intestinal Stem Cell Small Intestine Human	1/8	0.174286	0.284467	0	0	5.90799	10.3216	DCLK1
Macrophage Aorta Mouse	1/8	0.174286	0.284467	0	0	5.90799	10.3216	LGALS3
Macrophage Artery Mouse	1/8	0.174286	0.284467	0	0	5.90799	10.3216	LGALS3
Megakaryocyte Erythroid Cell Undefined Mouse	1/8	0.174286	0.284467	0	0	5.90799	10.3216	ITGAV
Megakaryocyte Spleen Human	1/8	0.174286	0.284467	0	0	5.90799	10.3216	SPARC
Melanocyte Skin Mouse	1/8	0.174286	0.284467	0	0	5.90799	10.3216	EDNRB
Memory B Cell Undefined Mouse	1/8	0.174286	0.284467	0	0	5.90799	10.3216	NT5E
Mesenchymal Cell Skin Mouse	1/8	0.174286	0.284467	0	0	5.90799	10.3216	VIM
Mesenchymal Stem Cell Placenta Human	1/8	0.174286	0.284467	0	0	5.90799	10.3216	NT5E
Mesenchymal Stem Cell Skeletal Muscle Human	1/8	0.174286	0.284467	0	0	5.90799	10.3216	NT5E
Ionocyte Cell Trachea Mouse	6/96	0.0264005	0.0990791	0	0	2.77473	10.0844	CD81;GADD45A;PPP2R5A;SIPA1L2;PAM;TMEM9B
Long-projecting GABAergic Cell Brain Mouse	4/56	0.0432637	0.144212	0	0	3.19419	10.0312	COL11A1;SC5D;PTN;B2M
Basket Cell Brain Mouse	2/22	0.0945228	0.25027	0	0	4.14161	9.76971	HADHB;ST6GALNAC5
Endothelial Cell Lacrimal Gland Mouse	2/22	0.0945228	0.25027	0	0	4.14161	9.76971	CLDN5;IGFBP7
Beta-2M - SPalpha-6 + THY1 + Spermatogonial Stem Cell Testis Mouse	2/22	0.0945228	0.25027	0	0	4.14161	9.76971	DDIT4;ITGA6
Classical Monocyte Peripheral Blood Human	3/39	0.0642079	0.196498	0	0	3.45585	9.48848	IFITM3;CDKN1A;ISG15
Mitotic Arrest Phase Fetal Germ Cell Fetal Gonad Human	36/956	0.00416255	0.0252599	0	0	1.66613	9.13312	NDRG4;SERPINE2;CPNE5;NRXN1;DBX2;PIK3R3;HSPB1;CCDC106;NDRG2;CLU;TCEAL4;LRIG1;HES1;NRBF2;KIFAP3;EVI5;GLUL;S100A11;WASF3;UBXN6;DUSP4;GABARAPL2;CBR1;TSC22D1;ISG15;HLA-A;GNG12;PNRC1;RGMA;EPN2;NINJ1;SPRY2;PAM;VAMP5;RAMP1;MXD4
Brush Cell (Tuft Cell) Intestinal Crypt Mouse	10/195	0.017966	0.0747308	0	0	2.25813	9.07604	CPNE8;GSTM3;DTNA;REEP5;ALDH2;FTH1;MGST3;ITPR2;B2M;DCLK1
Cancer Stem Cell Prostate Human	2/23	0.101965	0.25027	0	0	3.94419	9.00508	HES1;ITGA6
Stromal Cell Undefined Human	2/23	0.101965	0.25027	0	0	3.94419	9.00508	ITGAV;TIMP1
Macrophage Lung Mouse	2/23	0.101965	0.25027	0	0	3.94419	9.00508	LGALS3;APOE
Martinotti Cell Brain Mouse	2/23	0.101965	0.25027	0	0	3.94419	9.00508	LAMA4;HOPX
Trophectoderm Cell Embryo Human	6/101	0.0327642	0.114594	0	0	2.62802	8.98366	TFRC;S100A16;NPC2;MYO6;S100A6;ANXA6
B Cell Kidney Mouse	4/60	0.0534332	0.173702	0	0	2.96543	8.68669	DNAJC3;HSPA5;SCD;REXO2
Monocyte Decidua Human	1/9	0.193822	0.298511	0	0	5.16923	8.48175	TIMP1
CD4+ T Cell Undefined Mouse	1/9	0.193822	0.298511	0	0	5.16923	8.48175	S100A11
Neurogenic Retinal Progenitor Cell Retina Human	1/9	0.193822	0.298511	0	0	5.16923	8.48175	GPM6B
Neuron Cortex Human	1/9	0.193822	0.298511	0	0	5.16923	8.48175	GAD1
Cancer Stem Cell Bone Human	1/9	0.193822	0.298511	0	0	5.16923	8.48175	SPARC
Paget Cell Skin Human	1/9	0.193822	0.298511	0	0	5.16923	8.48175	VIM
Pericyte Kidney Human	1/9	0.193822	0.298511	0	0	5.16923	8.48175	SYNM
Embryonic Stem Cell Germ Human	1/9	0.193822	0.298511	0	0	5.16923	8.48175	ITGA6
Schwann Cell Skin Human	1/9	0.193822	0.298511	0	0	5.16923	8.48175	S100B
Stem Cell Blood Vessel Human	1/9	0.193822	0.298511	0	0	5.16923	8.48175	TFRC
Stem Cell Dental Pulp Human	1/9	0.193822	0.298511	0	0	5.16923	8.48175	NT5E
Epithelial Cell Microvascular Endothelium Human	1/9	0.193822	0.298511	0	0	5.16923	8.48175	FREM2
Fibroblast Aorta Mouse	1/9	0.193822	0.298511	0	0	5.16923	8.48175	SERPINH1
T Follicular helper(Tfh) Cell Liver Human	1/9	0.193822	0.298511	0	0	5.16923	8.48175	MAF
Inner Medullary Collecting Ductal Cell Kidney Mouse	1/9	0.193822	0.298511	0	0	5.16923	8.48175	PLEKHB1
Macrophage Rectum Human	1/9	0.193822	0.298511	0	0	5.16923	8.48175	CST3
Megakaryocyte Undefined Mouse	1/9	0.193822	0.298511	0	0	5.16923	8.48175	ITGAV
Mesenchymal Cell Pancreas Human	1/9	0.193822	0.298511	0	0	5.16923	8.48175	VIM
Neuroendocrine Cell Trachea Mouse	19/449	0.0109504	0.0521796	0	0	1.85864	8.39059	BEX4;SERPINE2;NRXN1;PRAF2;SCD5;PJA2;GNPTG;PKIB;PIP4P2;ADGRG1;MIEN1;PTPRZ1;SYT11;GUK1;DNER;NDN;CPE;SERINC1;PHPT1
Exhausted CD8+ T Cell Breast Human	2/24	0.109562	0.25027	0	0	3.76472	8.32478	IFITM3;ISG15
GABAergic Neuron Brain Mouse	2/24	0.109562	0.25027	0	0	3.76472	8.32478	GJA1;GAD1
Oogenesis Phase Fetal Germ Cell Fetal Gonad Human	32/855	0.00731771	0.0390645	0	0	1.6491	8.10936	NDRG4;ITGB5;WIPF2;PON2;NRXN1;CNN3;LGALS3;MAP1LC3A;ETFRF1;ZNF106;IGF2BP3;CD59;GLUL;SLC10A4;GABARAPL2;GSTK1;GSTM3;CBR1;GABBR2;TSC22D1;GADD45A;GAD1;AGTRAP;PLAAT3;ACYP2;REXO2;GNG12;CRISPLD1;SELENOW;GNB4;CYSTM1;SQSTM1
Clara Cell Lung Mouse	2/25	0.117303	0.256261	0	0	3.60085	7.71661	COL23A1;PLPP3
Endothelial Cell Ovary Human	2/25	0.117303	0.256261	0	0	3.60085	7.71661	CLDN5;IGFBP7
Stem Cell Breast Human	2/25	0.117303	0.256261	0	0	3.60085	7.71661	ALDH2;ITGA6
Type II Pneumocyte Lung Mouse	2/25	0.117303	0.256261	0	0	3.60085	7.71661	FABP5;SCD
Epithelial Cell Lung Mouse	14/318	0.0197284	0.0814371	0	0	1.92869	7.57146	BEX4;ANXA1;CTNND2;PLEKHB1;CHCHD10;PLAAT3;CLU;HOPX;GJA1;ADGRG1;NPC2;CYSTM1;HES1;FREM2
1-Cell Stage Cell (Blastomere) Embryo Human	3/44	0.0854944	0.245753	0	0	3.03363	7.46061	ZFYVE21;DHCR7;FTL
Macrophage Undefined Human	3/45	0.0900696	0.25027	0	0	2.96125	7.12823	CD63;LAMP2;APOE
Monocyte Brain Mouse	1/10	0.212896	0.312307	0	0	4.59463	7.10766	LGALS3
Mononuclear Phagocyte Sputum Human	1/10	0.212896	0.312307	0	0	4.59463	7.10766	FTL
CD16+ Monocyte Blood Human	1/10	0.212896	0.312307	0	0	4.59463	7.10766	LYN
Neural Crest Cell Undefined Human	1/10	0.212896	0.312307	0	0	4.59463	7.10766	BMP7
Cancer Cell Lymph Node Human	1/10	0.212896	0.312307	0	0	4.59463	7.10766	PDLIM7
Cancer Stem Cell Thyroid Human	1/10	0.212896	0.312307	0	0	4.59463	7.10766	ALDH2
Osteocyte Bone Marrow Mouse	1/10	0.212896	0.312307	0	0	4.59463	7.10766	PTPRZ1
Podocyte Kidney Human	1/10	0.212896	0.312307	0	0	4.59463	7.10766	VEGFA
Endothelial Cell Artery Human	1/10	0.212896	0.312307	0	0	4.59463	7.10766	CLDN5
Endothelial Cell Blood Mouse	1/10	0.212896	0.312307	0	0	4.59463	7.10766	CLDN5
Rheaume Et al.Nat Commun.35 Retina Mouse	1/10	0.212896	0.312307	0	0	4.59463	7.10766	ITGB5
Endothelial Cell Pancreas Human	1/10	0.212896	0.312307	0	0	4.59463	7.10766	CLDN5
Stellate Cell Liver Mouse	1/10	0.212896	0.312307	0	0	4.59463	7.10766	PRNP
Epithelial Cell Bladder Human	1/10	0.212896	0.312307	0	0	4.59463	7.10766	ITGA6
Stem Cell Prostate Human	1/10	0.212896	0.312307	0	0	4.59463	7.10766	ITGA6
Stem Cell Stomach Human	1/10	0.212896	0.312307	0	0	4.59463	7.10766	ITGA6
Fibroblast Prostate Human	1/10	0.212896	0.312307	0	0	4.59463	7.10766	PTGDS
Germinal Center B Cell Undefined Human	1/10	0.212896	0.312307	0	0	4.59463	7.10766	CD81
Inner Root Sheath Cell Skin Mouse	1/10	0.212896	0.312307	0	0	4.59463	7.10766	MAF
Macrophage Decidua Human	1/10	0.212896	0.312307	0	0	4.59463	7.10766	PLTP
Marginal Zone B Cell Undefined Human	1/10	0.212896	0.312307	0	0	4.59463	7.10766	CD81
Endothelial Cell Blood Vessel Human	4/66	0.0708963	0.210613	0	0	2.67763	7.08643	FABP5;CD81;TNFRSF1A;VEGFA
Neural Progenitor Cell Embryonic Prefrontal Cortex Human	8/163	0.0403055	0.137581	0	0	2.1502	6.90488	GAP43;RTN1;NTM;NRXN1;HSPB1;HES1;VIM;PLPP3
B Cell Kidney Human	25/667	0.016351	0.0713449	0	0	1.64151	6.7523	CHPF;CPNE5;QPRT;CCDC106;ALKBH7;NT5E;GNG7;SC5D;FAM3C;TCEAL9;LYN;CERS4;CARMIL1;ANK2;GTF2H5;HLA-E;EPN2;HADHB;ADAM19;CCS;SSPN;PMP22;CHPT1;PKIG;MT1E
Osteoblast Bone Human	2/27	0.13317	0.26459	0	0	3.31244	6.6783	NT5E;ITGAV
Alpha Cell Pancreatic Islet Human	5/91	0.0646844	0.197107	0	0	2.41515	6.61325	PLAAT3;HIGD1A;CLU;CAMK2G;GRIA3
Exhausted CD4+ T Cell Liver Human	6/116	0.0574927	0.183048	0	0	2.2679	6.47734	DUSP4;IFI27L2;MAF;MAP1LC3A;F2R;CTSD
Cancer Cell Breast Human	4/69	0.0805938	0.232608	0	0	2.55365	6.43094	SEMA6A;CTNNA1;ISG15;VIM
Neuron Undefined Human	3/48	0.104385	0.25027	0	0	2.7634	6.24439	CST3;PRNP;VIM
Eosinophil Stomach Human	2/28	0.141277	0.274529	0	0	3.18488	6.23291	CAT;HES1
Stem Cell Liver Human	2/28	0.141277	0.274529	0	0	3.18488	6.23291	HES1;ITGA6
Macrophage Brain Human	5/94	0.072207	0.213612	0	0	2.33338	6.13264	SH3BGRL;IGF2BP3;ISG15;PLTP;S100A11
Activated CD4+ T Cell Blood Human	1/11	0.231521	0.327015	0	0	4.13496	6.0498	TFRC
Myofibroblast Skin Human	1/11	0.231521	0.327015	0	0	4.13496	6.0498	NRXN1
Neuron Embryonic Prefrontal Cortex Human	1/11	0.231521	0.327015	0	0	4.13496	6.0498	MAF
Endothelial Cell Cornea Human	1/11	0.231521	0.327015	0	0	4.13496	6.0498	NT5E
Rheaume Et al.Nat Commun.8 Retina Mouse	1/11	0.231521	0.327015	0	0	4.13496	6.0498	SPON1
Spermatogonial Stem Cell Testis Human	1/11	0.231521	0.327015	0	0	4.13496	6.0498	ITGA6
Stem Cell Endometrium Human	1/11	0.231521	0.327015	0	0	4.13496	6.0498	NT5E
Epithelial Cell Skin Mouse	1/11	0.231521	0.327015	0	0	4.13496	6.0498	ITGA6
Exhausted CD8+ T Cell Undefined Human	1/11	0.231521	0.327015	0	0	4.13496	6.0498	HSPB1
Glial Cell Epithelium Human	1/11	0.231521	0.327015	0	0	4.13496	6.0498	SPRY1
Urine-derived Stem Cell Urine Human	1/11	0.231521	0.327015	0	0	4.13496	6.0498	NT5E
Granulocyte Peripheral Blood Human	1/11	0.231521	0.327015	0	0	4.13496	6.0498	CD63
Luminal Progenitor Cell Breast Human	1/11	0.231521	0.327015	0	0	4.13496	6.0498	ITGA6
Mesenchymal Stem Cell Umbilical Cord Human	1/11	0.231521	0.327015	0	0	4.13496	6.0498	NT5E
Myeloid Cell Bone Marrow Human	6/120	0.0655673	0.198525	0	0	2.18787	5.96125	LRP1;CD81;ITGAV;ITGA6;PTGDS;VEGFA
Basophil Undefined Human	2/29	0.149485	0.274529	0	0	3.06676	5.82856	CD63;LAMP1
Schwalie Et al.Nature.P1 Adipose Tissue Mouse	8/174	0.0552506	0.176742	0	0	2.00658	5.81081	ANXA1;CRISPLD1;FEZ1;S100A13;ZYX;RPL13;PLPP3;S100A11
DCLK1+ Progenitor Cell Large Intestine Human	5/97	0.0801874	0.23238	0	0	2.25694	5.69515	SPON1;SPARC;CCDC80;HTRA1;MATN2
Plasmacytoid Dendritic Cell Spleen Mouse	7/149	0.0640998	0.196498	0	0	2.05064	5.63375	QDPR;CSTB;LAMP1;LRP1;HES1;CORO1B;APRT
Mast Cell Stomach Human	2/30	0.157786	0.280071	0	0	2.95708	5.46029	PTGDS;CLU
Endothelial Cell Fetal Gonad Human	9/207	0.0582448	0.184615	0	0	1.89351	5.38345	LAMA4;BNIP3;CCNG1;F2R;AP1S2;HSPB1;SH3BGRL3;PTN;HLA-E
Alveolar Macrophage Lung Human	1/12	0.249705	0.341601	0	0	3.75886	5.21532	APOE
Cancer Cell Skin Human	1/12	0.249705	0.341601	0	0	3.75886	5.21532	S100B
Cancer Stem Cell Pancreas Human	1/12	0.249705	0.341601	0	0	3.75886	5.21532	DCLK1
Oligodendrocyte Precursor Cell Brain Human	1/12	0.249705	0.341601	0	0	3.75886	5.21532	PMP2
Pericyte Undefined Human	1/12	0.249705	0.341601	0	0	3.75886	5.21532	NT5E
Pluripotent Stem Cell Undefined Human	1/12	0.249705	0.341601	0	0	3.75886	5.21532	ITGA6
Dendritic Cell Lung Mouse	1/12	0.249705	0.341601	0	0	3.75886	5.21532	CST3
Regulatory T (Treg) Cell Skin Human	1/12	0.249705	0.341601	0	0	3.75886	5.21532	NT5E
Effector Memory T Cell Blood Human	1/12	0.249705	0.341601	0	0	3.75886	5.21532	TIMP1
Epithelial Cell Epithelium Human	1/12	0.249705	0.341601	0	0	3.75886	5.21532	FABP7
Ventral Otocyst Brain Mouse	1/12	0.249705	0.341601	0	0	3.75886	5.21532	HES1
Lake Et al.Science.In3 Brain Human	1/12	0.249705	0.341601	0	0	3.75886	5.21532	SLC6A11
Lipofibroblast Lung Mouse	1/12	0.249705	0.341601	0	0	3.75886	5.21532	FABP5
T Follicular helper(Tfh) Cell Stomach Human	2/31	0.166171	0.284467	0	0	2.85497	5.12392	MAF;MYO6
CD141+CLEC9A+ Dendritic Cell Blood Human	5/102	0.0944855	0.25027	0	0	2.14006	5.04905	CAMK2D;FNBP1;CD59;NDRG2;PDLIM7
Effector CD8+ Memory T (Tem) Cell Peripheral Blood Human	4/77	0.10942	0.25027	0	0	2.27286	5.02885	ADGRG1;EFHD2;EMP3;GLUL
Enterocyte Small Intestine Mouse	4/77	0.10942	0.25027	0	0	2.27286	5.02885	GSTM3;MAF;SCP2;PMP22
Enteroendocrine Precursor Cell Intestinal Crypt Mouse	12/301	0.0552631	0.176742	0	0	1.73278	5.01751	CPNE8;GSTM3;CD63;GRN;BTBD17;GADD45A;FTH1;DDIT4;S100A6;SH3BGRL3;B2M;GLUL
Endothelial Cell Liver Human	4/79	0.117261	0.256261	0	0	2.21203	4.74116	TFRC;HES1;PIK3C2A;PLPP3
AXL+SIGLEC6+ Dendritic Cell Blood Human	4/80	0.12127	0.264117	0	0	2.18281	4.60514	CDKN1A;ALDH2;PLAAT3;PTGDS
4-Cell Stage Cell (Blastomere) Embryo Mouse	1/13	0.26746	0.352889	0	0	3.44544	4.5438	GNG12
Monocyte Breast Human	1/13	0.26746	0.352889	0	0	3.44544	4.5438	VIM
Naive T(Th0) Cell Peripheral Blood Human	1/13	0.26746	0.352889	0	0	3.44544	4.5438	FABP5
Neuron Hypothalamic Brain Slice Mouse	1/13	0.26746	0.352889	0	0	3.44544	4.5438	NTM
Cytotoxic T Cell Breast Human	1/13	0.26746	0.352889	0	0	3.44544	4.5438	VIM
Progenitor Cell Colon Human	1/13	0.26746	0.352889	0	0	3.44544	4.5438	FABP5
Endothelial Cell Embryo Mouse	1/13	0.26746	0.352889	0	0	3.44544	4.5438	KLHL4
Endothelial Cell Skin Human	1/13	0.26746	0.352889	0	0	3.44544	4.5438	CLDN5
Endothelial Cell Vein Mouse	1/13	0.26746	0.352889	0	0	3.44544	4.5438	CLDN5
Fibroblast Esophagus Human	1/13	0.26746	0.352889	0	0	3.44544	4.5438	VIM
Lake Et al.Science.Ex1 Brain Human	1/13	0.26746	0.352889	0	0	3.44544	4.5438	SERPINE2
Leydig Cell Testis Human	1/13	0.26746	0.352889	0	0	3.44544	4.5438	PTGDS
Microglial Cell Retina Human	1/13	0.26746	0.352889	0	0	3.44544	4.5438	FTL
Smooth Muscle Cell Lung Mouse	2/33	0.183158	0.2969	0	0	2.6705	4.53293	NT5E;EDNRB
Granulocyte-monocyte Progenitor Umbilical Cord Blood Human	5/107	0.109991	0.25027	0	0	2.03463	4.49116	NQO1;ANXA1;DENND10;IGFBP7;VIM
Goblet Cell Small Intestine Mouse	4/81	0.125338	0.26459	0	0	2.15435	4.47402	GUK1;S100A6;SH3BGRL3;RAMP1
Ciliated Cell Trachea Mouse	22/642	0.0535906	0.173702	0	0	1.48757	4.35319	SPAG16;DTNA;CETN2;BNIP3;PLEKHB1;ECH1;ACOT13;CHCHD10;ACSL3;AIG1;SPATA6;ENKUR;PRDX5;FTH1;RPS6KA2;TOMM7;CHPT1;PKIG;KIFAP3;GPR155;PLTP;MAP9
Monocyte Bone Marrow Human	2/34	0.191744	0.298511	0	0	2.58692	4.27254	CST3;LRP1
Prehypertrophic Chondrocyte Articular Cartilage Human	2/34	0.191744	0.298511	0	0	2.58692	4.27254	NT5E;TNC
T Cell Undefined Mouse	2/35	0.200381	0.30728	0	0	2.5084	4.03233	NT5E;ITGAV
Hepatocyte Liver Mouse	2/35	0.200381	0.30728	0	0	2.5084	4.03233	APOE;GLUL
Monocyte-dendritic Cell Bone Marrow Mouse	1/14	0.284796	0.369662	0	0	3.18025	3.99433	TSC22D1
Arterial Cell Embryo Mouse	1/14	0.284796	0.369662	0	0	3.18025	3.99433	HES1
Podocyte Glomerulus Mouse	1/14	0.284796	0.369662	0	0	3.18025	3.99433	CLDN5
Enterocyte Intestinal Crypt Mouse	1/14	0.284796	0.369662	0	0	3.18025	3.99433	FTH1
Hematopoietic Stem Cell Bone Mouse	1/14	0.284796	0.369662	0	0	3.18025	3.99433	TSC22D1
Microglial Cell Bone Marrow Human	1/14	0.284796	0.369662	0	0	3.18025	3.99433	FOS
Microglial Cell Cortex Mouse	1/14	0.284796	0.369662	0	0	3.18025	3.99433	LGALS3
Type IA Spiral Ganglion Neuron Brain Mouse	7/170	0.109421	0.25027	0	0	1.78451	3.94833	CD63;SH3BGRL;MAF;DOK5;F2R;RGS6;DCLK1
Brush Cell (Tuft Cell) Trachea Mouse	3/62	0.180916	0.293937	0	0	2.10617	3.60096	SH3BGRL;REEP5;DCLK1
Activated T Cell Undefined Human	1/15	0.301723	0.379828	0	0	2.95294	3.53835	FOS
Monocyte Kidney Mouse	1/15	0.301723	0.379828	0	0	2.95294	3.53835	APOE
B Cell Breast Human	1/15	0.301723	0.379828	0	0	2.95294	3.53835	VIM
Cancer Stem Cell Colon Human	1/15	0.301723	0.379828	0	0	2.95294	3.53835	DCLK1
Oviduct-derived Stem Cell Oviduct Human	1/15	0.301723	0.379828	0	0	2.95294	3.53835	NT5E
Conventional Dendritic Cell 2b(cDC2b) Brain Human	1/15	0.301723	0.379828	0	0	2.95294	3.53835	LGALS3
Primordial Germ Cell Undefined Human	1/15	0.301723	0.379828	0	0	2.95294	3.53835	IFITM3
Regulatory T(Treg) Cell Lung Mouse	1/15	0.301723	0.379828	0	0	2.95294	3.53835	NT5E
Stem Cell Ovary Human	1/15	0.301723	0.379828	0	0	2.95294	3.53835	NT5E
Glomus Cell Carotid Artery Mouse	1/15	0.301723	0.379828	0	0	2.95294	3.53835	PKIB
Keratinocyte Skin Human	1/15	0.301723	0.379828	0	0	2.95294	3.53835	TFRC
Megakaryocyte Blood Human	1/15	0.301723	0.379828	0	0	2.95294	3.53835	SPARC
Microglial Cell Entorhinal Cortex Human	1/15	0.301723	0.379828	0	0	2.95294	3.53835	B2M
Microglial Cell Superior Frontal Gyrus Human	1/15	0.301723	0.379828	0	0	2.95294	3.53835	B2M
Multilymphoid Progenitor Cell Umbilical Cord Blood Human	18/537	0.0883391	0.25027	0	0	1.44887	3.51579	DUSP4;SPON1;PAQR6;HMGCS1;TSC22D1;WIPF2;HLA-B;SLC4A4;RAB31;MAF;RPS6KA2;ZYX;PMP22;HIVEP3;HES1;ARHGEF7;CTSD;CAMK2G
Fibroblast Skin Mouse	4/90	0.164371	0.284467	0	0	1.928	3.48126	CCDC80;FABP5;CPE;CXCL14
Epithelial Cell Lung Human	3/63	0.18687	0.298511	0	0	2.07096	3.4737	IFITM3;FABP5;AQP4
Myofibroblast Lung Mouse	2/38	0.226532	0.327015	0	0	2.29901	3.41373	NT5E;EDNRB
Specialist Antigen Presenting Cell Undefined Human	2/38	0.226532	0.327015	0	0	2.29901	3.41373	NT5E;CD81
Neuron Hypothalamus Mouse	1/16	0.318249	0.389581	0	0	2.75593	3.15532	PTPRZ1
Neutrophil Lung Human	1/16	0.318249	0.389581	0	0	2.75593	3.15532	LYN
Cardiomyocyte Embryo Mouse	1/16	0.318249	0.389581	0	0	2.75593	3.15532	VIM
Progenitor Cell Liver Human	1/16	0.318249	0.389581	0	0	2.75593	3.15532	PTN
Ductal Cell Pancreas Human	1/16	0.318249	0.389581	0	0	2.75593	3.15532	SLC4A4
Regulatory T (Treg) Cell Undefined Mouse	1/16	0.318249	0.389581	0	0	2.75593	3.15532	NT5E
Regulatory T(Treg) Cell Liver Human	1/16	0.318249	0.389581	0	0	2.75593	3.15532	CORO1B
Rheaume Et al.Nat Commun.37 Retina Mouse	1/16	0.318249	0.389581	0	0	2.75593	3.15532	SLC4A4
Eosinophil Blood Human	1/16	0.318249	0.389581	0	0	2.75593	3.15532	CD81
T Cell Breast Human	1/16	0.318249	0.389581	0	0	2.75593	3.15532	VIM
T Cell Colon Human	1/16	0.318249	0.389581	0	0	2.75593	3.15532	TFRC
Fibroblast Kidney Human	1/16	0.318249	0.389581	0	0	2.75593	3.15532	VIM
T Helper Cell Undefined Mouse	1/16	0.318249	0.389581	0	0	2.75593	3.15532	NT5E
Follicular Helper (Tfh) T Cell Undefined Human	1/16	0.318249	0.389581	0	0	2.75593	3.15532	MAF
Goblet Progenitor Cell Large Intestine Human	1/16	0.318249	0.389581	0	0	2.75593	3.15532	ATP6V1H
Cancer Stem Cell Brain Human	2/40	0.244099	0.341601	0	0	2.17779	3.07108	HES1;ITGA6
Hematopoietic Stem Cell Blood Human	2/40	0.244099	0.341601	0	0	2.17779	3.07108	LMO2;ITGA6
B Cell Undefined Human	4/96	0.192513	0.298511	0	0	1.80171	2.96847	CD63;NT5E;TFRC;CD81
Monocyte Peripheral Blood Human	3/68	0.21734	0.318168	0	0	1.91116	2.91699	CST3;S100A6;CLU
Macrophage Stomach Human	2/41	0.252904	0.344648	0	0	2.12184	2.91698	APOE;PTGDS
Monocyte Nasopharynx Human	1/17	0.334385	0.40036	0	0	2.58355	2.83018	TIMP1
Neural Progenitor Cell Brain Human	1/17	0.334385	0.40036	0	0	2.58355	2.83018	GFAP
Pericyte Kidney Mouse	1/17	0.334385	0.40036	0	0	2.58355	2.83018	NT5E
Delta Cell Pancreas Human	1/17	0.334385	0.40036	0	0	2.58355	2.83018	PDLIM4
Dendritic Cell Blood Human	1/17	0.334385	0.40036	0	0	2.58355	2.83018	CST3
Endothelial Cell Kidney Human	1/17	0.334385	0.40036	0	0	2.58355	2.83018	CLDN5
Stem Cell Liver Mouse	1/17	0.334385	0.40036	0	0	2.58355	2.83018	ITGA6
Stromal Cell Lung Human	1/17	0.334385	0.40036	0	0	2.58355	2.83018	APOE
Hematopoietic Progenitor Cell Bone Marrow Mouse	1/17	0.334385	0.40036	0	0	2.58355	2.83018	LMO2
Inhibitory Neuron Entorhinal Cortex Human	1/17	0.334385	0.40036	0	0	2.58355	2.83018	GAD1
Inhibitory Neuron Superior Frontal Gyrus Human	1/17	0.334385	0.40036	0	0	2.58355	2.83018	GAD1
Mesenchymal Stem Cell Ligament Human	1/17	0.334385	0.40036	0	0	2.58355	2.83018	NT5E
Transit Amplifying (TA) Cell Intestinal Crypt Mouse	5/128	0.186787	0.298511	0	0	1.68543	2.82779	GSTM3;CBR1;FTH1;RACK1;RPL13
B Cell Blood Human	2/42	0.261716	0.352889	0	0	2.06868	2.77306	TFRC;B2M
Plasmacytoid Dendritic cell(pDC) Nasopharynx Human	2/42	0.261716	0.352889	0	0	2.06868	2.77306	HIGD1A;PTGDS
Homeostatic Chondrocyte Articular Cartilage Human	3/70	0.229806	0.327015	0	0	1.85392	2.72623	HES1;PNRC1;MT1E
Basal Cell Airway Epithelium Human	1/18	0.350141	0.412957	0	0	2.43146	2.55162	ITGA6
Natural Killer Cell Liver Human	1/18	0.350141	0.412957	0	0	2.43146	2.55162	HLA-E
Neutrophil Bone Marrow Mouse	1/18	0.350141	0.412957	0	0	2.43146	2.55162	S100A11
Plasma Cell Undefined Human	1/18	0.350141	0.412957	0	0	2.43146	2.55162	CD81
Dendritic Cell Bone Marrow Mouse	1/18	0.350141	0.412957	0	0	2.43146	2.55162	CST3
Endometrial Stem Cell Endometrium Human	1/18	0.350141	0.412957	0	0	2.43146	2.55162	NT5E
Secretory Progenitor Cell Esophagus Human	3/73	0.24874	0.341601	0	0	1.77419	2.46852	ADM;ISG15;HOPX
Plasmacytoid Dendritic Cell Blood Human	11/338	0.179369	0.292091	0	0	1.39799	2.40218	BEX4;ADAM19;QDPR;CCS;MAGED1;NPC2;GNG7;ITPR2;PLAAT3;HIGD1A;GPM6B
Lymphoid-primed Multipotent Progenitor cell(LMPP) Umbilical Cord Blood Human	3/75	0.261491	0.352889	0	0	1.72473	2.31348	RNF213;QPRT;CLU
Nephron Progenitor Cell Fetal Kidney Human	1/19	0.365524	0.427548	0	0	2.29626	2.31101	NKAIN3
Cardiomyocyte Heart Mouse	1/19	0.365524	0.427548	0	0	2.29626	2.31101	GJA1
Endothelial Progenitor Cell Blood Vessel Mouse	1/19	0.365524	0.427548	0	0	2.29626	2.31101	CLDN5
T Cell Liver Human	1/19	0.365524	0.427548	0	0	2.29626	2.31101	HLA-E
Brush Cell (Tuft Cell) Lung Human	3/76	0.267898	0.352889	0	0	1.70102	2.2405	ANXA1;FMNL2;CPE
Morula Cell (Blastomere) Embryo Human	4/108	0.25262	0.344648	0	0	1.59283	2.19153	GJA1;F2R;PPP2R5A;S100A11
Neuroendocrine Cell Lung Human	3/78	0.280763	0.369151	0	0	1.65549	2.10288	ANXA1;FMNL2;CPE
1-Cell Stage Cell (Blastomere) Embryo Mouse	1/20	0.380543	0.437902	0	0	2.17529	2.10167	ZFYVE21
Cancer Cell Kidney Human	1/20	0.380543	0.437902	0	0	2.17529	2.10167	CHMP2A
Red Blood Cell (Erythrocyte) Bone Marrow Human	1/20	0.380543	0.437902	0	0	2.17529	2.10167	TFRC
Endothelial Cell Heart Mouse	1/20	0.380543	0.437902	0	0	2.17529	2.10167	EDNRB
Fat Cell (Adipocyte) Adipose Tissue Human	1/20	0.380543	0.437902	0	0	2.17529	2.10167	SLC27A5
Follicular B Cell Undefined Human	1/20	0.380543	0.437902	0	0	2.17529	2.10167	CD81
Lymphocyte Lung Human	1/20	0.380543	0.437902	0	0	2.17529	2.10167	HOPX
Macrophage Bone Marrow Human	1/20	0.380543	0.437902	0	0	2.17529	2.10167	TIMP1
MKI67+ Progenitor Cell Large Intestine Human	4/110	0.263011	0.352889	0	0	1.56262	2.08697	CLDN5;RGCC;SERPINE2;F2R
Embryonic Stem Cell Undefined Human	2/48	0.314464	0.389581	0	0	1.7983	2.08043	CD59;ITGA6
Goblet Cell Intestinal Crypt Mouse	9/284	0.231674	0.327015	0	0	1.3579	1.98582	GSTM3;CBR1;REEP5;FTH1;RACK1;RPL13;MAGED2;S100A11;TCEAL9
Secretory Cell Lung Human	3/80	0.293683	0.379808	0	0	1.61232	1.97551	IFITM3;HLA-A;SLC4A4
CD8+ T Cell Bone Marrow Human	1/21	0.395208	0.450398	0	0	2.06642	1.91835	APC
PROCR+ Progenitor Cell Small Intestine Human	1/21	0.395208	0.450398	0	0	2.06642	1.91835	PRAF2
Endothelial Cell Retina Mouse	1/21	0.395208	0.450398	0	0	2.06642	1.91835	CLDN5
Glial Cell Colon Human	1/21	0.395208	0.450398	0	0	2.06642	1.91835	S100B
Macrophage Breast Human	1/21	0.395208	0.450398	0	0	2.06642	1.91835	VIM
Macrophage Lacrimal Gland Mouse	1/21	0.395208	0.450398	0	0	2.06642	1.91835	GATM
Endothelial Cell Undefined Human	2/51	0.34056	0.407067	0	0	1.68794	1.81819	CLDN5;NT5E
Fibroblast Lung Mouse	4/116	0.294618	0.379828	0	0	1.47845	1.80678	RAB34;TNC;TIMP1;EVI5
Neuron Epithelium Human	1/22	0.409526	0.460069	0	0	1.96792	1.75687	RAMP1
Neuron Retina Mouse	1/22	0.409526	0.460069	0	0	1.96792	1.75687	GAD1
Cancer Stem Cell Blood Human	1/22	0.409526	0.460069	0	0	1.96792	1.75687	DCLK1
Cancer Stem Cell Lung Human	1/22	0.409526	0.460069	0	0	1.96792	1.75687	ITGA6
Dendritic Cell Lung Human	1/22	0.409526	0.460069	0	0	1.96792	1.75687	DUSP4
Dopaminergic Neuron Brain Mouse	1/22	0.409526	0.460069	0	0	1.96792	1.75687	SLC10A4
Regulatory T(Treg) Cell Peripheral Blood Human	1/22	0.409526	0.460069	0	0	1.96792	1.75687	LGALS3
Stromal Cell Colon Human	1/22	0.409526	0.460069	0	0	1.96792	1.75687	S100B
Monocyte Blood Human	2/52	0.349193	0.412957	0	0	1.6541	1.74033	CD63;ISG15
B Cell Peripheral Blood Human	2/53	0.357787	0.421275	0	0	1.62158	1.66669	CD81;HLA-A
Pan-endothelial Cell Lung Human	1/23	0.423506	0.474274	0	0	1.87837	1.61387	LAMB2
Endothelial Cell Artery Mouse	1/23	0.423506	0.474274	0	0	1.87837	1.61387	CLDN5
CD1C+ B Dendritic Cell Blood Human	2/54	0.366339	0.427797	0	0	1.59032	1.59699	ANXA1;HNMT
Pre-haematopoietic Stem Cell Embryo Mouse	3/88	0.345575	0.412367	0	0	1.45997	1.55129	ADGRG1;FAM181B;CLU
B Cell Spleen Mouse	1/24	0.437156	0.484214	0	0	1.79661	1.48663	ISG15
Neutrophil Bone Marrow Human	1/24	0.437156	0.484214	0	0	1.79661	1.48663	S100A6
Regulatory T (Treg) Cell Undefined Human	1/24	0.437156	0.484214	0	0	1.79661	1.48663	NT5E
Rheaume Et al.Nat Commun.39 Retina Mouse	1/24	0.437156	0.484214	0	0	1.79661	1.48663	TNC
T Helper 1(Th1) Cell Stomach Human	1/24	0.437156	0.484214	0	0	1.79661	1.48663	DOK5
Neuron Brain Mouse	17/616	0.291356	0.377486	0	0	1.17805	1.45278	NDRG4;RTN1;CPNE5;MGST3;GAD1;TMEM132A;HSPB1;S100B;HOPX;GFAP;GAP43;SIPA1L1;DNER;SELENOW;PTGDS;ASB3;MAP9
Epiblast Cell Embryo Human	3/92	0.371441	0.433043	0	0	1.39407	1.38064	CCDC80;MT1X;SAT1
T Helper 2(Th2) Cell Stomach Human	1/25	0.450483	0.497423	0	0	1.72166	1.37291	EVI5
Paneth Cell Large Intestine Human	9/314	0.3263	0.398749	0	0	1.22243	1.36904	LYN;GATM;MAF;GNPDA1;NINJ1;LMO2;IRS2;TPP1;GPR137B
Cardiomyocyte Heart Human	1/26	0.463496	0.507842	0	0	1.65271	1.27087	GJA1
Regulatory T(Treg) Cell Blood Human	1/26	0.463496	0.507842	0	0	1.65271	1.27087	CORO1B
Endothelial Cell Brain Human	1/26	0.463496	0.507842	0	0	1.65271	1.27087	CLDN5
Exhausted T(Tex) Cell Intestine Human	1/26	0.463496	0.507842	0	0	1.65271	1.27087	TNFRSF1A
Immature Dendritic Cell Stomach Human	1/26	0.463496	0.507842	0	0	1.65271	1.27087	BLVRB
Acinar Cell Pancreatic Islet Human	3/97	0.403486	0.459095	0	0	1.31958	1.19767	PSAT1;EFHD2;PLTP
B Cell Lymph Human	1/27	0.4762	0.518562	0	0	1.58906	1.17895	B2M
B Cell Undefined Mouse	1/27	0.4762	0.518562	0	0	1.58906	1.17895	NT5E
CD4+ T Cell Brain Human	1/27	0.4762	0.518562	0	0	1.58906	1.17895	GNPDA1
Distal Convoluted Tubular Cell Kidney Mouse	1/27	0.4762	0.518562	0	0	1.58906	1.17895	TFRC
Megakaryocyte Erythroid Cell Undefined Human	2/63	0.441022	0.487734	0	0	1.35505	1.10933	NT5E;CD81
Myeloid Cell Blood Human	1/28	0.488605	0.527218	0	0	1.53013	1.09588	LRP1
Plasma Cell Kidney Human	1/28	0.488605	0.527218	0	0	1.53013	1.09588	CPNE5
Rheaume Et al.Nat Commun.32 Retina Mouse	1/28	0.488605	0.527218	0	0	1.53013	1.09588	IGFBP7
T Helper Cell Undefined Human	1/28	0.488605	0.527218	0	0	1.53013	1.09588	NT5E
Macrophage Spleen Mouse	4/141	0.428425	0.479026	0	0	1.2071	1.02319	TSC22D1;PON2;NINJ1;APOE
T Cell Lymph Human	1/29	0.500716	0.539467	0	0	1.47541	1.02056	LMO2
Type IC Spiral Ganglion Neuron Brain Mouse	5/182	0.431341	0.481529	0	0	1.16797	0.982095	FAM3C;GPR155;TSKU;LEMD1;HOPX
Myeloid Cell Bone Marrow Mouse	1/30	0.512542	0.546403	0	0	1.42446	0.952071	LGALS3
Collecting Duct Transient Cell Kidney Mouse	1/30	0.512542	0.546403	0	0	1.42446	0.952071	ITGAV
Dendritic Cell Undefined Human	1/30	0.512542	0.546403	0	0	1.42446	0.952071	CST3
Macrophage Blood Human	1/30	0.512542	0.546403	0	0	1.42446	0.952071	LGALS3
Mucosal-associated Invariant T Cell Liver Human	2/68	0.480381	0.522314	0	0	1.25207	0.91799	PRNP;DKK3
4-Cell Stage Cell (Blastomere) Embryo Human	1/31	0.524087	0.55208	0	0	1.37691	0.889615	GNG12
CD4+ T Cell Peripheral Blood Human	1/31	0.524087	0.55208	0	0	1.37691	0.889615	S100A11
Neutrophil Stomach Human	1/31	0.524087	0.55208	0	0	1.37691	0.889615	TNFRSF1A
Spermatogonial Cell Testis Human	1/31	0.524087	0.55208	0	0	1.37691	0.889615	ITGA6
Epithelial Cell Bronchial Vessel Human	1/31	0.524087	0.55208	0	0	1.37691	0.889615	DCLK1
Hepatocyte Liver Human	1/31	0.524087	0.55208	0	0	1.37691	0.889615	APOE
Mast Cell Lung Human	1/31	0.524087	0.55208	0	0	1.37691	0.889615	CLU
Microglial Cell Hippocampus Mouse	1/31	0.524087	0.55208	0	0	1.37691	0.889615	APOE
Monocyte Bone Marrow Mouse	2/69	0.488048	0.527218	0	0	1.23332	0.884715	CTSD;GRIA3
Epithelial Cell Colon Human	1/32	0.53536	0.56312	0	0	1.33242	0.832518	PRDX5
Natural Killer Cell Undefined Human	2/71	0.503166	0.540466	0	0	1.19745	0.822451	LAMP1;CD81
Macrophage Skin Mouse	2/71	0.503166	0.540466	0	0	1.19745	0.822451	NINJ1;GLUL
Macrophage Lung Human	2/72	0.510617	0.546403	0	0	1.18029	0.793312	TFRC;APOE
B Cell Stomach Human	1/33	0.546366	0.569633	0	0	1.29072	0.780194	GNG7
Natural Killer Cell Stomach Human	1/33	0.546366	0.569633	0	0	1.29072	0.780194	PDLIM4
Ciliated Cell Lung Mouse	1/33	0.546366	0.569633	0	0	1.29072	0.780194	ENKUR
Induced Pluripotent Stem Cell Undefined Human	1/33	0.546366	0.569633	0	0	1.29072	0.780194	ITGA6
Lake Et al.Science.Ex6 Brain Human	1/33	0.546366	0.569633	0	0	1.29072	0.780194	MCC
M2 Macrophage Lung Human	1/33	0.546366	0.569633	0	0	1.29072	0.780194	VEGFA
CD8 T Cell Stomach Human	1/35	0.567605	0.58918	0	0	1.21467	0.687903	GADD45A
Macrophage Bone Marrow Mouse	1/35	0.567605	0.58918	0	0	1.21467	0.687903	S100A6
T Cell Undefined Human	2/79	0.560674	0.583693	0	0	1.0726	0.620622	NT5E;CD81
Hematopoietic Stem Cell Undefined Human	1/37	0.587851	0.609305	0	0	1.14707	0.609418	LMO2
B Cell Bone Marrow Human	1/38	0.597616	0.616726	0	0	1.11601	0.57453	LMO2
Circulating Fetal Cell Blood Human	1/38	0.597616	0.616726	0	0	1.11601	0.57453	TNC
Endothelial Cell Blood Vessel Mouse	1/38	0.597616	0.616726	0	0	1.11601	0.57453	CLDN5
Monocyte Lung Human	1/39	0.60715	0.624749	0	0	1.08659	0.542183	APOE
Lymphoid Cell Undefined Human	1/39	0.60715	0.624749	0	0	1.08659	0.542183	CD81
Enterocyte Progenitor Cell Small Intestine Human	3/134	0.617386	0.634362	0	0	0.945071	0.455771	ASAH1;PON2;CHCHD10
Stage II Neutrophil Bone Marrow Mouse	2/91	0.63771	0.654298	0	0	0.927408	0.417214	NINJ1;ISG15
Epithelial Cell Undefined Human	1/44	0.651545	0.667529	0	0	0.959992	0.411268	ITGA6
T Cell Blood Human	1/45	0.659805	0.675016	0	0	0.938126	0.390084	HLA-B
Natural Killer Cell Peripheral Blood Human	1/46	0.667868	0.681302	0	0	0.917232	0.370254	FOS
Type IB Spiral Ganglion Neuron Brain Mouse	1/46	0.667868	0.681302	0	0	0.917232	0.370254	ANXA5
Cajal-Retzius Cell Brain Mouse	1/47	0.675741	0.688345	0	0	0.897246	0.351671	FAT3
T Cell Peripheral Blood Human	1/48	0.683428	0.695178	0	0	0.87811	0.334239	CD63
FGFR1LowNME5- Epithelial Cell Esophagus Human	1/49	0.690933	0.701806	0	0	0.859772	0.317869	NDRG4
Stage I Neutrophil Bone Marrow Mouse	3/152	0.700788	0.710799	0	0	0.83013	0.295153	PRDX5;ANXA1;S100A11
T Cell Lung Human	1/52	0.712399	0.721545	0	0	0.809073	0.27437	HLA-E
Meiotic Prophase Fetal Germ Cell Fetal Gonad Human	22/1049	0.750166	0.757636	0	0	0.878714	0.252595	SPAG16;ELOVL1;ATP6AP1;FAM229B;HLA-B;PIK3R3;JOSD2;PIK3C2A;HIGD1A;PNRC1;PJA2;GATM;NPC2;FEZ1;ACER3;EMC2;AP1S2;ITGAV;CYSTM1;KIFAP3;EVI5;B2M
Natural Killer Cell Blood Human	1/56	0.738724	0.747142	0	0	0.750077	0.227147	FOS
Hematopoietic Stem Cell Bone Marrow Human	1/62	0.773771	0.780366	0	0	0.676091	0.173403	ITGA6
Secretory Cell Trachea Mouse	1/63	0.779138	0.784664	0	0	0.665152	0.166	SLC4A4
FGFR1HighNME5- Epithelial Cell Esophagus Human	3/195	0.843229	0.848007	0	0	0.642786	0.109605	DENND10;TMEM132A;ETFRF1
Beta Cell Pancreatic Islet Human	1/108	0.925122	0.929047	0	0	0.384524	0.0299275	SCD5
Cycling Basal Cell Trachea Mouse	2/202	0.953904	0.956599	0	0	0.41034	0.0193646	PSAT1;PTN
Ciliated Epithelial Cell Esophagus Human	4/413	0.989045	0.99044	0	0	0.398663	0.00439135	DTNA;SLC6A9;LRIG1;MAP9
SLC16A7+ Cell Lung Human	13/1013	0.995684	0.995684	0	0	0.523589	0.00226474	WASHC4;GSTM3;FNBP1;MPG;QPRT;PIK3C2A;GTF2H5;CACNG8;ACER3;GNB4;ZNF106;GPR155;BORCS7

## Sheet: Cluster 1
Term	Overlap	P.value	Adjusted.P.value	Old.P.value	Old.Adjusted.P.value	Odds.Ratio	Combined.Score	Genes
Proliferative Endothelial Cell Lung Mouse	6/6	1.98395e-08	8.37225e-07	0	0	113742	2.01728e+06	CDC20;TOP2A;CCNB2;CDK1;HMGB2;MKI67
Cycling Basal Cell Trachea Mouse	143/202	8.49142e-138	3.58338e-135	0	0	50.8929	16062.7	JPT2;FMR1;NUDT1;HJURP;NRM;BUB1B;NUCKS1;MKI67;SMC4;SMC2;CDC20;TUBB6;SNRPD1;PCLAF;NUSAP1;FBXO5;HMGN2;KPNA2;GTSE1;TMPO;SH3GL1;LIG1;ESCO2;KNL1;PIMREG;KNSTRN;SGO1;HNRNPUL2;SNRPG;ANAPC5;KIF20B;KPNB1;ASF1B;RNASEH2C;CDCA2;CDCA3;CDCA8;NCAPG;HMMR;SKA3;NCAPH;CCNB2;CCNB1;RACGAP1;RAD21;ECT2;CBX3;UBE2C;ALYREF;PLK1;LSM5;LSM3;NDC80;ANLN;FAM111A;TPX2;LSM8;DIAPH3;LSM6;UBE2S;KIF4A;UBE2T;CDK1;SAE1;MXD3;H2AX;TOP2A;GP…
Neural Progenitor Cell Embryonic Prefrontal Cortex Human	101/163	8.0476e-88	1.69804e-85	0	0	32.6758	6552.87	DYNC2I2;GMNN;HJURP;MKI67;SMC4;SMC2;CDC20;PTTG1;NUSAP1;PCLAF;FBXO5;HMGN2;KPNA2;GTSE1;TMPO;PIMREG;KNSTRN;SGO1;SGO2;MELK;HAT1;PRR11;SNRPB;CDCA3;CDCA5;CDCA7;CCNB2;CCNB1;LDHA;ORC6;CLSPN;CNTLN;UBE2C;PAICS;NDC80;ZWINT;DHFR;TPX2;TMEM98;UBE2T;CDK1;H2AX;TOP2A;BTG3;FEN1;MCM7;HMGB2;HMGB3;KIF11;GLI3;CKS1B;KIF15;TUBA1B;MIS18BP1;NUF2;PBK;PHGDH;DLGAP5;HELLS;CKAP2L;CKAP2;KIF23;PAX6;KIF22;CCNA2;ASPM;CKS2;MCM3;BIRC…
Mesenchymal Progenitor Cell Lung Mouse	9/10	2.63156e-11	1.38815e-09	0	0	164.994	4019.4	H2AX;UBE2C;UHRF1;CKS2;HMGB2;HMGB3;MCM5;MCM6;EZH2
Cartilage Progenitor Cell Cartilage Human	6/7	1.32706e-07	4.30785e-06	0	0	109.678	1736.76	CDC20;CENPF;UBE2C;CKAP2;PCLAF;CDKN3
Proliferating T Cell Colon Mouse	6/7	1.32706e-07	4.30785e-06	0	0	109.678	1736.76	RRM2;PCLAF;CDC6;CLSPN;ESCO2;SPC24
Fibroblast Lung Mouse	54/116	3.01444e-38	4.24031e-36	0	0	16.64	1437.61	CEP57;H2AX;TOP2A;HMGB2;HMGB1;MKI67;SMC2;KIF15;SMCHD1;TUBA1B;CSRP2;MIS18BP1;NUSAP1;PCLAF;PBK;TK1;ARL6IP6;RFC4;CCDC34;TUBB;NPNT;PIMREG;KNSTRN;CCNA2;MRTO4;CKS2;BIRC5;MCM4;KIF20B;DCTPP1;RHNO1;CDCA3;DHX9;NCAPG;CENPA;CCNB2;CCNB1;EXOSC8;BUB1;NAA50;H2AZ1;H2AZ2;HNRNPA3;RRM2;UBE2C;ATAD2;RPA1;SHCBP1;TPX2;CENPE;CENPF;ANP32E;TACC3;MAD2L1
Neuron-glial Antigen 2(NG2) Cell Brain Mouse	4/5	3.52497e-05	0.000743769	0	0	72.9779	748.246	RRM2;UBE2C;PBK;SPC24
FOXN4+ Cell Lung Human	32/79	6.99935e-21	5.90745e-19	0	0	12.7348	591.003	RB1;BTG3;AMD1;MAZ;PSIP1;TM7SF3;TYMS;PPM1G;CASP3;NSD2;E2F7;YWHAH;HELLS;CDT1;RANBP1;PAQR4;ACTN1;PTGES3;RCC2;GGH;NETO2;DHFR;CARHSP1;DBF4;PSMC3;UBE2T;SNRPG;TMEM106C;CDK1;CENPM;TACC1;PTMA
Endothelial Cell Fetal Gonad Human	57/207	4.86694e-26	5.13462e-24	0	0	7.24813	422.456	MCUR1;NUDT1;BUB1B;HMGB3;CTDSPL2;HMGB1;ITGAE;LMNB2;CKS1B;AKAP12;TUBB6;PTTG1;SNRPD1;TMEM107;PCLAF;HMGN2;DLGAP5;HELLS;KIF23;KIF22;ACYP1;WDR76;NSMCE4A;GPR161;BIRC5;PPIH;KIF20B;PRR11;PTMA;ITGB3BP;DTYMK;DNMT1;CDCA5;MRPS34;NCAPH;LDHA;TSPAN4;BUB3;MYH10;FANCI;H2AZ1;CENPU;RANBP1;XRCC5;SLC35E3;CBX1;IDH2;GGH;MZT1;H1-4;CENPJ;CENPK;ANP32E;HNRNPD;TACC3;CENPN;LIMS1
Cancer Cell Nerve Human	4/6	0.000101362	0.00194431	0	0	36.487	335.564	TOP2A;ASPM;PBK;EZH2
MKI67+ Progenitor Cell Large Intestine Human	32/110	5.96456e-16	4.19507e-14	0	0	7.66096	268.559	TOP2A;MKI67;AURKB;CDC20;CCNB2;CCNB1;PTTG1;NUF2;NUSAP1;TK1;DLGAP5;CENPW;RRM2;UBE2C;PIMREG;KNSTRN;NDC80;CCNA2;ANLN;TPX2;ASPM;CENPF;PRC1;UBE2T;CDK1;TACC3;BIRC5;NCAPD3;KIF20B;MXD3;PHF19;CDKN3
Interstitial Progenitor Cell Fetal Kidney Human	3/5	0.00130634	0.0183759	0	0	27.3389	181.545	RRM2;PCLAF;TYMS
Exhausted T(Tex) Cell Liver Human	6/13	2.4788e-05	0.00058114	0	0	15.6633	166.112	TOP2A;UBE2C;PCLAF;HMMR;MKI67;TYMS
Myofibroblast Epithelium Human	7/17	1.26031e-05	0.000312854	0	0	12.802	144.427	TOP2A;GINS2;CENPF;PCLAF;MKI67;TYMS;STX2
Mesothelial Cell Epithelium Human	7/17	1.26031e-05	0.000312854	0	0	12.802	144.427	TOP2A;GINS2;CENPF;PCLAF;MKI67;TYMS;STX2
Nephron Progenitor Cell Fetal Kidney Human	7/19	2.97819e-05	0.000661471	0	0	10.6672	111.17	CCNB2;DNAJB1;CENPF;MRPL18;HMGB2;CKS2;NUSAP1
Germinal Center B Cell Lung Human	5/12	0.000222386	0.00408029	0	0	13.0402	109.682	H2AZ2;PTTG1;HMGA1;HMGB2;PCLAF
Pretubular Aggregate Cell Fetal Kidney Human	3/6	0.00251133	0.0302795	0	0	18.225	109.112	RANBP1;MACROH2A1;RAN
Cortical Cell Kidney Mouse	7/20	4.37596e-05	0.000879359	0	0	9.84615	98.8239	PCNA;SLF2;LIG1;NASP;CDCA7;TSR1;MCM5
Neuron Brain Mouse	80/616	3.67993e-14	2.21847e-12	0	0	2.85504	88.3158	RB1;TOP2A;SMG1;LPGAT1;HMGB3;PSIP1;SMC5;CTCF;RORB;KIF11;MKI67;SMC4;SYNE2;NRGN;CHAF1A;DPF1;NCS1;PBK;CHAMP1;XXYLT1;HELLS;DAXX;USP48;LIG1;PAX6;KIF22;CIP2A;BAZ1B;CCSAP;POU3F2;DCK;MSL1;OLFM1;ELF2;INCENP;TIMELESS;PHIP;DNAJC9;RNASEH2B;SF3B3;KMT2A;NCAPG;TYMS;NCAPH;AURKB;CENPC;CCNB1;HIRIP3;ERI1;NT5DC2;NSD2;EP400;QSER1;MBD3;SUZ12;DUT;RRM2;TEX30;ATAD5;BOD1;UBE2C;PYCR1;TPX2;AHI1;POLA2;CMSS1;MRGBP;NDUFAF6;NASP…
Enterocyte Intestine Mouse	4/10	0.00119875	0.0174438	0	0	12.1598	81.7924	CCNB1;PCNA;MKI67;MCM2
Germinative Layer Cell Skin Mouse	3/7	0.0042248	0.0445716	0	0	13.668	74.7202	MT2A;UBE2C;HMGB2
Granulocyte-monocyte Progenitor Umbilical Cord Blood Human	20/107	5.84165e-07	1.76084e-05	0	0	4.2404	60.8628	NIBAN1;UHRF1;MCM10;TM7SF3;SKA3;SHCBP1;RAD51AP1;ASPM;LDHA;CCNE2;ZNF714;NUF2;PCLAF;MCM4;MYBL2;CLSPN;MCM6;NUCB2;APPL1;CDKN3
Pericyte Epithelium Human	6/21	0.000546885	0.00887637	0	0	7.30646	54.8808	TOP2A;GINS2;CENPF;PCLAF;MKI67;TYMS
T helper(Th) Cell Stomach Human	6/21	0.000546885	0.00887637	0	0	7.30646	54.8808	FAM111A;NUP107;RPA1;DDX50;SRSF10;NAP1L4
Retinoid Acid Signaling-Responsive Fetal Germ Cell Fetal Gonad Human	32/218	1.15443e-07	4.30785e-06	0	0	3.19428	51.027	SLC25A1;DNMT1;SLC20A1;TMEM97;PDS5B;HMGB1;AKAP11;PRADC1;NT5DC2;PBK;HMGN2;LBR;CDKN2D;SLC12A2;SDF2L1;PMM1;ELOVL2;PABPC4;SIGMAR1;PAX6;GLRX2;GPATCH11;NUDT8;SCCPDH;TMEM98;STK24;DKC1;UBE2T;RRAGD;ANP32B;CDKN3;GALK1
Neural Progenitor Cell Brain Human	5/17	0.00139654	0.0190109	0	0	7.60477	49.9919	TOP2A;CENPF;UBE2C;PAX6;MKI67
Epithelial Cell Skin Human	6/22	0.000719034	0.0112382	0	0	6.84945	49.5736	CKAP2L;HMGB2;ITGAE;FOXM1;BRD4;EZH2
Naive T(Th0) Cell Peripheral Blood Human	4/13	0.00359931	0.0421919	0	0	8.10523	45.6082	NCL;HMGA1;PTMA;HSPD1
Progenitor Cell Pluripotent Stem Cell Human	2/5	0.0244513	0.206369	0	0	12.1383	45.0462	TOP2A;MKI67
Tissue Resident Memory T(TRM) Cell Peripheral Blood Human	2/5	0.0244513	0.206369	0	0	12.1383	45.0462	NUSAP1;ITGAE
Meiotic Prophase Fetal Germ Cell Fetal Gonad Human	101/1049	1.4351e-09	6.72903e-08	0	0	2.03682	41.4737	RB1;VPS29;LPGAT1;FMR1;CISD2;YEATS4;SMC3;SH3GL1;NUP214;VRK1;ESCO2;KNL1;SAP30;SGO2;TMX4;TXLNA;ZNF92;CCNE2;THAP7;PHIP;KIF20B;HDGFL3;ASF1B;RNASEH2B;MACROH2A1;NCAPH;RIC8A;HLTF;DNAJC21;EP400;CNTLN;FANCI;CCDC18;TEX30;FANCL;CEP350;CPSF3;THAP12;CPLANE1;ZWINT;H1-4;SCCPDH;TMEM98;ADSS2;DUS1L;SUGP2;EZH2;BTG3;TRMU;SMG1;GPAA1;MCUB;ZNF43;OSBPL11;FOXM1;CHAF1A;CNTRL;NUF2;TMEM107;UFD1;LRRFIP2;SPDL1;PAWR;ZFP91;PAX6;…
Cancer Cell Stomach Human	4/14	0.00483304	0.0497449	0	0	7.29432	38.8954	CDK1;BIRC5;MKI67;TP53
T Helper 2(Th2) Cell Stomach Human	6/25	0.00149257	0.0196832	0	0	5.76704	37.5276	DHFR;HELLS;AHI1;CENPF;SNRPD1;BIRC5
Interneuron Embryonic Prefrontal Cortex Human	7/31	0.000897471	0.0135262	0	0	5.33024	37.3966	LDHA;PTTG1;UBE2C;UBE2T;HMGB2;CKS2;UBA2
Multipotent Progenitor Cell Stomach Human	9/45	0.000446505	0.00785105	0	0	4.57471	35.2896	H2AX;CDC45;MTA1;NUDT8;UBE2S;CASP3;PPIH;SNX7;CENPQ
Germinal Center B Cell Nasopharynx Human	5/21	0.00386036	0.044029	0	0	5.70237	31.6881	PTTG1;HMGA1;HMGN2;SYNE2;HMGN1
Gonadal Endothelial Cell Fetal Gonad Human	50/466	1.10357e-06	3.1047e-05	0	0	2.24419	30.7835	CCDC167;H1-10;CKS1B;TTC28;AKAP12;TUBA1C;TUBB6;CSRP2;KMT5A;GUSB;LBR;RFC3;LIG1;GTF3A;BAZ1A;GNL1;CCNA2;GPATCH11;MMS22L;SGO2;TBC1D1;GPR161;NUP50;TIMELESS;BIRC5;UTRN;TP53;DNMT1;CDCA5;CDCA7;CDCA8;ASAP2;EFNA5;PPM1G;RACGAP1;EPB41L2;NT5DC2;DNAJC21;TSPAN4;MCMBP;BUB1;UBE2C;RDX;IDH2;HMGA1;NTAN1;TMCO3;POLE4;ANP32E;LIMS1
Cancer Cell Prostate Human	2/6	0.0354213	0.276811	0	0	9.10327	30.4089	UBE2T;ATAD2
Dividing T Cell Spleen Human	2/6	0.0354213	0.276811	0	0	9.10327	30.4089	TUBA1B;HMGB2
Mesenchymal Progenitor Cell Bone Marrow Mouse	2/6	0.0354213	0.276811	0	0	9.10327	30.4089	TOP2A;H1-3
B Cell Liver Human	3/11	0.017028	0.15289	0	0	6.83257	27.8284	HMGB2;RALY;HMGB1
Alpha Cell Pancreas Human	4/17	0.0101438	0.0963737	0	0	5.61013	25.7555	HMGB3;PLCE1;UBA2;PAX6
Alpha Cell Pancreas Mouse	2/7	0.0478999	0.342606	0	0	7.28223	22.1281	UBA2;PAX6
Myoblast Muscle Human	2/7	0.0478999	0.342606	0	0	7.28223	22.1281	PCNA;CDK1
Radial Glial Cell Brain Human	2/7	0.0478999	0.342606	0	0	7.28223	22.1281	PAX6;GLI3
Endothelial Cell Epithelium Human	6/34	0.00760249	0.0751358	0	0	3.91149	19.0852	TOP2A;GINS2;CENPF;PCLAF;MKI67;TYMS
Natural Killer Cell Brain Mouse	2/8	0.0617003	0.400577	0	0	6.0682	16.9028	ITGAE;MKI67
T Cell Brain Mouse	2/8	0.0617003	0.400577	0	0	6.0682	16.9028	ITGAE;MKI67
Macrophage Liver Mouse	3/14	0.0334395	0.276695	0	0	4.96836	16.8826	TOP2A;CCNB2;UBE2C
Plasmacytoid Dendritic Cell Spleen Mouse	17/149	0.00199726	0.0255407	0	0	2.36299	14.6883	USP48;PARP1;RCC2;IDH2;ANO6;SSRP1;CHCHD3;HAUS8;EIF4EBP1;MCM6;RBBP7;P4HB;SAE1;GUSB;ZBTB7A;HMGN1;YWHAH
Morula Cell (Blastomere) Embryo Human	13/108	0.00407573	0.0441846	0	0	2.50594	13.7894	RPL39L;RRM1;CBX3;LSM5;LSM3;NDC80;IPO5;AKAP12;LDHA;WEE1;SERBP1;RELL1;CNIH4
Homeostatic Chondrocyte Articular Cartilage Human	9/70	0.0102768	0.0963737	0	0	2.69626	12.3431	H2AX;NASP;SLC20A1;TRA2B;EIF4A3;CKS2;MASTL;IER2;MCM2
Alpha Cell Pancreatic Islet Human	11/91	0.00765602	0.0751358	0	0	2.5151	12.2542	HNRNPA3;SLF2;ASPH;PMM1;SRBD1;HMGB2;HMGB3;PLCE1;UBA2;SREK1;TMCO3
Goblet Cell Epithelium Human	3/17	0.055668	0.383788	0	0	3.90309	11.2735	UBE2C;PBK;MKI67
Mitotic Fetal Germ Cell Fetal Gonad Human	52/665	0.00238187	0.0295632	0	0	1.57023	9.48398	POP7;WDR1;HILPDA;LPCAT1;LITAF;CKS1B;AKAP12;TUBA1C;PTBP1;FBL;TUBB6;NUSAP1;PHGDH;MYBL2;HMGN1;TPM4;EIF1AX;TPM3;ACTN1;CTPS1;ASRGL1;CARHSP1;MTHFD1;COL4A2;UTRN;ALDH7A1;TP53;LY6E;SF3B3;CDCA7;MRPL17;ZC3HAV1;CENPA;MRPL11;EXOSC6;LDHA;EPB41L2;RAD21;SNX8;NR2C2AP;RCC2;PAICS;SORBS3;WDR54;PFKL;CDK4;TMEM11;HNRNPF;ANP32E;CYCS;POLR3K;TOMM5
Neuron Embryonic Prefrontal Cortex Human	2/11	0.109387	0.591187	0	0	4.04483	8.95065	CSRP2;UBA2
Rheaume Et al.Nat Commun.40 Retina Mouse	2/11	0.109387	0.591187	0	0	4.04483	8.95065	GPSM2;CENPV
MKI67+ T Cell Bile Duct Human	2/11	0.109387	0.591187	0	0	4.04483	8.95065	TOP2A;MKI67
B Cell Kidney Human	51/667	0.00408341	0.0441846	0	0	1.53074	8.42032	RB1;DYNC2I2;IFI27L1;HMGB3;SMC6;AKAP12;ING5;FBL;SMCHD1;PHGDH;MYBL2;APPL1;DAXX;ALG8;TIPIN;PARP1;IFNGR2;CEP295;PAWR;SGO1;ZNF92;VOPP1;ANAPC5;DNAJC9;RNASEH2B;SHMT2;UHRF1;TIMM9;ODC1;CCNB1;EXOSC10;TCOF1;OXCT1;NT5DC2;NUP88;IARS1;RBBP7;SAC3D1;NAA50;MBD4;PYCR1;NAP1L1;NOC3L;PARP14;SCAF4;FAM111B;NDUFAF6;SESTD1;CENPM;RPL22L1;PLP2
1-Cell Stage Cell (Blastomere) Embryo Mouse	3/20	0.0832555	0.501912	0	0	3.2138	7.989	KLHDC3;SHMT2;ASF1B
Fibroblast Epithelium Human	6/50	0.0446591	0.342606	0	0	2.48703	7.73141	TOP2A;GINS2;CENPF;PCLAF;MKI67;TYMS
Plasmacytoid Dendritic Cell Blood Human	28/338	0.0108322	0.0993736	0	0	1.65935	7.50897	RNASEH2B;AHCY;TP53I13;SLC20A1;EIF4A3;SMC6;ITGAE;FOXRED2;DSN1;TUBB6;NFATC2IP;MYBL2;ARL6IP6;NOP56;SLC12A2;CEP135;SIVA1;DCK;PDIA4;AHI1;ASPH;SRPRA;TACC1;PLP2;SNRNP25;P4HB;NUCB2;PFKP
Liver Bud Hepatic Cell Liver Human	18/203	0.0197784	0.173885	0	0	1.78192	6.99075	ALG8;MBNL1;GMNN;GTF3A;EMP2;GLRX2;SVIP;POLE4;MT2A;CARHSP1;TUBA1B;NFIC;POLE3;PPIF;PLP2;ECT2;POLR3K;FARSB
Activated Tissue Resident Memory CD8+ T Cell Airway Human	1/5	0.234956	0.731609	0	0	4.54726	6.58606	ITGAE
Amacrine Cell Retina Mouse	1/5	0.234956	0.731609	0	0	4.54726	6.58606	PAX6
Mural Cell Undefined Mouse	1/5	0.234956	0.731609	0	0	4.54726	6.58606	NOTCH3
M?ller Glial Cell Retina Mouse	1/5	0.234956	0.731609	0	0	4.54726	6.58606	PAX6
Beta Cell Pancreas Mouse	1/5	0.234956	0.731609	0	0	4.54726	6.58606	PAX6
CD4+ T Cell Kidney Human	1/5	0.234956	0.731609	0	0	4.54726	6.58606	ITGAE
Natural Killer Cell Lymph Human	1/5	0.234956	0.731609	0	0	4.54726	6.58606	GMNN
CD8+ T Cell Epithelium Human	1/5	0.234956	0.731609	0	0	4.54726	6.58606	ITGAE
Non-neuron Brain Human	1/5	0.234956	0.731609	0	0	4.54726	6.58606	PAX6
Pancreatic Endoderm Cell Undefined Human	1/5	0.234956	0.731609	0	0	4.54726	6.58606	PAX6
Dendritic Cell Brain Mouse	1/5	0.234956	0.731609	0	0	4.54726	6.58606	ITGAE
Ectoderm Cell Embryo Mouse	1/5	0.234956	0.731609	0	0	4.54726	6.58606	PAX6
Regulatory CD4+ T Cell Undefined Human	1/5	0.234956	0.731609	0	0	4.54726	6.58606	GMNN
Smooth Muscle Cell Blood Vessel Human	1/5	0.234956	0.731609	0	0	4.54726	6.58606	NOTCH3
Smooth Muscle Cell Mesodermal Precursor Mouse	1/5	0.234956	0.731609	0	0	4.54726	6.58606	MYH10
Stellate Cell Pancreas Human	1/5	0.234956	0.731609	0	0	4.54726	6.58606	NOTCH3
T Cell Blood Mouse	1/5	0.234956	0.731609	0	0	4.54726	6.58606	ITGAE
Exausted T(Tex) Cell Undefined Human	1/5	0.234956	0.731609	0	0	4.54726	6.58606	ITGAE
Tonsil Cell Tonsil Human	1/5	0.234956	0.731609	0	0	4.54726	6.58606	RB1
Tooth Progenitor Cell Embryo Mouse	1/5	0.234956	0.731609	0	0	4.54726	6.58606	COL9A1
Glial Cell Brain Mouse	1/5	0.234956	0.731609	0	0	4.54726	6.58606	MKI67
Vascular Smooth Muscle cell(VSMC) Bone Mouse	1/5	0.234956	0.731609	0	0	4.54726	6.58606	NOTCH3
Proliferative Mesenchymal Progenitor Cell Lung Mouse	1/5	0.234956	0.731609	0	0	4.54726	6.58606	TOP2A
Intestinal Stem Cell Colon Epithelium Human	1/5	0.234956	0.731609	0	0	4.54726	6.58606	SLC12A2
Jaw Progenitor Cell Embryo Mouse	1/5	0.234956	0.731609	0	0	4.54726	6.58606	COL9A1
Lymph Node Cell Lymph Node Human	1/5	0.234956	0.731609	0	0	4.54726	6.58606	RB1
Mid Radical Glial Cell Brain Human	3/22	0.104289	0.586798	0	0	2.8752	6.49966	PAX6;MCM5;PPIG
Proliferative Chondrocyte Articular Cartilage Human	4/32	0.0831405	0.501912	0	0	2.60264	6.47335	TXNRD1;EIF4EBP1;RFLNB;ATP13A3
CD8+ T Cell Bile Duct Human	2/13	0.145004	0.679907	0	0	3.30906	6.38977	TOP2A;MKI67
Rheaume Et al.Nat Commun.23 Retina Mouse	2/13	0.145004	0.679907	0	0	3.30906	6.38977	NIBAN1;H1-2
Suppressive Regulatory T Cell Liver Human	2/13	0.145004	0.679907	0	0	3.30906	6.38977	PCLAF;TYMS
Cancer Stem Cell Liver Human	3/23	0.11551	0.597538	0	0	2.7313	5.89522	PLK1;CHEK1;BIRC5
Oocyte Embryo Human	9/94	0.0563859	0.383788	0	0	1.93251	5.55699	GGCT;CENPE;MOB1A;HPF1;ITGAE;LONRF1;ITGB3BP;KIF15;CEP78
Plasma Cell Nasopharynx Human	7/69	0.0674894	0.431523	0	0	2.05918	5.55109	SPCS3;SDF2L1;KDELR2;P4HB;NUCB2;PDIA4;MANF
Epithelial Cell Uterus Human	2/14	0.163598	0.731609	0	0	3.03314	5.49103	TOP2A;UBE2C
Microglial Cell Bone Marrow Human	2/14	0.163598	0.731609	0	0	3.03314	5.49103	FUS;TRA2B
Migration Phase Fetal Germ Cell Fetal Gonad Human	14/165	0.0500832	0.352252	0	0	1.69446	5.07334	H2AZ1;TPM4;HMGB3;MCM10;ZC3HAV1;TIMM10;GGCT;CARHSP1;LDHA;PSMC3;RPA3;NUSAP1;PPIH;SNRPB
Enteroendocrine Cell Intestinal Crypt Mouse	11/124	0.0592589	0.396941	0	0	1.77749	5.02291	MTCH1;OLFM1;CYB5A;MT2A;LDHA;PARP1;GNG4;GNA11;PHIP;LCORL;LY6E
Morula Cell (Blastomere) Embryo Mouse	4/36	0.116109	0.597538	0	0	2.27683	4.90252	CSE1L;SERBP1;CNIH4;IPO5
Oocyte Embryo Mouse	5/48	0.103567	0.586798	0	0	2.11879	4.80444	GGCT;SESTD1;SMC6;LONRF1;CEP78
Embryonic Stem Cell Undefined Human	5/48	0.103567	0.586798	0	0	2.11879	4.80444	TRIM28;NCL;CNOT3;SMC1A;SMC2
Cancer Cell Bone Marrow Human	2/15	0.182579	0.731609	0	0	2.79967	4.76105	HJURP;PAX6
Secretory Progenitor Cell Large Intestine Human	2/15	0.182579	0.731609	0	0	2.79967	4.76105	SFXN1;YARS1
CD8+ T Cell Lymph Human	1/6	0.274863	0.758119	0	0	3.63762	4.69792	ITGAE
CD8+ T Cell Thymus Mouse	1/6	0.274863	0.758119	0	0	3.63762	4.69792	ITGAE
Neuron Primary Motor Cortex Mouse	1/6	0.274863	0.758119	0	0	3.63762	4.69792	RORB
Conventional Dendritic Cell 1(cDC1) Pancreas Mouse	1/6	0.274863	0.758119	0	0	3.63762	4.69792	ITGAE
Progenitor Cell Prostate Human	1/6	0.274863	0.758119	0	0	3.63762	4.69792	CASP3
Effector Chondrocyte Articular Cartilage Human	1/6	0.274863	0.758119	0	0	3.63762	4.69792	TPM4
Endocardial Cell Embryo Mouse	1/6	0.274863	0.758119	0	0	3.63762	4.69792	RDX
Globose Basal Cell Olfactory Neuroepithelium Human	1/6	0.274863	0.758119	0	0	3.63762	4.69792	EZH2
Hepatic Stellate Cell Liver Human	1/6	0.274863	0.758119	0	0	3.63762	4.69792	GMNN
Interneuron Brain Human	1/6	0.274863	0.758119	0	0	3.63762	4.69792	UBA2
Lung Epithelial Cell Lung Human	1/6	0.274863	0.758119	0	0	3.63762	4.69792	LPCAT1
Lymphocyte Undefined Human	1/6	0.274863	0.758119	0	0	3.63762	4.69792	MKI67
Smooth Muscle Cell Brain Mouse	5/49	0.110672	0.591187	0	0	2.07052	4.5576	NOTCH3;COL4A2;PLCE1;MYH9;UACA
Transit Amplifying (TA) Cell Intestinal Crypt Mouse	11/128	0.0710121	0.44727	0	0	1.71636	4.53961	H2AZ1;SLC12A2;MT2A;LDHA;TUBA1B;KHSRP;GNA11;SNRPG;P4HB;PTMA;RAN
Leydig Cell Fetal Gonad Human	28/383	0.045528	0.342606	0	0	1.44552	4.46582	LRRC58;NUP107;ODC1;IPO7;HSPD1;ABHD12;NNT;MAP3K20;CTNNAL1;SF3A3;RANBP1;CYB5A;CEP135;TIMM23;CTPS1;NETO2;HNRNPAB;GATAD2A;MOB1A;RNF126;CMSS1;NDUFAF6;ASPH;CDK4;SFXN1;RPL22L1;NIT2;CD320
Monocyte Spleen Mouse	12/145	0.076633	0.475576	0	0	1.64734	4.23156	PNN;CYB5A;PITHD1;MRPL18;NRM;GTF3A;MYH9;SMC4;DCTPP1;CSNK1G2;AP1M1;BRD4
Contractile Smooth Muscle Cell Aorta Mouse	2/16	0.201857	0.731609	0	0	2.59956	4.15981	MYH9;MYH10
Regulatory T(Treg) Cell Liver Human	2/16	0.201857	0.731609	0	0	2.59956	4.15981	RTKN2;EZH2
Osteoblast Bone Human	3/27	0.164371	0.731609	0	0	2.2756	4.10889	TOP2A;PCNA;MKI67
Mesenchymal Cell Liver Human	6/64	0.11583	0.597538	0	0	1.88531	4.06404	AKAP12;NXT1;WDR1;TMEM98;SORBS3;HES4
Cancer Cell Brain Human	4/39	0.143997	0.679907	0	0	2.08134	4.03356	PARP1;NF2;MKI67;TP53
Central Memory T Cell Stomach Human	3/28	0.177422	0.731609	0	0	2.18446	3.77742	CREBZF;KMT2A;ATM
CD8+ T Cell Kidney Human	2/17	0.221349	0.731609	0	0	2.42613	3.65864	ITGAE;MKI67
Delta Cell Pancreas Human	2/17	0.221349	0.731609	0	0	2.42613	3.65864	PSIP1;LCORL
Dendritic Cell Epithelium Human	2/17	0.221349	0.731609	0	0	2.42613	3.65864	TOP2A;ITGAE
CAR-T Cell Blood Human	1/7	0.31269	0.785448	0	0	3.03119	3.52389	XPO1
Radial Glial Cell Undefined Human	1/7	0.31269	0.785448	0	0	3.03119	3.52389	PAX6
Smooth Muscle Cell Heart Human	1/7	0.31269	0.785448	0	0	3.03119	3.52389	NOTCH3
Epithelial Cell Airway Epithelium Human	1/7	0.31269	0.785448	0	0	3.03119	3.52389	ITGAE
T Helper 2(Th2) Cell Skin Human	1/7	0.31269	0.785448	0	0	3.03119	3.52389	NCAPG
Tissue Resident Memory T(TRM) Cell Undefined Human	1/7	0.31269	0.785448	0	0	3.03119	3.52389	ITGAE
Germ Cell Embryo Mouse	1/7	0.31269	0.785448	0	0	3.03119	3.52389	HEXB
Memory T Cell Skin Human	1/7	0.31269	0.785448	0	0	3.03119	3.52389	ITGAE
Microglia-like Cell Meninge Mouse	1/7	0.31269	0.785448	0	0	3.03119	3.52389	HEXB
Microglial Cell Retina Mouse	1/7	0.31269	0.785448	0	0	3.03119	3.52389	HEXB
Exhausted CD8+ T Cell Liver Human	19/261	0.0898141	0.533824	0	0	1.43492	3.45818	BTG3;GSTO1;ACTN4;ITGAE;NUDT5;PARP14;YARS1;PPM1G;MAD2L2;AHI1;LDHA;MTHFD1;NASP;MIS18BP1;CASP3;KIF20B;PFKP;LIMS1;LY6E
Ionocyte Cell Trachea Mouse	8/96	0.127878	0.642436	0	0	1.65736	3.40864	SLC12A2;GNG4;HEXB;PRADC1;RRAGD;OGDH;IQGAP1;PFKP
Gonadal Mitotic Phase Fetal Germ Cell Fetal Gonad Human	21/295	0.0926414	0.542982	0	0	1.40108	3.33321	VKORC1;MUS81;CDT1;SF3B3;RRM2;WDR1;RCC2;HILPDA;CDCA7;CENPA;MSH6;TUBA1C;MTHFD1;COL4A2;MSH2;CHEK1;MYBL2;SNRNP25;POLR3K;LY6E;SNRPB
Macrophage Spleen Mouse	11/141	0.118877	0.60441	0	0	1.54366	3.28747	POLD3;RNASEH2C;FOXRED2;MIS18A;ANAPC5;ANP32B;STK4;RHNO1;NR2C2AP;PPM1G;NAP1L4
8-Cell Stage Cell (Blastomere) Embryo Human	2/18	0.24098	0.731609	0	0	2.27438	3.23653	DHX9;EIF4G1
Pancreatic Polypeptide Cell Pancreas Human	2/18	0.24098	0.731609	0	0	2.27438	3.23653	UBA2;PAX6
Progenitor Cell Brain Human	2/18	0.24098	0.731609	0	0	2.27438	3.23653	PAX6;MKI67
1-Cell Stage Cell (Blastomere) Embryo Human	4/44	0.19544	0.731609	0	0	1.82069	2.97228	KLHDC3;SHMT2;TUBG1;ASF1B
4-Cell Stage Cell (Blastomere) Embryo Human	3/31	0.218087	0.731609	0	0	1.9501	2.96974	CSRP2;GDI2;NSD2
Natural Killer Cell Lung Human	2/19	0.260683	0.758119	0	0	2.14048	2.87776	HMGB2;ITGAE
Aerocyte Lung Mouse	1/8	0.348546	0.803751	0	0	2.59803	2.73828	EMP2
Cancer Cell Pancreas Human	1/8	0.348546	0.803751	0	0	2.59803	2.73828	TP53
Dendritic Cell Intestine Human	1/8	0.348546	0.803751	0	0	2.59803	2.73828	ITGAE
Proximal Tubular Cell Kidney Mouse	1/8	0.348546	0.803751	0	0	2.59803	2.73828	CDKN3
Regulatory T (Treg) Cell Spleen Human	1/8	0.348546	0.803751	0	0	2.59803	2.73828	RTKN2
Thin Ascending Limb Cell Kidney Mouse	1/8	0.348546	0.803751	0	0	2.59803	2.73828	NRGN
Tissue Resident Memory T(TRM) Cell Ectocervix Human	1/8	0.348546	0.803751	0	0	2.59803	2.73828	ITGAE
Lymphocyte Blood Human	1/8	0.348546	0.803751	0	0	2.59803	2.73828	ITGAE
Megakaryocyte Spleen Human	1/8	0.348546	0.803751	0	0	2.59803	2.73828	NRGN
Microglial Cell Bone Marrow Mouse	1/8	0.348546	0.803751	0	0	2.59803	2.73828	HEXB
Paneth Cell Intestinal Crypt Mouse	19/276	0.132844	0.659531	0	0	1.35009	2.72526	IVNS1ABP;NDUFA6;GSTO1;KIF11;BRI3BP;RBFA;WAPL;SYNE2;MT2A;LDHA;MTA1;DKC1;KHSRP;GNA11;UBN1;CYCS;P4HB;SRSF7;LY6E
Dendritic Cell Skin Human	2/20	0.280397	0.763405	0	0	2.02145	2.57037	TOP2A;UBE2C
Sertoli Cell Fetal Gonad Human	29/449	0.138361	0.678936	0	0	1.26226	2.49661	IFI27L1;LPCAT1;CUL1;TMEM97;OSBPL11;SYNE2;PRPSAP1;DNAJB1;RAD21;HLTF;PLCE1;PHGDH;RBBP7;NANS;IVNS1ABP;ELOVL2;RDX;ZFP91;MYO9B;KLHL23;TUBB4B;MASTL;SVIP;FAM111A;TMX4;STK24;SMS;PPIF;RELL1
Brush Cell (Tuft Cell) Lung Human	6/76	0.204458	0.731609	0	0	1.56112	2.47812	AHCY;SLC16A1;ODC1;TSN;RCOR1;HSPD1
Brush Cell (Tuft Cell) Small Intestine Mouse	7/92	0.203891	0.731609	0	0	1.50016	2.38551	NT5C3A;COPRS;MCUB;VDAC3;SNRNP25;BUB3;GALK1
Neuroendocrine Cell Lung Human	6/78	0.221168	0.731609	0	0	1.5176	2.2898	AHCY;SLC16A1;ODC1;TSN;RCOR1;HSPD1
Alpha Cell Pancreatic Islet Mouse	1/9	0.382533	0.836419	0	0	2.27315	2.18437	UBA2
Alveolar Pneumocyte Type II Alveolus Mouse	1/9	0.382533	0.836419	0	0	2.27315	2.18437	LPCAT1
Oligodendrocyte Ventral Posterior Hypothalamus (VPH) Mouse	1/9	0.382533	0.836419	0	0	2.27315	2.18437	CTPS1
Stromal Cell Breast Mouse	1/9	0.382533	0.836419	0	0	2.27315	2.18437	COL4A2
Tissue Resident Memory T(TRM) Cell Blood Human	1/9	0.382533	0.836419	0	0	2.27315	2.18437	ITGAE
Innate Lymphoid Cell Intestine Human	1/9	0.382533	0.836419	0	0	2.27315	2.18437	ITGAE
Microglial Cell Cerebral Cortex Mouse	1/9	0.382533	0.836419	0	0	2.27315	2.18437	HEXB
Microglial Cell Spinal Cord Mouse	1/9	0.382533	0.836419	0	0	2.27315	2.18437	HEXB
Collecting Duct Principal Cell Kidney Mouse	6/80	0.238312	0.731609	0	0	1.47643	2.11745	IVNS1ABP;OLFM1;LDHA;NPNT;MYH10;AIF1L
Cancer Stem Cell Lung Human	2/22	0.319646	0.793474	0	0	1.81912	2.07478	BIRC5;MKI67
Granulosa Cell Fetal Gonad Human	12/179	0.225115	0.731609	0	0	1.30958	1.95278	DHRS13;MT2A;LDHA;PCNA;HILPDA;POLE3;HMGB3;MCM4;HMGN2;PTMA;H1-3;SYNE2
Enteroendocrine Cell Small Intestine Mouse	3/37	0.303646	0.785448	0	0	1.60546	1.91353	OLFM1;GNG4;PAX6
Martinotti Cell Brain Mouse	2/23	0.339087	0.803751	0	0	1.7324	1.87359	FOXRED2;SNX8
Enteroendocrine Precursor Cell Intestinal Crypt Mouse	19/301	0.22658	0.731609	0	0	1.22875	1.82428	SF3A3;MTCH1;GSTO1;TUBB;LITAF;H1-2;MT2A;LDHA;MTA1;CDK4;PRADC1;POC1A;NUP88;NELFB;ANAPC5;P4HB;UTRN;LSM14B;PTMA
Exhausted CD4+ T Cell Liver Human	8/116	0.25882	0.758119	0	0	1.34901	1.82335	AHI1;PTTG1;WSB2;GNG4;CKAP2;SMC5;SFXN1;LIMS1
Goblet Cell Intestinal Crypt Mouse	18/284	0.229046	0.731609	0	0	1.23396	1.81864	CYB5A;SDF2L1;GSTO1;ACTN1;PDS5A;MACROH2A1;MANF;CCNA2;MT2A;LDHA;CSRP2;ASPH;EPB41L2;KHSRP;GNA11;SNRPG;PTMA;SNX5
Circulating Fetal Cell Blood Human	3/38	0.318151	0.793474	0	0	1.55951	1.78599	HMGA1;SMC3;PUM2
CD16+ Monocyte Blood Human	1/10	0.414748	0.845525	0	0	2.02047	1.77819	HES4
Neuron Retina Human	1/10	0.414748	0.845525	0	0	2.02047	1.77819	RB1
Normal Cell Kidney Human	1/10	0.414748	0.845525	0	0	2.02047	1.77819	COL4A2
Cardiomyocyte Heart Muscle Mouse	1/10	0.414748	0.845525	0	0	2.02047	1.77819	CS
Rheaume Et al.Nat Commun.31 Retina Mouse	1/10	0.414748	0.845525	0	0	2.02047	1.77819	CCNA2
Stem Cell Prostate Human	1/10	0.414748	0.845525	0	0	2.02047	1.77819	CASP3
Intestinal Stem Cell Intestine Mouse	1/10	0.414748	0.845525	0	0	2.02047	1.77819	SLC12A2
Late Enterocyte Precursor Cell Intestinal Crypt Mouse	1/10	0.414748	0.845525	0	0	2.02047	1.77819	MT2A
Marginal Zone B Cell Undefined Human	1/10	0.414748	0.845525	0	0	2.02047	1.77819	ITGAE
Rheaume Et al.Nat Commun.39 Retina Mouse	2/24	0.358353	0.821876	0	0	1.65357	1.69695	FN3KRP;BAZ1A
Schwalie Et al.Nature.G4 Adipose Tissue Mouse	11/171	0.280228	0.763405	0	0	1.25222	1.59302	CCNA2;DNAJA1;CARHSP1;HSP90AA1;EIF2AK2;CYCS;RALY;TRIOBP;RAN;LY6E;CD320
Cancer Stem Cell Brain Human	3/40	0.347164	0.803751	0	0	1.47505	1.56054	SLC16A1;CLCC1;POU3F2
Schwalie Et al.Nature.G2 Adipose Tissue Mouse	12/189	0.282855	0.765159	0	0	1.23494	1.5595	IVNS1ABP;LDHA;ACOT7;TPM4;COL4A2;SIVA1;FUS;GSTO1;IFNGR2;TUBB;IDH2;HMGN1
Neuron Brain Human	11/172	0.286538	0.770184	0	0	1.24438	1.55533	TOP2A;RRM2;VDAC3;CDK1;PAX6;NETO2;PNMA2;KNSTRN;POU3F2;NRGN;YWHAH
8-Cell Stage Cell (Blastomere) Embryo Mouse	1/11	0.445284	0.849338	0	0	1.81833	1.47111	EIF4G1
Activated Memory B Cell Blood Human	1/11	0.445284	0.849338	0	0	1.81833	1.47111	HES4
Cancer Stem Cell Undefined Mouse	1/11	0.445284	0.849338	0	0	1.81833	1.47111	MKI67
Cardiac Progenitor Cell Heart Human	1/11	0.445284	0.849338	0	0	1.81833	1.47111	CASP3
Ciliated Cell Airway Epithelium Human	1/11	0.445284	0.849338	0	0	1.81833	1.47111	TUBB4B
Pdgfrapha+ Cell Lung Mouse	1/11	0.445284	0.849338	0	0	1.81833	1.47111	GMNN
Dendritic Cell Kidney Mouse	1/11	0.445284	0.849338	0	0	1.81833	1.47111	ITGAE
Rheaume Et al.Nat Commun.29 Retina Mouse	1/11	0.445284	0.849338	0	0	1.81833	1.47111	PTPRT
Stem Cell Endometrium Human	1/11	0.445284	0.849338	0	0	1.81833	1.47111	KIF4A
Exhausted CD8+ T Cell Undefined Human	1/11	0.445284	0.849338	0	0	1.81833	1.47111	HSPH1
Long Descending Limb (Outer Medulla) Cell Kidney Mouse	1/11	0.445284	0.849338	0	0	1.81833	1.47111	GMNN
Luminal Progenitor Cell Breast Human	1/11	0.445284	0.849338	0	0	1.81833	1.47111	EZH2
Neuroblast Brain Mouse	2/26	0.396225	0.845525	0	0	1.51561	1.40311	OLFM1;PTMA
Regulatory T(Treg) Cell Blood Human	2/26	0.396225	0.845525	0	0	1.51561	1.40311	RTKN2;CDC25B
Type I Pneumocyte Lung Mouse	2/26	0.396225	0.845525	0	0	1.51561	1.40311	RTKN2;EMP2
B Cell Blood Human	3/42	0.37605	0.836419	0	0	1.39926	1.36852	CDC20;CDK1;MKI67
Schwalie Et al.Nature.P2 Adipose Tissue Mouse	11/178	0.325178	0.802486	0	0	1.19929	1.34726	IVNS1ABP;LDHA;SFPQ;NOP58;COL4A2;HOMER1;EIF1AX;TPM3;SRSF3;SMC4;CHD1
Astrocyte Cortex Mouse	1/12	0.474229	0.855234	0	0	1.65294	1.2332	ANLN
Astrocyte Entorhinal Cortex Human	1/12	0.474229	0.855234	0	0	1.65294	1.2332	HSP90AA1
Astrocyte Superior Frontal Gyrus Human	1/12	0.474229	0.855234	0	0	1.65294	1.2332	HSP90AA1
CD8+ T Cell Undefined Mouse	1/12	0.474229	0.855234	0	0	1.65294	1.2332	MKI67
Regulatory T(Treg) Cell Undefined Human	1/12	0.474229	0.855234	0	0	1.65294	1.2332	ITGAE
Retinal Ganglion Cell Retina Mouse	1/12	0.474229	0.855234	0	0	1.65294	1.2332	PAX6
Stem Cell Embryo Mouse	1/12	0.474229	0.855234	0	0	1.65294	1.2332	PAX6
Brush Cell (Tuft Cell) Trachea Mouse	4/62	0.406305	0.845525	0	0	1.25446	1.12983	IVNS1ABP;COPRS;TMEM245;MCUB
Naive CD8+ T Cell Peripheral Blood Human	6/97	0.39455	0.845525	0	0	1.19953	1.11557	THAP7;ACTN1;EXOSC8;PSIP1;ATM;RNF4
Basophil Bone Marrow Mouse	1/13	0.501664	0.867632	0	0	1.51512	1.04516	LY6E
Neural Stem Cell Brain Mouse	1/13	0.501664	0.867632	0	0	1.51512	1.04516	EZH2
Endothelial Cell Microvessel Mouse	1/13	0.501664	0.867632	0	0	1.51512	1.04516	TOP2A
Endothelial Cell Skin Human	1/13	0.501664	0.867632	0	0	1.51512	1.04516	SLC12A2
Stem Cell Embryo Human	1/13	0.501664	0.867632	0	0	1.51512	1.04516	PAX6
Lymphoid Cell Undefined Mouse	1/13	0.501664	0.867632	0	0	1.51512	1.04516	ITGAE
Bergmann Glial Cell Brain Mouse	3/47	0.446808	0.849338	0	0	1.23993	0.998917	ARHGEF26;PLCE1;GLI3
Cajal-Retzius Cell Brain Mouse	3/47	0.446808	0.849338	0	0	1.23993	0.998917	CDH4;FAT3;UTRN
Collecting Duct Transient Cell Kidney Mouse	2/30	0.468597	0.855234	0	0	1.29882	0.98452	OGDH;SDHA
Microglial Cell Hippocampus Mouse	2/31	0.485874	0.866143	0	0	1.25397	0.90512	TOP2A;MCM2
Brush Cell (Tuft Cell) Intestinal Crypt Mouse	11/195	0.438741	0.849338	0	0	1.0875	0.895932	MT2A;HSP90AA1;ACOT7;GSTO1;GNA11;ANO6;SNRNP25;BUB3;P4HB;GALK1;NRGN
Conventional Dendritic Cell 2a(cDC2a) Brain Mouse	1/14	0.527669	0.897888	0	0	1.39849	0.894038	ITGAE
Red Blood Cell (Erythrocyte) Kidney Mouse	1/14	0.527669	0.897888	0	0	1.39849	0.894038	EPB41L2
Lymphocyte Lacrimal Gland Mouse	1/14	0.527669	0.897888	0	0	1.39849	0.894038	ORC3
Cytotoxic CD4+ T Cell Liver Human	5/85	0.457446	0.855234	0	0	1.13662	0.888948	LPCAT1;LITAF;LYAR;SYNE2;CEP78
FGFR1LowNME5- Epithelial Cell Esophagus Human	3/49	0.474229	0.855234	0	0	1.18589	0.88475	RPL39L;MCUR1;DIAPH3
Mitotic Arrest Phase Fetal Germ Cell Fetal Gonad Human	51/956	0.45381	0.855234	0	0	1.0255	0.810224	SLC25A1;B4GALT2;LPGAT1;FMR1;RTKN2;MCUB;FOXM1;EPS8;CSRP2;CNTRL;LRRFIP2;GIT1;MBNL1;PABPC4;DYRK1A;PAX6;BAZ1A;NPNT;ASPH;GPR161;RRAGD;SMS;MYH9;RNASEH2B;ARHGEF26;ODC1;GMPS;EFNA5;DNAJB1;GNG4;NT5DC2;EPB41L3;RALY;RAE1;SLC12A2;FUCA2;KLHL23;BTBD6;MLH1;POLE4;LSM6;SCCPDH;MRGBP;STK24;NDUFAF6;XPOT;SPATA33;NFIC;COL9A1;ECHDC1;RPL22L1
Monocyte Bone Marrow Mouse	4/69	0.48804	0.866143	0	0	1.11895	0.802683	MBD2;HMGB3;MKI67;LY6E
Cancer Cell Breast Human	4/69	0.48804	0.866143	0	0	1.11895	0.802683	RIC8A;BRCA1;BRCA2;MKI67
Ionocyte Cell Lung Human	16/294	0.466999	0.855234	0	0	1.04679	0.797054	SLC12A2;MRPS26;WDR1;HILPDA;RECQL;TMUB1;JADE1;KLHL23;ANKRD9;TBC1D1;RAD51C;IMPA2;ZNF704;GNA11;ACP1;CBR3
Pericyte Brain Mouse	1/15	0.552318	0.910462	0	0	1.29853	0.770849	NOTCH3
Primordial Germ Cell Undefined Human	1/15	0.552318	0.910462	0	0	1.29853	0.770849	PUM2
Effector Memory T Cell Stomach Human	1/15	0.552318	0.910462	0	0	1.29853	0.770849	TBCD
Keratinocyte Skin Human	1/15	0.552318	0.910462	0	0	1.29853	0.770849	UBE2C
Megakaryocyte Blood Human	1/15	0.552318	0.910462	0	0	1.29853	0.770849	NRGN
Cancer Cell Lung Human	2/33	0.519353	0.894559	0	0	1.17294	0.768478	AMD1;MKI67
Ciliated Cell Trachea Mouse	34/642	0.488488	0.866143	0	0	1.01694	0.728578	DYNC2I2;LPGAT1;SLC20A1;ODC1;DYNLT2B;CCP110;PSMC3IP;STIP1;TUBA1B;HSPH1;CSRP2;ARL13B;PTTG1;HLTF;NCS1;TMEM107;PCNT;SRSF10;CNTLN;NUDC;HSP90AA1;METRN;RFC2;PTGES3;SLC35E3;FANCA;TUBB4B;NPNT;WDR54;IFT22;SCCPDH;FAM161A;MNS1;LSM14B
Neuron Inferior Colliculus Mouse	1/16	0.575682	0.913301	0	0	1.2119	0.66921	POU3F2
Pit Cell Stomach Human	1/16	0.575682	0.913301	0	0	1.2119	0.66921	RBL1
Regulatory T (Treg) Cell Undefined Mouse	1/16	0.575682	0.913301	0	0	1.2119	0.66921	MKI67
Rheaume Et al.Nat Commun.37 Retina Mouse	1/16	0.575682	0.913301	0	0	1.2119	0.66921	SNX7
T Helper Cell Undefined Mouse	1/16	0.575682	0.913301	0	0	1.2119	0.66921	ITGAE
Luminal Epithelial Cell Breast Human	1/16	0.575682	0.913301	0	0	1.2119	0.66921	MKI67
CD8 T Cell Stomach Human	2/35	0.551342	0.910462	0	0	1.10174	0.655974	DNAJB1;SRSF7
Type I Spiral Ganglion Neuron Brain Mouse	55/1061	0.539494	0.910462	0	0	0.993337	0.613012	CEP57;CSE1L;HMGB3;PRPF19;ANKRD9;CHCHD3;MACROD1;ACP1;PAQR4;PARP1;IFNGR2;CMC2;GLRX2;UCHL5;MSH6;NT5C3A;DKC1;PPIF;GART;NUP58;DCP2;SLC20A1;MRPL18;IQGAP1;TIMM10;MRPL11;APOO;HSPH1;CHRAC1;RAD21;EPB41L3;NAE1;MYH10;NOP56;UBL4A;SLC16A1;NCAPH2;RCC2;FUCA2;HMGA1;CPLANE1;MAPK12;LSM3;CS;COPRS;WEE1;STK24;KBTBD2;PSMG3;FAT3;ATM;CENPQ;SUGP2;PFKP;TOMM5
Natural Killer Cell Kidney Mouse	2/36	0.566764	0.913301	0	0	1.06928	0.607148	POLE4;GMNN
Natural Killer Cell Spleen Mouse	6/114	0.549999	0.910462	0	0	1.0098	0.6037	GANAB;HEXB;ATP6V0A2;NELFB;DDX50;DERA
Long-projecting GABAergic Cell Brain Mouse	3/56	0.564703	0.913301	0	0	1.02888	0.58796	CARHSP1;MCUB;POU3F2
B Cell Pancreas Mouse	1/17	0.597828	0.924115	0	0	1.1361	0.584467	CASP3
Clara Cell Trachea Mouse	1/17	0.597828	0.924115	0	0	1.1361	0.584467	GSTO1
Pericyte Kidney Mouse	1/17	0.597828	0.924115	0	0	1.1361	0.584467	NOTCH3
T Cell Bone Marrow Mouse	1/17	0.597828	0.924115	0	0	1.1361	0.584467	ORC3
Excitatory Neuron Brain Human	1/17	0.597828	0.924115	0	0	1.1361	0.584467	NRGN
Enterocyte Small Intestine Mouse	4/77	0.575237	0.913301	0	0	0.9959	0.550706	CYB5B;LPGAT1;DHCR24;ARF6
Regulatory T (Treg) Cell Liver Human	21/411	0.570703	0.913301	0	0	0.97824	0.548681	BTG3;USP48;SLC16A1;CBX5;GSTO1;FANCL;ARPC1A;RTKN2;CKAP2;CACYBP;NUDT5;SMC4;DDB2;PPM1G;PTTG1;ERI1;TMX1;SMS;MCM5;ATP13A3;KIF20B
Neutrophil Kidney Mouse	5/98	0.584282	0.923473	0	0	0.977065	0.525046	EIF4EBP1;PLP2;LITAF;IER2;RAB5IF
Mesangial Cell Kidney Mouse	10/198	0.587182	0.924115	0	0	0.966458	0.514562	EPS8;SLC12A2;NOTCH3;CSRP2;COL4A2;MAP3K20;PAWR;UBA2;ACTN4;IQGAP1
Neuron Embryo Mouse	1/18	0.618819	0.926034	0	0	1.06921	0.513159	PAX6
Effector Memory CD4+ T Cell Brain Human	1/18	0.618819	0.926034	0	0	1.06921	0.513159	PHF5A
Rheaume Et al.Nat Commun.6 Retina Mouse	1/18	0.618819	0.926034	0	0	1.06921	0.513159	SKA3
T Cell Lung Mouse	1/18	0.618819	0.926034	0	0	1.06921	0.513159	MKI67
AXL+SIGLEC6+ Dendritic Cell Blood Human	4/80	0.605691	0.926034	0	0	0.956436	0.479543	NIBAN1;RBL1;SLC20A1;SNRNP25
B Cell Kidney Mouse	3/60	0.611921	0.926034	0	0	0.956478	0.469776	SPCS3;SDF2L1;MANF
Trophectoderm Cell Embryo Human	5/101	0.611219	0.926034	0	0	0.946381	0.465903	ARHGEF26;ACTN1;TMEM106C;RFLNB;EMP2
Type IC Spiral Ganglion Neuron Brain Mouse	9/182	0.612882	0.926034	0	0	0.94507	0.46269	CDH4;LDHA;MCUB;MAP3K20;FANCA;PLCE1;MCM6;TRIOBP;LRRCC1
Goblet Cell Small Intestine Mouse	4/81	0.615541	0.926034	0	0	0.943965	0.458062	SDF2L1;KDELR2;NANS;MANF
Axin2-Palpha+ Cell Lung Mouse	1/19	0.638716	0.932657	0	0	1.00976	0.45267	ACTN1
Fibroblast Muscle Mouse	1/19	0.638716	0.932657	0	0	1.00976	0.45267	COL4A2
Germ Cell Undefined Human	1/19	0.638716	0.932657	0	0	1.00976	0.45267	MEA1
Macrophage Intestine Human	1/19	0.638716	0.932657	0	0	1.00976	0.45267	ITGAE
Secretory Progenitor Cell Small Intestine Human	2/40	0.624576	0.928067	0	0	0.95652	0.450217	CIP2A;FADS1
Goblet Cell Small Intestine Human	2/40	0.624576	0.928067	0	0	0.95652	0.450217	ATAD5;CENPM
Type II Spiral Ganglion Neuron Brain Mouse	27/543	0.629728	0.93244	0	0	0.94974	0.439223	CCDC167;GPSM2;JPT2;EFNA5;RIC8A;LDHA;FUT9;XPO6;PALM;MCMBP;ERC1;HMGN2;SNX8;HMGN1;CYB5A;TPM4;CPSF3;GTF3A;SCRIB;WDR76;PDIA4;SESTD1;TMX1;PITHD1;DLG5;UBA2;PLP2
Neuroendocrine Cell Trachea Mouse	22/449	0.64998	0.944595	0	0	0.935071	0.402842	B4GALT2;MTCH1;USP48;ACOT7;ARPC5L;REV1;CUL1;RPA1;PSIP1;TMCO3;SVIP;COMMD4;LMNB2;IPO5;TTC28;OLFM1;SPCS3;PITHD1;CAMK2N2;PHIP;RCOR1;HDGFL3
Mesenchymal Stem Cell Bone Marrow Human	1/20	0.657574	0.95033	0	0	0.956561	0.400988	CASP3
Schwalie Et al.Nature.G3 Adipose Tissue Mouse	9/188	0.651368	0.944595	0	0	0.9131	0.391428	DNAJB1;RANBP1;GMNN;EIF4EBP1;EMP2;RPL22L1;SRSF7;IER2;MCM2
Type IA Spiral Ganglion Neuron Brain Mouse	8/170	0.667114	0.959161	0	0	0.896761	0.363004	CARHSP1;COL4A2;NDE1;MBD2;TSPAN4;CPXM1;ASAP2;DERA
Natural Killer Cell Undefined Mouse	1/21	0.67545	0.959161	0	0	0.908685	0.356547	ITGAE
Microglial Cell Brain Mouse	32/658	0.685438	0.959161	0	0	0.926853	0.350069	HEXB;MTR;ZC3HAV1;OSBPL11;MKI67;KIF15;ABHD12;TUBB6;AMDHD2;SUMO3;HLTF;TK1;GUSB;ARGLU1;SNX8;SNX5;SLC12A2;NIBAN1;MBNL1;TPM3;HMGA1;GGH;ANO6;BAZ1A;LSM5;PARP14;DERA;MOB1A;SPCS3;ASPH;COL4A2;MYH9
Epithelial Cell Undefined Human	2/44	0.676224	0.959161	0	0	0.865239	0.338508	PAX6;ITGAE
Epithelial Cell Lung Mouse	15/318	0.692405	0.959161	0	0	0.898313	0.330206	ZFAND2B;LPCAT1;HMGA1;ACTN4;EPS8;MT2A;LDHA;MSH2;PSMG3;TFAM;PHGDH;SNX7;DLGAP5;NUCB2;HMGN1
Cancer Stem Cell Undefined Human	5/110	0.685594	0.959161	0	0	0.86485	0.326454	CBX3;CASP3;NF2;FOXM1;EZH2
Natural Killer Cell Liver Mouse	1/22	0.692393	0.959161	0	0	0.865369	0.318111	H2AZ1
Neuron Retina Mouse	1/22	0.692393	0.959161	0	0	0.865369	0.318111	RORB
Dendritic Cell Lung Human	1/22	0.692393	0.959161	0	0	0.865369	0.318111	ITGAE
Regulatory T(Treg) Cell Peripheral Blood Human	1/22	0.692393	0.959161	0	0	0.865369	0.318111	RTKN2
Stem Cell Brain Human	1/22	0.692393	0.959161	0	0	0.865369	0.318111	PAX6
Stem Cell Skin Human	1/22	0.692393	0.959161	0	0	0.865369	0.318111	EZH2
Fibrocartilage Chondrocyte Articular Cartilage Human	5/111	0.693233	0.959161	0	0	0.856646	0.313866	NOTCH3;CYB5A;COL4A2;UACA;LY6E
Stage II Neutrophil Bone Marrow Mouse	4/91	0.705284	0.963376	0	0	0.83502	0.291551	PTTG1;MAT2A;WBP11;DCK
Cancer Stem Cell Prostate Human	1/23	0.708452	0.963376	0	0	0.82599	0.284696	EZH2
Endothelial Cell Artery Mouse	1/23	0.708452	0.963376	0	0	0.82599	0.284696	NT5C3A
Immune Cell Lung Human	1/23	0.708452	0.963376	0	0	0.82599	0.284696	MKI67
Myoblast Skeletal Muscle Human	1/24	0.723674	0.963376	0	0	0.790036	0.255509	MAPK12
B Cell Spleen Mouse	1/24	0.723674	0.963376	0	0	0.790036	0.255509	PARP14
Neural Stem Cell Brain Human	1/24	0.723674	0.963376	0	0	0.790036	0.255509	PAX6
Regulatory T (Treg) Cell Undefined Human	1/24	0.723674	0.963376	0	0	0.790036	0.255509	ITGAE
T Cell Bone Marrow Human	1/24	0.723674	0.963376	0	0	0.790036	0.255509	ORC3
Exhausted CD8+ T Cell Breast Human	1/24	0.723674	0.963376	0	0	0.790036	0.255509	LY6E
T Cell Skin Human	1/24	0.723674	0.963376	0	0	0.790036	0.255509	ITGAE
T Helper 1(Th1) Cell Stomach Human	1/24	0.723674	0.963376	0	0	0.790036	0.255509	BTG3
Regulatory T (Treg) Cell Peripheral Blood Human	2/49	0.732475	0.972026	0	0	0.772988	0.240652	RTKN2;CCM2
Astrocyte Brain Mouse	27/582	0.763073	0.992942	0	0	0.881134	0.23826	TOP2A;ARHGEF26;UACA;GLI3;CSRP2;FUT9;PHGDH;CLCC1;ACADM;HMGN1;CBR3;IKBIP;HELLS;PMM1;PAQR4;NDE1;CEP350;ACTN1;SIGMAR1;IMMT;COPRS;MTHFD1;DLG5;PXMP2;ECHDC1;UTRN;ALDH7A1
Oligodendrocyte Brain Mouse	20/439	0.765008	0.992942	0	0	0.864974	0.2317	SLC12A2;CCDC167;ACOT7;TPM3;STK39;FANCA;CCP110;PSIP1;DHCR24;TM7SF3;TTL;CHD1;GGCT;GPATCH11;KATNAL1;H2AC20;XPO6;EPB41L3;RAC3;LCORL
CCK Basket Cell Brain Mouse	1/26	0.751776	0.992942	0	0	0.726756	0.207355	EPS8
CD1C-CD141- Dendritic Cell Blood Human	14/321	0.790589	0.992942	0	0	0.82652	0.194213	IFNGR2;MBD2;TBCD;NAP1L1;DNAJB1;MT2A;TMEM11;PHIP;CCM2;CNIH4;MXD3;TMPO;LIMS1;LY6E
Schwalie Et al.Nature.P3 Adipose Tissue Mouse	8/191	0.784709	0.992942	0	0	0.792967	0.192249	LRRC58;IKBIP;PMM1;SMS;EMP2;CDC42BPA;LITAF;NUCB2
Effector CD8+ Memory T (Tem) Cell Peripheral Blood Human	3/77	0.772532	0.992942	0	0	0.736084	0.189969	LPCAT1;LITAF;CEP78
B Cell Lymph Human	1/27	0.764738	0.992942	0	0	0.698767	0.187425	TP53
Distal Convoluted Tubular Cell Kidney Mouse	1/27	0.764738	0.992942	0	0	0.698767	0.187425	OXCT1
Stem Cell Muscle Human	1/27	0.764738	0.992942	0	0	0.698767	0.187425	CASP3
Macrophage Kidney Mouse	4/101	0.7788	0.992942	0	0	0.748539	0.187135	HMGB2;BIRC5;PARP14;GUSB
Multilymphoid Progenitor Cell Umbilical Cord Blood Human	24/537	0.810804	0.99995	0	0	0.846788	0.177596	CDKN2D;RBM17;SIVA1;RFC1;IFNGR2;CMC2;SLC35E3;DDX23;MYO9B;STK4;LMF2;MSL1;RHOT2;HNRNPUL1;RSRC1;PITHD1;DPF1;SRSF4;ATM;LSM14B;ZBTB7A;EMC8;IER2;CSNK1G2
Eosinophil Stomach Human	1/28	0.777023	0.992942	0	0	0.672851	0.16975	H1-2
Stem Cell Liver Human	1/28	0.777023	0.992942	0	0	0.672851	0.16975	NOTCH3
Fibroblast Heart Mouse	1/28	0.777023	0.992942	0	0	0.672851	0.16975	P4HB
T Helper Cell Undefined Human	1/28	0.777023	0.992942	0	0	0.672851	0.16975	ITGAE
Schwalie Et al.Nature.P1 Adipose Tissue Mouse	7/174	0.808349	0.99995	0	0	0.760236	0.161749	SCARA3;CARHSP1;SDF2L1;PLCE1;EFNA5;MYH10;AIF1L
CD1C+ A Dendritic Cell Blood Human	1/29	0.788668	0.992942	0	0	0.648787	0.154028	LPCAT1
Chandelier Cell Brain Mouse	1/29	0.788668	0.992942	0	0	0.648787	0.154028	IER2
Rheaume Et al.Nat Commun.25 Retina Mouse	1/29	0.788668	0.992942	0	0	0.648787	0.154028	KHSRP
T Cell Lymph Human	1/29	0.788668	0.992942	0	0	0.648787	0.154028	ITGAE
Brush Cell (Tuft Cell) Lung Mouse	12/290	0.832255	0.99995	0	0	0.782044	0.143596	IVNS1ABP;COPRS;TMEM245;CHDH;MCUB;VPS4A;ZFP91;KCTD3;SNX7;CDC42BPA;LITAF;NRGN
Mast Cell Bone Marrow Mouse	1/30	0.799705	0.99995	0	0	0.626382	0.140004	LY6E
Lake Et al.Science.Ex8 Brain Human	2/58	0.812825	0.99995	0	0	0.648449	0.134384	GNG4;LIMS1
Cancer Cell Blood Human	1/31	0.810166	0.99995	0	0	0.60547	0.127461	TP53
Spermatogonial Cell Testis Human	1/31	0.810166	0.99995	0	0	0.60547	0.127461	FMR1
T Follicular helper(Tfh) Cell Stomach Human	1/31	0.810166	0.99995	0	0	0.60547	0.127461	STK39
CD8+ T Cell Lung Human	1/32	0.820081	0.99995	0	0	0.585908	0.116216	ITGAE
Epithelial Cell Colon Human	1/32	0.820081	0.99995	0	0	0.585908	0.116216	PPM1G
Astrocyte Embryonic Prefrontal Cortex Human	14/343	0.860589	0.99995	0	0	0.770341	0.115657	IFI27L1;H2AZ1;NOTCH3;ARHGEF26;ELOVL2;NPNT;LITAF;AIF1L;MT2A;CSRP2;PHGDH;PTMA;SNX5;HES4
Natural Killer Cell Stomach Human	1/33	0.829479	0.99995	0	0	0.567568	0.106111	CDC5L
Ciliated Cell Lung Mouse	1/33	0.829479	0.99995	0	0	0.567568	0.106111	NCS1
Smooth Muscle Cell Lung Mouse	1/33	0.829479	0.99995	0	0	0.567568	0.106111	SMS
Induced Pluripotent Stem Cell Undefined Human	1/33	0.829479	0.99995	0	0	0.567568	0.106111	SUZ12
Leukocyte Blood Human	1/33	0.829479	0.99995	0	0	0.567568	0.106111	MKI67
Secretory Cell Trachea Mouse	2/63	0.847487	0.99995	0	0	0.59514	0.0984834	FUT9;TYRO3
Ciliated Cell Lung Human	11/283	0.877696	0.99995	0	0	0.732213	0.0955206	APOO;IFT22;HSP90AA1;RPA3;DYNLT2B;TMEM107;STX2;TUBB4B;WDR54;H1-2;SPC25
T Cell Skin Mouse	1/35	0.846828	0.99995	0	0	0.534126	0.0888022	ORC3
T Cell Undefined Mouse	1/35	0.846828	0.99995	0	0	0.534126	0.0888022	ITGAE
Macrophage Bone Marrow Mouse	1/35	0.846828	0.99995	0	0	0.534126	0.0888022	MKI67
Macrophage Brain Human	3/94	0.874295	0.99995	0	0	0.598035	0.0803383	VOPP1;IQGAP1;LY6E
Naive CD4+ T Cell Peripheral Blood Human	1/37	0.862414	0.99995	0	0	0.504399	0.0746608	ACTN1
Hematopoietic Stem Cell Undefined Human	1/37	0.862414	0.99995	0	0	0.504399	0.0746608	CASP3
Acinar Cell Pancreatic Islet Human	3/97	0.887338	0.99995	0	0	0.578856	0.0691903	NIBAN1;PPIF;TMEM97
B Cell Bone Marrow Human	1/38	0.869603	0.99995	0	0	0.49074	0.0685657	EIF4EBP1
Myofibroblast Lung Mouse	1/38	0.869603	0.99995	0	0	0.49074	0.0685657	SMS
Specialist Antigen Presenting Cell Undefined Human	1/38	0.869603	0.99995	0	0	0.49074	0.0685657	ITGAE
Pericyte Lung Mouse	1/39	0.876416	0.99995	0	0	0.477801	0.0630289	NOTCH3
Lymphoid Cell Undefined Human	1/39	0.876416	0.99995	0	0	0.477801	0.0630289	ITGAE
Basal Cell Lung Human	3/99	0.895348	0.99995	0	0	0.566737	0.0626489	TUBB6;PTTG1;PLP2
Natural Killer Cell Undefined Human	2/71	0.890961	0.99995	0	0	0.525916	0.0607196	GMNN;ITGAE
Astrocyte Brain Human	7/204	0.912268	0.99995	0	0	0.643435	0.0590813	ANLN;DNAJB1;MT2A;SF3A1;ARHGEF26;IER2;GLI3
Neural Stem Cell Undefined Human	1/40	0.882873	0.99995	0	0	0.465525	0.0579922	PAX6
Hematopoietic Stem Cell Blood Human	1/40	0.882873	0.99995	0	0	0.465525	0.0579922	CASP3
SLC16A7+ Cell Lung Human	43/1013	0.93641	0.99995	0	0	0.797362	0.052388	LRRC58;CREBZF;TRMU;POM121;SMG1;HNRNPU;RRP7A;RNASEH1;MTA1;HLTF;CNTRL;NFATC2IP;PCLAF;ERC1;SNAP29;ARGLU1;FADS1;IKBIP;MBD4;RFC2;XRCC2;CPLANE1;SHCBP1;MSL1;FAM111B;SGO1;FAM111A;KATNAL1;FAM161A;FANCD2;CHDH;ZNF714;NABP2;TSR1;PHIP;ATM;SREK1;TRIP13;UTRN;PRR11;SUGP2;SEC22C;MCM2
Plasmacytoid Dendritic cell(pDC) Nasopharynx Human	1/42	0.894794	0.99995	0	0	0.44277	0.0492189	NUCB2
Fibroblast Lung Human	1/42	0.894794	0.99995	0	0	0.44277	0.0492189	TOPORS
Fibroblast Kidney Mouse	2/75	0.908095	0.99995	0	0	0.496993	0.0479134	MOB1A;MCUB
Collecting Duct Intercalated Cell Kidney Mouse	3/106	0.9195	0.99995	0	0	0.528025	0.0443148	EPS8;HEXB;CYCS
Podocyte Kidney Mouse	9/263	0.935123	0.99995	0	0	0.640914	0.0429905	WSB2;SIVA1;PSMC3;PLCE1;ARL2;DEGS1;ACTN4;UACA;CTNNAL1
Beta Cell Pancreatic Islet Human	3/108	0.9254	0.99995	0	0	0.517912	0.0401534	PAX6;GUSB;HSPD1
T Cell Blood Human	1/45	0.910442	0.99995	0	0	0.412515	0.0387043	ITGAE
Endothelial Cell Liver Human	2/79	0.922683	0.99995	0	0	0.471076	0.0379074	USP48;ARGLU1
Oligodendrocyte Progenitor Cell Embryonic Prefrontal Cortex Human	3/110	0.930901	0.99995	0	0	0.508178	0.0363866	CSRP2;EPB41L2;COL9A1
Medullary Cell Kidney Mouse	5/166	0.938009	0.99995	0	0	0.562357	0.0359885	AKAP12;COL4A2;WDR1;EPB41L2;RFLNB
Olfactory Ensheathing Glia Brain Mouse	1/46	0.915123	0.99995	0	0	0.403327	0.0357739	PLCE1
Type IB Spiral Ganglion Neuron Brain Mouse	1/46	0.915123	0.99995	0	0	0.403327	0.0357739	SESTD1
Neuron Undefined Human	1/48	0.923764	0.99995	0	0	0.386123	0.0306191	HMGB2
T Cell Peripheral Blood Human	1/48	0.923764	0.99995	0	0	0.386123	0.0306191	ITGAE
Mural Cell Brain Mouse	1/52	0.938499	0.99995	0	0	0.355764	0.0225817	SMC3
T Cell Lung Human	1/52	0.938499	0.99995	0	0	0.355764	0.0225817	ITGAE
LGR5+ Stem Cell Large Intestine Human	1/52	0.938499	0.99995	0	0	0.355764	0.0225817	CDCA7
Pre-haematopoietic Stem Cell Embryo Mouse	2/88	0.947915	0.99995	0	0	0.421576	0.0225502	CTNNAL1;NRGN
Microglial Cell Brain Human	12/360	0.966254	0.99995	0	0	0.622395	0.0213661	HSPA8;LDHA;SDF2L1;NDUFA6;PTTG1;ASPH;EMP2;PAX6;MCM5;GUSB;GTSE1;GALK1
Fibroblast Skin Mouse	2/90	0.952343	0.99995	0	0	0.411951	0.0201157	SCARA3;CPXM1
Stage I Neutrophil Bone Marrow Mouse	4/152	0.959837	0.99995	0	0	0.48927	0.0200559	ACTN1;STK39;RFLNB;SYNE2
Pit Progenitor Cell Stomach Human	1/54	0.944762	0.99995	0	0	0.342303	0.0194505	LRRFIP2
Endothelial Cell Brain Mouse	2/93	0.958316	0.99995	0	0	0.398307	0.0169591	SLC16A1;SMC3
Natural Killer Cell Blood Human	1/56	0.950388	0.99995	0	0	0.32982	0.016783	MKI67
Proximal Tubule Cell Kidney Mouse	2/94	0.960142	0.99995	0	0	0.393956	0.0160237	FUT9;FANCA
Primitive Endoderm Cell Embryo Human	2/95	0.961892	0.99995	0	0	0.3897	0.0151411	COL4A2;GPR161
Schwalie Et al.Nature.G1 Adipose Tissue Mouse	5/189	0.971558	0.99995	0	0	0.49146	0.0141807	CYB5A;SCARA3;CSRP2;PLCE1;AIF1L
DCLK1+ Progenitor Cell Large Intestine Human	2/97	0.965173	0.99995	0	0	0.381455	0.013522	CPXM1;QSER1
Mesenchymal Stem Cell Undefined Human	1/60	0.95998	0.99995	0	0	0.307395	0.0125549	CASP3
Leydig Precursor Cell Fetal Gonad Human	6/221	0.97607	0.99995	0	0	0.504371	0.0122165	TMEM98;UBA2;KDELR2;EMP2;CPXM1;LITAF
FGFR1HighNME5- Epithelial Cell Esophagus Human	5/195	0.976978	0.99995	0	0	0.475788	0.0110819	IKBIP;CDC23;TSPAN4;PBK;CRKL
Hematopoietic Stem Cell Bone Marrow Human	1/62	0.964057	0.99995	0	0	0.297285	0.0108821	CASP3
Epithelial Cell Lung Human	1/63	0.965937	0.99995	0	0	0.292474	0.0101361	ITGAE
Megakaryocyte Erythroid Cell Undefined Human	1/63	0.965937	0.99995	0	0	0.292474	0.0101361	ITGAE
Monocyte Fetal Kidney Human	29/796	0.986417	0.99995	0	0	0.678262	0.00927626	VPS29;ANKLE2;PDXK;COX17;IQGAP1;LITAF;RAE1;LBR;IER2;RAB5IF;IVNS1ABP;NUP214;GSTO1;TPM3;ACTN1;IFNGR2;RFLNB;POLE4;DNAJA1;PTP4A2;DIAPH1;LSM6;TACC3;PPIF;SRSF3;PLP2;ATP13A3;LIMS1;MCM2
Vascular Endothelial Cell Kidney Mouse	5/205	0.983922	0.99995	0	0	0.451758	0.00732243	COL4A2;RDX;VDAC3;ATP13A3;ARGLU1
Microglial Cell Embryonic Prefrontal Cortex Human	15/476	0.989009	0.99995	0	0	0.58543	0.00647026	RB1;MBNL1;HEXB;SYNE2;GPN3;H1-2;ABHD12;DNAJB1;CSRP2;MIS18BP1;MYH9;ATM;TACC1;IER2;LIMS1
Macrophage Lung Human	1/72	0.978999	0.99995	0	0	0.255278	0.00541811	HSP90AA1
Oogenesis Phase Fetal Germ Cell Fetal Gonad Human	30/855	0.993632	0.99995	0	0	0.650884	0.00415831	IFI27L1;UHRF1;STK39;FOXM1;TM7SF3;EPS8;CSRP2;GNG4;PRADC1;EPB41L3;RALY;YWHAH;NDE1;FUCA2;RPA1;TBCD;BAZ1A;SVIP;WDR76;POLE4;RNF168;SCCPDH;DIAPH3;ASPH;AGO2;TMEM106C;SMS;ECHDC1;ADSS2;PFKP
T Cell Undefined Human	1/79	0.985585	0.99995	0	0	0.232283	0.00337263	ITGAE
Oligodendrocyte Brain Human	3/180	0.996225	0.99995	0	0	0.306063	0.00115765	DHCR24;NAP1L1;TMEM97
B Cell Undefined Human	1/96	0.994223	0.99995	0	0	0.190544	0.00110401	CD320
CD141+CLEC9A+ Dendritic Cell Blood Human	1/102	0.995817	0.99995	0	0	0.179168	0.000751095	ACTN1
Matrix Fibroblast Lung Mouse	2/156	0.997801	0.99995	0	0	0.234577	0.00051631	EIF4EBP1;TACC1
Krt4/13+ Cell Trachea Mouse	1/124	0.998719	0.99995	0	0	0.14695	0.00018834	PMM1
Enterocyte Progenitor Cell Small Intestine Human	1/134	0.999252	0.99995	0	0	0.135829	0.000101677	FANCA
Hematopoietic Stem Cell Bone Marrow Mouse	13/565	0.999847	0.99995	0	0	0.420826	6.43537e-05	RPP30;HILPDA;NETO2;MAPK12;DIAPH1;DDX39A;ASPH;COL4A2;EPB41L3;MTF2;HDGFL3;RAB5IF;CBR3
Endothelial Cell Lung Mouse	1/144	0.999562	0.99995	0	0	0.126263	5.52634e-05	LY6E
Ciliated Epithelial Cell Esophagus Human	7/413	0.999942	0.99995	0	0	0.308731	1.79394e-05	PTPRT;SDF2L1;ARL13B;CPLANE1;STX2;SNX7;WDR54
Paneth Cell Large Intestine Human	4/314	0.99995	0.99995	0	0	0.231575	1.15879e-05	EIF4A3;LPCAT1;PPIF;MCOLN1

## Sheet: Cluster 2
Term	Overlap	P.value	Adjusted.P.value	Old.P.value	Old.Adjusted.P.value	Odds.Ratio	Combined.Score	Genes
Cycling Basal Cell Trachea Mouse	55/202	2.09228e-45	7.80421e-43	0	0	19.7547	2032.33	H2AX;JPT1;ARL6IP1;NUDT1;HMGB2;NUCKS1;HMGB1;MKI67;FOXM1;SMC4;SMC2;PTMS;LMNB1;CDC20;TUBA1C;TUBB6;STMN1;PBK;NUSAP1;BANF1;HMGN2;GTSE1;CLIC1;DLGAP5;SH3GL1;CKAP2;PIMREG;RANGAP1;CKAP5;ASPM;SNRPG;BIRC5;PPIA;CCNB2;CCNB1;RAD21;LMNA;H2AZ1;H2AZ2;CENPW;LSM5;LSM3;TPX2;CENPE;CENPF;UBE2S;PRC1;KIF4A;CENPM;CENPN;HDGF;SAE1;RAN;CDKN3;MAD2L1
Neural Progenitor Cell Embryonic Prefrontal Cortex Human	44/163	3.0663e-36	5.71865e-34	0	0	18.983	1552.29	H2AX;DTYMK;NOTCH1;HMGB2;HMGB3;HSPB1;MKI67;SMC4;SMC2;CDC20;CCNB2;CCNB1;LDHA;TUBA1B;PTTG1;GNG5;NUSAP1;PBK;PHGDH;HMGN2;GTSE1;CLIC1;DLGAP5;TGIF1;H2AZ1;H2AZ2;CENPW;CKAP2;PIMREG;TUBB4B;TPX2;ASPM;CENPF;PRC1;RPA3;ID4;BIRC5;CENPM;TAGLN2;CENPN;PRR11;SNRPB;CDKN3;MAD2L1
Proliferative Endothelial Cell Lung Mouse	4/6	2.86136e-06	0.000118588	0	0	93.4368	1192.65	CDC20;CCNB2;HMGB2;MKI67
Fibroblast Lung Mouse	28/116	5.75607e-22	7.15671e-20	0	0	15.6988	767.778	H2AX;HMGB2;HMGB1;MKI67;HTATSF1;SMC2;SKA2;CCNB2;CCNB1;TUBA1B;CSRP2;TUBA1A;STMN1;NUSAP1;PBK;H2AZ1;H2AZ2;HNRNPA3;CCDC34;PIMREG;TPX2;CENPE;CENPF;DDAH2;MRTO4;ANP32E;BIRC5;MAD2L1
Cartilage Progenitor Cell Cartilage Human	4/7	6.5648e-06	0.000204056	0	0	62.288	743.332	CDC20;CENPF;CKAP2;CDKN3
Memory T Cell Peripheral Blood Human	3/7	0.00030862	0.00605871	0	0	34.9518	282.529	LGALS1;MYL12A;S100A10
Migration Phase Fetal Germ Cell Fetal Gonad Human	25/165	1.15318e-14	8.60274e-13	0	0	8.72084	279.884	JPT1;PLGRKT;HMGB3;ABRACL;TIMM10;CXCL14;SKA2;PSMB6;LDHA;LGALS1;SNRPD2;PSMB3;NUSAP1;HMGN3;COX8A;H2AZ1;TPM4;TPM2;HADHA;BOLA3;RPA3;PPIH;SLIRP;PRR13;SNRPB
Endothelial Cell Fetal Gonad Human	29/207	7.03001e-16	6.55548e-14	0	0	8.0216	279.883	DTYMK;NUDT1;HMGB3;HSPB1;HMGB1;ITGAE;SKA2;AKAP12;LDHA;TUBB6;PTTG1;PSMB3;STMN1;HMGN2;DLGAP5;H2AZ1;ANXA2;CBX1;DNTTIP2;GGH;TUBB2A;TMSB15A;DDAH2;ANP32E;BIRC5;CENPN;PPIH;PFN1;PRR11
Germinal Center B Cell Lung Human	4/12	8.53464e-05	0.00205655	0	0	23.352	218.78	H2AZ2;PTTG1;STMN1;HMGB2
MKI67+ Progenitor Cell Large Intestine Human	17/110	1.57152e-10	8.37394e-09	0	0	8.77239	198.026	CENPW;TROAP;MKI67;PIMREG;CDC20;CCNB2;TPX2;ASPM;CCNB1;CENPF;PTTG1;PRC1;NUSAP1;BIRC5;DLGAP5;PHF19;CDKN3
Tissue Resident Memory T(TRM) Cell Peripheral Blood Human	2/5	0.00427785	0.0419904	0	0	30.996	169.062	NUSAP1;ITGAE
Cancer-associated Fibroblast Colorectum Human	2/5	0.00427785	0.0419904	0	0	30.996	169.062	CALD1;CXCL14
Cancer Cell Stomach Human	4/14	0.000166885	0.00366166	0	0	18.6797	162.48	NOTCH1;BIRC5;KRAS;MKI67
Mesenchymal Progenitor Cell Lung Mouse	3/10	0.00100917	0.0137237	0	0	19.9694	137.761	H2AX;HMGB2;HMGB3
Enterocyte Intestine Mouse	3/10	0.00100917	0.0137237	0	0	19.9694	137.761	CCNB1;CCND1;MKI67
Cancer Cell Nerve Human	2/6	0.0063272	0.0548848	0	0	23.2458	117.691	ASPM;PBK
Pretubular Aggregate Cell Fetal Kidney Human	2/6	0.0063272	0.0548848	0	0	23.2458	117.691	CCND1;RAN
Dividing T Cell Spleen Human	2/6	0.0063272	0.0548848	0	0	23.2458	117.691	TUBA1B;HMGB2
Effector Chondrocyte Articular Cartilage Human	2/6	0.0063272	0.0548848	0	0	23.2458	117.691	KIF9;TPM4
B Cell Liver Human	3/11	0.00136591	0.0169828	0	0	17.4723	115.246	HMGB2;RALY;HMGB1
Nephron Progenitor Cell Fetal Kidney Human	4/19	0.000594246	0.00963712	0	0	12.45	92.481	CCNB2;CENPF;HMGB2;NUSAP1
Germinative Layer Cell Skin Mouse	2/7	0.00873464	0.0702928	0	0	18.5957	88.1523	MT2A;HMGB2
Mitotic Fetal Germ Cell Fetal Gonad Human	44/665	2.29096e-11	1.42422e-09	0	0	3.54379	86.8211	PLGRKT;ABRACL;ENO1;CXXC5;PSMB6;AKAP12;TUBA1C;LDHA;TUBB6;LAPTM4A;TUBA1A;LGALS1;CCDC85B;RPL36AL;CALD1;RAD21;EPB41L2;NUSAP1;FLNA;PHGDH;MYBL2;HNRNPA1;CLIC1;HMGN1;COA4;COX8A;NPM1;MDH1;TPM4;EIF1AX;TPM3;TPM2;ACTN1;DCXR;TET1;NPM3;ASRGL1;GNL3;PPP1CA;TUBB2A;COL4A2;ANP32E;PSME2;PFN1
Naive T(Th0) Cell Peripheral Blood Human	3/13	0.00229423	0.0259317	0	0	13.9764	84.9398	NPM1;HSP90AB1;HSPD1
FOXN4+ Cell Lung Human	10/79	6.3141e-06	0.000204056	0	0	6.84563	81.9609	ARL4C;CHCHD2;ACTN1;MAZ;SNRPG;TMEM106C;PSIP1;GGH;CENPM;ENO1
Germinal Center B Cell Nasopharynx Human	4/21	0.000887405	0.0137237	0	0	10.9841	77.1878	PTTG1;EZR;HMGN2;HMGN1
T Cell Brain Mouse	2/8	0.0114842	0.0808226	0	0	15.4956	69.2157	ITGAE;MKI67
Natural Killer Cell Brain Mouse	2/8	0.0114842	0.0808226	0	0	15.4956	69.2157	ITGAE;MKI67
Cancer Cell Pancreas Human	2/8	0.0114842	0.0808226	0	0	15.4956	69.2157	KARS1;KRAS
Radial Glia Like Cell Brain Mouse	2/8	0.0114842	0.0808226	0	0	15.4956	69.2157	LFNG;NES
Granulosa Cell Fetal Gonad Human	15/179	6.53634e-06	0.000204056	0	0	4.35191	51.9537	EIF5A;HMGB3;TET1;EMP3;RPP25L;HNRNPM;MT2A;LDHA;HINT1;TMSB15A;POLE3;TAGLN2;HNRNPC;HMGN2;MT1E
Ciliated Cell Lung Human	20/283	2.81353e-06	0.000118588	0	0	3.64453	46.581	IK;HSP90AA1;SSB;GPX4;DYNLT2B;DYNLL1;TUBB4B;DNAJB2;H2AJ;KIF9;EBNA1BP2;IFT22;TUBA1A;MORN2;RPA3;RUVBL2;RUVBL1;EZR;IFT57;HMGN3
Schwalie Et al.Nature.G2 Adipose Tissue Mouse	15/189	1.26019e-05	0.000361579	0	0	4.09969	46.2513	TPM4;TPM2;MYL12A;CKAP4;PTMS;LDHA;LGALS1;COL4A2;EVA1B;CALD1;LMNA;GAS1;TAGLN2;CALM3;HMGN1
Natural Killer Cell Lung Human	3/19	0.00707571	0.0599828	0	0	8.73259	43.2358	STMN1;HMGB2;ITGAE
Transit Amplifying (TA) Cell Intestinal Crypt Mouse	11/128	8.82165e-05	0.00205655	0	0	4.44071	41.4572	H2AZ1;MT2A;LDHA;TUBA1B;NPM1;GPX4;RPL36AL;MRPS12;SNRPG;PPIA;RAN
Exhausted CD8+ T Cell Undefined Human	2/11	0.0216331	0.134486	0	0	10.3288	39.596	HSPH1;HSPB1
Interneuron Embryonic Prefrontal Cortex Human	4/31	0.00394985	0.0419904	0	0	6.9124	38.2538	LDHA;GNG5;PTTG1;HMGB2
Astrocyte Entorhinal Cortex Human	2/12	0.0256012	0.149207	0	0	9.29549	34.069	HSP90AA1;HSPB1
Astrocyte Superior Frontal Gyrus Human	2/12	0.0256012	0.149207	0	0	9.29549	34.069	HSP90AA1;HSPB1
Mesangial Cell Kidney Mouse	14/198	8.65259e-05	0.00205655	0	0	3.60771	33.7504	TPM2;HSPB1;IQGAP1;ARPC5;HTATSF1;CSRP2;CCND1;COL4A2;CALD1;LMNA;FLNA;TAGLN2;PFN1;MFGE8
Epithelial Cell Skin Human	3/22	0.0107314	0.0808226	0	0	7.35263	33.3411	HMGB2;ITGAE;FOXM1
Retinoid Acid Signaling-Responsive Fetal Germ Cell Fetal Gonad Human	14/218	0.000237665	0.00492495	0	0	3.25066	27.1256	GPX4;ECI2;DCTN3;HMGB1;HTATSF1;CCND1;TMSB15A;DKC1;NT5DC2;PBK;ANP32B;HMGN2;AAMDC;CDKN3
Migratory (Or Mature) Dendritic cell(MDC) Liver Mouse	1/5	0.10138	0.325988	0	0	11.5954	26.5404	NPM3
Activated Tissue Resident Memory CD8+ T Cell Airway Human	1/5	0.10138	0.325988	0	0	11.5954	26.5404	ITGAE
T Cell Blood Mouse	1/5	0.10138	0.325988	0	0	11.5954	26.5404	ITGAE
Exausted T(Tex) Cell Undefined Human	1/5	0.10138	0.325988	0	0	11.5954	26.5404	ITGAE
Glial Cell Brain Mouse	1/5	0.10138	0.325988	0	0	11.5954	26.5404	MKI67
CD4+ T Cell Kidney Human	1/5	0.10138	0.325988	0	0	11.5954	26.5404	ITGAE
CD8+ T Cell Epithelium Human	1/5	0.10138	0.325988	0	0	11.5954	26.5404	ITGAE
Neural Stem Cell Hypothalamus Mouse	1/5	0.10138	0.325988	0	0	11.5954	26.5404	MFGE8
Neuron-glial Antigen 2(NG2) Cell Brain Mouse	1/5	0.10138	0.325988	0	0	11.5954	26.5404	PBK
M2 Macrophage Skin Mouse	1/5	0.10138	0.325988	0	0	11.5954	26.5404	CXCL14
Dendritic Cell Brain Mouse	1/5	0.10138	0.325988	0	0	11.5954	26.5404	ITGAE
Progenitor Cell Pluripotent Stem Cell Human	1/5	0.10138	0.325988	0	0	11.5954	26.5404	MKI67
Ectoderm Cell Embryo Mouse	1/5	0.10138	0.325988	0	0	11.5954	26.5404	NES
Radial Glial Cell Embryo Mouse	1/5	0.10138	0.325988	0	0	11.5954	26.5404	NES
Smooth Muscle Cell Artery Mouse	1/5	0.10138	0.325988	0	0	11.5954	26.5404	TPM2
Smooth Muscle Cell Skin Human	1/5	0.10138	0.325988	0	0	11.5954	26.5404	TPM2
Macrophage Liver Mouse	2/14	0.0343329	0.187257	0	0	7.74545	26.115	CCNB2;STMN1
Liver Bud Hepatic Cell Liver Human	13/203	0.000403994	0.0070425	0	0	3.23531	25.2811	HSPB1;DDX21;EMP3;MT2A;TUBA1B;H2AJ;CHCHD2;POLE3;PSME2;PPIA;RRP15;SNRPA;MT1E
Cancer Cell Brain Human	4/39	0.00904572	0.0702928	0	0	5.33024	25.0813	TUBA1A;IDH1;KRAS;MKI67
Monocyte Spleen Mouse	10/145	0.00105247	0.0137237	0	0	3.48704	23.9093	HNRNPL;COX8A;PNN;CCND1;BRI3;DCXR;EMP3;SMC4;CLIC1;PPP1CA
Schwalie Et al.Nature.G4 Adipose Tissue Mouse	11/171	0.00106699	0.0137237	0	0	3.24009	22.1717	HSP90AA1;TMEM158;RPL36AL;BOLA3;MRPS12;PSME2;RALY;SLIRP;DYNLL1;TRIOBP;RAN
Astrocyte Embryonic Prefrontal Cortex Human	18/343	0.000402159	0.0070425	0	0	2.63275	20.5846	H2AZ1;JPT1;DCXR;HSPB1;CXCL14;MT2A;LGALS1;CSRP2;TUBB2A;GNG5;TMSB15A;STMN1;ID4;FAM181B;PLIN3;PHGDH;MFGE8;MT1E
Schwalie Et al.Nature.P2 Adipose Tissue Mouse	11/178	0.00147484	0.0177457	0	0	3.10316	20.2302	LDHA;SFPQ;COL4A2;EPRS1;EIF1AX;TPM3;CALD1;IDH1;SMC4;IER5;GNL3
Stem Cell Eye Human	1/6	0.12039	0.350825	0	0	9.27583	19.6371	NOTCH1
Activated Langerhans Cell Skin Human	1/6	0.12039	0.350825	0	0	9.27583	19.6371	LMNA
Myofibroblastic Cancer Associated Fibroblast (myCAF) Pancreas Human	1/6	0.12039	0.350825	0	0	9.27583	19.6371	TPM2
Beta Cell Liver Human	1/6	0.12039	0.350825	0	0	9.27583	19.6371	HADHA
CD8+ T Cell Lymph Human	1/6	0.12039	0.350825	0	0	9.27583	19.6371	ITGAE
CD8+ T Cell Thymus Mouse	1/6	0.12039	0.350825	0	0	9.27583	19.6371	ITGAE
Conventional Dendritic Cell 1(cDC1) Pancreas Mouse	1/6	0.12039	0.350825	0	0	9.27583	19.6371	ITGAE
Lymphocyte Undefined Human	1/6	0.12039	0.350825	0	0	9.27583	19.6371	MKI67
Cortex Cell Skin Mouse	1/6	0.12039	0.350825	0	0	9.27583	19.6371	HSPB1
Endocardial Cell Embryo Mouse	1/6	0.12039	0.350825	0	0	9.27583	19.6371	RDX
Myofibroblast Epithelium Human	2/17	0.0492289	0.238473	0	0	6.19541	18.6561	CENPF;MKI67
Goblet Cell Epithelium Human	2/17	0.0492289	0.238473	0	0	6.19541	18.6561	PBK;MKI67
CD8+ T Cell Kidney Human	2/17	0.0492289	0.238473	0	0	6.19541	18.6561	ITGAE;MKI67
Neural Progenitor Cell Brain Human	2/17	0.0492289	0.238473	0	0	6.19541	18.6561	CENPF;MKI67
Pericyte Kidney Mouse	2/17	0.0492289	0.238473	0	0	6.19541	18.6561	STMN1;MFGE8
Mesothelial Cell Epithelium Human	2/17	0.0492289	0.238473	0	0	6.19541	18.6561	CENPF;MKI67
Gonadal Endothelial Cell Fetal Gonad Human	22/466	0.000415375	0.0070425	0	0	2.36417	18.4082	NOTCH1;ANXA2;RDX;HSPB1;ADM;MRPL52;AKAP12;TUBA1C;TUBB6;CSRP2;CCND1;EVA1B;CCDC85B;EPB41L2;NT5DC2;ANP32E;BIRC5;TAGLN2;LRRFIP1;PFN1;CLIC1;TRIM44
CD4+ T Cell Peripheral Blood Human	3/31	0.0272488	0.153997	0	0	4.98699	17.9669	TUBB2A;PFN1;S100A10
Proliferative Chondrocyte Articular Cartilage Human	3/32	0.0296084	0.164835	0	0	4.81478	16.9466	CDV3;DDX21;GPATCH4
Progenitor Cell Brain Human	2/18	0.054626	0.255566	0	0	5.8079	16.885	MKI67;NES
Morula Cell (Blastomere) Embryo Human	7/108	0.00807167	0.0669052	0	0	3.24476	15.6378	RPL39L;AIMP1;AKAP12;LDHA;LSM5;LSM3;CCT5
Axin2-Palpha+ Cell Lung Mouse	2/19	0.0602202	0.26426	0	0	5.46598	15.358	ACTN1;TPM2
Epithelial Cell Airway Epithelium Human	1/7	0.139	0.360484	0	0	7.72946	15.2524	ITGAE
Astrocyte Intestine Mouse	1/7	0.139	0.360484	0	0	7.72946	15.2524	MFGE8
Myoepithelial Cell Breast Mouse	1/7	0.139	0.360484	0	0	7.72946	15.2524	TCP1
Tissue Resident Memory T(TRM) Cell Undefined Human	1/7	0.139	0.360484	0	0	7.72946	15.2524	ITGAE
Tumor Associated Macrophage (TAM) Skin Mouse	1/7	0.139	0.360484	0	0	7.72946	15.2524	CXCL14
Neuronal Cell (Axon Only) Kidney Mouse	1/7	0.139	0.360484	0	0	7.72946	15.2524	NES
Dendritic Cell Tonsil Human	1/7	0.139	0.360484	0	0	7.72946	15.2524	MFGE8
Early Neuroblast Brain Mouse	1/7	0.139	0.360484	0	0	7.72946	15.2524	NOTCH1
Radial Glial Cell Brain Human	1/7	0.139	0.360484	0	0	7.72946	15.2524	NES
Memory T Cell Skin Human	1/7	0.139	0.360484	0	0	7.72946	15.2524	ITGAE
Smooth Muscle Cell Heart Human	1/7	0.139	0.360484	0	0	7.72946	15.2524	CALD1
Endothelial Cell Epithelium Human	3/34	0.03464	0.187257	0	0	4.50369	15.1448	CENPF;LGALS1;MKI67
Homeostatic Chondrocyte Articular Cartilage Human	5/70	0.0162681	0.107344	0	0	3.59073	14.7886	H2AX;ARL6IP1;EIF4A3;IER5;MT1E
Goblet Cell Intestinal Crypt Mouse	14/284	0.00305064	0.0334674	0	0	2.44769	14.178	ENY2;GPX4;ACTN1;MRPS12;OAZ1;HADHA;MT2A;LDHA;CSRP2;CCND1;RPL36AL;EPB41L2;SNRPG;HNRNPC
Brush Cell (Tuft Cell) Small Intestine Mouse	6/92	0.0133965	0.0908529	0	0	3.261	14.0639	COPRS;TUBA1A;SVBP;VDAC3;SNRNP25;ARPC5
B Cell Kidney Human	27/667	0.0010423	0.0137237	0	0	2.01744	13.8524	HSP90AB1;ODC1;HMGB3;CXXC5;OAZ1;AKAP12;CCNB1;TAF1D;NT5DC2;RUVBL1;PHGDH;MYBL2;IFT57;EMC9;NPM1;NIFK;NOC3L;SDHB;CKAP4;NSA2;LSM7;DDAH2;MORN2;CENPM;TAF7;EZR;MT1E
Morula Cell (Blastomere) Embryo Mouse	3/36	0.0400839	0.210581	0	0	4.2303	13.608	PAPOLA;FKBP3;CCT5
Pericyte Epithelium Human	2/21	0.0719573	0.305001	0	0	4.89011	12.8692	CENPF;MKI67
Gonadal Mitotic Phase Fetal Germ Cell Fetal Gonad Human	14/295	0.00427221	0.0419904	0	0	2.35053	12.8236	ARL6IP1;TET1;TUBA1C;HINT1;TUBB2A;COL4A2;RPL36AL;BOLA3;PSME2;FLNA;MYBL2;SNRNP25;HNRNPA1;SNRPB
Medullary Cell Kidney Mouse	9/166	0.00895721	0.0702928	0	0	2.68901	12.6795	AKAP12;LGALS1;COL4A2;EPB41L2;TGFB1I1;ID4;CXCL14;HSP90B1;S100A10
Multipotent Retinal Progenitor Cell Retina Human	1/8	0.157216	0.383279	0	0	6.62492	12.257	PFN1
Tissue Resident Memory T(TRM) Cell Ectocervix Human	1/8	0.157216	0.383279	0	0	6.62492	12.257	ITGAE
Interstitial Cell Fetal Kidney Human	1/8	0.157216	0.383279	0	0	6.62492	12.257	MRPS12
Lymphocyte Blood Human	1/8	0.157216	0.383279	0	0	6.62492	12.257	ITGAE
Dendritic Cell Intestine Human	1/8	0.157216	0.383279	0	0	6.62492	12.257	ITGAE
Proximal Tubular Cell Kidney Mouse	1/8	0.157216	0.383279	0	0	6.62492	12.257	CDKN3
Mast Cell Decidua Human	1/8	0.157216	0.383279	0	0	6.62492	12.257	LMNA
Memory CD8+ T Cell Undefined Human	1/8	0.157216	0.383279	0	0	6.62492	12.257	S100A10
Effector CD8+ Memory T (Tem) Cell Peripheral Blood Human	5/77	0.0235887	0.141912	0	0	3.24046	12.142	ARL4C;LGALS1;FLNA;TAGLN2;EMP3
Monocyte Fetal Kidney Human	30/796	0.00170766	0.0199049	0	0	1.87461	11.9462	BRI3;COX17;ADM;IQGAP1;OAZ1;PSMB7;LGALS1;GNG5;LRRFIP1;CLIC1;S100A10;COX8A;PRELID1;ANXA2;TNFRSF12A;TPM3;MID1IP1;ACTN1;DNTTIP2;AGTRAP;EMP3;ARPC5;SDHB;CKAP4;AIMP1;PTP4A2;PSMA4;SCO2;TAGLN2;PRR13
Paneth Cell Intestinal Crypt Mouse	13/276	0.00615365	0.0548848	0	0	2.3285	11.8537	COX8A;PRELID1;HSP90AB1;NDUFA6;MDH1;GPX4;BRI3;CCDC47;MT2A;LDHA;DKC1;FLNA;SRSF7
Natural Killer Cell Liver Mouse	2/22	0.0780799	0.313159	0	0	4.64537	11.8458	H2AZ1;LGALS1
Cancer Stem Cell Lung Human	2/22	0.0780799	0.313159	0	0	4.64537	11.8458	BIRC5;MKI67
Mid Radical Glial Cell Brain Human	2/22	0.0780799	0.313159	0	0	4.64537	11.8458	NOTCH1;NES
Enteroendocrine Cell Intestinal Crypt Mouse	7/124	0.0164038	0.107344	0	0	2.79873	11.5035	MT2A;LDHA;TUBA1A;GPX4;CXXC5;HMGN3;GSPT1
Cancer Stem Cell Brain Human	3/40	0.0521789	0.249522	0	0	3.7722	11.1396	NOTCH1;POU3F2;NES
Vascular Endothelial Cell Kidney Mouse	10/205	0.0121925	0.0842182	0	0	2.40666	10.606	NOTCH1;COL4A2;EVA1B;CALD1;DDAH2;CCDC85B;RDX;VDAC3;HSPB1;DYNLL1
Neural Stem Cell Brain Human	2/24	0.0907849	0.325988	0	0	4.22263	10.1312	NOTCH1;NES
Granulocyte-monocyte Progenitor Umbilical Cord Blood Human	6/107	0.0261718	0.150186	0	0	2.77456	10.1079	ASPM;LDHA;LGALS1;MYBL2;HTATSF1;CDKN3
Stromal Cell Breast Mouse	1/9	0.175048	0.40057	0	0	5.7965	10.1015	COL4A2
Tissue Resident Memory T(TRM) Cell Blood Human	1/9	0.175048	0.40057	0	0	5.7965	10.1015	ITGAE
Tuft Progenitor Cell Small Intestine Human	1/9	0.175048	0.40057	0	0	5.7965	10.1015	TPM2
Hematopoietic Stem Cell Germ Human	1/9	0.175048	0.40057	0	0	5.7965	10.1015	NOTCH1
Innate Lymphoid Cell Intestine Human	1/9	0.175048	0.40057	0	0	5.7965	10.1015	ITGAE
Quiescent Neural Stem Cell Brain Mouse	1/9	0.175048	0.40057	0	0	5.7965	10.1015	MFGE8
Schwann Cell Skin Human	1/9	0.175048	0.40057	0	0	5.7965	10.1015	NES
T Helper 2(Th2) Cell Stomach Human	2/25	0.097349	0.325988	0	0	4.03883	9.40826	CENPF;BIRC5
Multipotent Progenitor Cell Stomach Human	3/45	0.0694604	0.297801	0	0	3.32228	8.86051	H2AX;UBE2S;PPIH
Monocyte Spleen Human	1/10	0.192504	0.401139	0	0	5.15219	8.48895	LGALS1
Mononuclear Phagocyte Sputum Human	1/10	0.192504	0.401139	0	0	5.15219	8.48895	LGALS1
Naive CD8+ T Cell Undefined Human	1/10	0.192504	0.401139	0	0	5.15219	8.48895	S100A10
Naive T(Th0) Cell Blood Human	1/10	0.192504	0.401139	0	0	5.15219	8.48895	NPM1
Natural Regulatory T Cell Blood Human	1/10	0.192504	0.401139	0	0	5.15219	8.48895	LGALS1
Neural Crest Cell Undefined Human	1/10	0.192504	0.401139	0	0	5.15219	8.48895	NOTCH1
Normal Cell Kidney Human	1/10	0.192504	0.401139	0	0	5.15219	8.48895	COL4A2
Late Enterocyte Precursor Cell Intestinal Crypt Mouse	1/10	0.192504	0.401139	0	0	5.15219	8.48895	MT2A
Marginal Zone B Cell Undefined Human	1/10	0.192504	0.401139	0	0	5.15219	8.48895	ITGAE
Rheaume Et al.Nat Commun.7 Retina Mouse	1/10	0.192504	0.401139	0	0	5.15219	8.48895	SEZ6
Mesenchymal Stromal Cell Bone Mouse	1/10	0.192504	0.401139	0	0	5.15219	8.48895	NES
Type IB Spiral Ganglion Neuron Brain Mouse	3/46	0.0731904	0.306742	0	0	3.24485	8.48428	LGALS1;ENO1;EZR
Monocyte Bone Marrow Mouse	4/69	0.0583366	0.262163	0	0	2.86572	8.14303	LGALS1;HMGB3;MKI67;S100A10
Leydig Cell Fetal Gonad Human	15/383	0.016906	0.108723	0	0	1.91906	7.82992	COA4;EIF5A;DCUN1D5;DCXR;MRPS12;ODC1;TET1;UQCC5;HSPD1;RSL1D1;PSMB2;RUVBL1;ABCE1;AAMDC;TMEM14B
Embryonic Stem Cell Undefined Human	3/48	0.0809113	0.321063	0	0	3.10032	7.79544	ENY2;TET1;SMC2
Smooth Muscle Cell Brain Mouse	3/49	0.0848985	0.325988	0	0	3.03276	7.4797	COL4A2;CALD1;DYNLL1
Plasmacytoid Dendritic Cell Spleen Mouse	7/149	0.0393529	0.209695	0	0	2.30304	7.45075	HINT1;UQCC3;GPX4;SNRPF;SSRP1;SAE1;HMGN1
Naive CD8+ T Cell Peripheral Blood Human	5/97	0.0550012	0.255566	0	0	2.53341	7.34792	NPM1;ACTN1;PSIP1;NPM3;WDR43
Stem Cell Endometrium Human	1/11	0.209591	0.409305	0	0	4.63673	7.24535	KIF4A
Neural Tube Cell Germ Human	1/11	0.209591	0.409305	0	0	4.63673	7.24535	NOTCH1
Neuron Embryonic Prefrontal Cortex Human	1/11	0.209591	0.409305	0	0	4.63673	7.24535	CSRP2
Cancer Stem Cell Undefined Mouse	1/11	0.209591	0.409305	0	0	4.63673	7.24535	MKI67
Ciliated Cell Airway Epithelium Human	1/11	0.209591	0.409305	0	0	4.63673	7.24535	TUBB4B
MKI67+ T Cell Bile Duct Human	1/11	0.209591	0.409305	0	0	4.63673	7.24535	MKI67
Dendritic Cell Kidney Mouse	1/11	0.209591	0.409305	0	0	4.63673	7.24535	ITGAE
Spermatogonial Stem Cell Testis Human	1/11	0.209591	0.409305	0	0	4.63673	7.24535	ID4
Basal Cell Lung Human	5/99	0.0590409	0.26217	0	0	2.47926	7.01512	TUBB6;NOTCH1;PTTG1;HSPB1;S100A10
Ciliated Cell Trachea Mouse	22/642	0.018679	0.118089	0	0	1.67748	6.67695	HSP90AA1;ODC1;DYNLT2B;DYNLL1;TUBB4B;DNAJB2;STIP1;TUBA1B;KIF9;IFT22;HSPH1;TUBA1A;CSRP2;PTTG1;SCO2;CALD1;RUVBL2;RUVBL1;SWI5;EBPL;EZR;IFT57
Mural Cell Brain Mouse	3/52	0.0973459	0.325988	0	0	2.84665	6.63122	CALD1;TPM2;HSPB1
Brush Cell (Tuft Cell) Lung Human	4/76	0.0773916	0.313159	0	0	2.58618	6.61773	LFNG;NIFK;ODC1;HSPD1
Type II Spiral Ganglion Neuron Brain Mouse	19/543	0.0228751	0.139875	0	0	1.71003	6.46	CCDC112;NMB;TPM4;MRPS12;AGTRAP;HSPB1;ADM;ARPC5;CKAP4;LDHA;LMNA;ID4;PSME2;HNRNPH3;HMGN2;EZR;HMGN3;CLIC1;HMGN1
4-Cell Stage Cell (Blastomere) Embryo Human	2/31	0.139168	0.360484	0	0	3.20223	6.31503	CSRP2;GDI2
Epithelial Cell Thyroid Human	1/12	0.226317	0.424202	0	0	4.21499	6.26271	ID4
Fibroblast Spleen Human	1/12	0.226317	0.424202	0	0	4.21499	6.26271	CALD1
Ventral Otocyst Brain Mouse	1/12	0.226317	0.424202	0	0	4.21499	6.26271	LFNG
CD8+ T Cell Undefined Mouse	1/12	0.226317	0.424202	0	0	4.21499	6.26271	MKI67
Hepatic Stellate Cell Liver Mouse	1/12	0.226317	0.424202	0	0	4.21499	6.26271	TPM2
Regulatory T(Treg) Cell Undefined Human	1/12	0.226317	0.424202	0	0	4.21499	6.26271	ITGAE
Neuroendocrine Cell Lung Human	4/78	0.0833429	0.325988	0	0	2.51603	6.25181	LFNG;NIFK;ODC1;HSPD1
Long-projecting GABAergic Cell Brain Mouse	3/56	0.115005	0.350825	0	0	2.63127	5.69086	CLIC1;POU3F2;S100A10
Smooth Muscle Cell Lung Mouse	2/33	0.153853	0.383279	0	0	2.99533	5.60653	TPM2;SMS
Stem Cell Embryo Human	1/13	0.24269	0.435209	0	0	3.86355	5.47066	GNL3
Exhausted T(Tex) Cell Liver Human	1/13	0.24269	0.435209	0	0	3.86355	5.47066	MKI67
Fibroblast Heart Human	1/13	0.24269	0.435209	0	0	3.86355	5.47066	CKAP4
CD8+ T Cell Bile Duct Human	1/13	0.24269	0.435209	0	0	3.86355	5.47066	MKI67
Lymphoid Cell Undefined Mouse	1/13	0.24269	0.435209	0	0	3.86355	5.47066	ITGAE
Stem Cell Bone Marrow Human	1/13	0.24269	0.435209	0	0	3.86355	5.47066	GAS1
Enteroendocrine Precursor Cell Intestinal Crypt Mouse	11/301	0.0562297	0.255776	0	0	1.77567	5.11093	LFNG;JPT1;HADHA;MT2A;LDHA;ARF1;TUBA1A;BRI3;BCCIP;ZNF326;DYNLL1
T Cell Undefined Mouse	2/35	0.168818	0.40057	0	0	2.8135	5.00504	DNAJC2;ITGAE
B Cell Kidney Mouse	3/60	0.133763	0.360484	0	0	2.44612	4.92081	KRTCAP2;CKAP4;HSP90B1
Luminal Cell Breast Mouse	1/14	0.258718	0.455197	0	0	3.56617	4.82152	MFGE8
Conventional Dendritic Cell 2a(cDC2a) Brain Mouse	1/14	0.258718	0.455197	0	0	3.56617	4.82152	ITGAE
Proximal Tubular Cell Kidney Human	1/14	0.258718	0.455197	0	0	3.56617	4.82152	DCXR
Red Blood Cell (Erythrocyte) Kidney Mouse	1/14	0.258718	0.455197	0	0	3.56617	4.82152	EPB41L2
Regulatory T (Treg) Cell Liver Human	14/411	0.0554982	0.255566	0	0	1.65372	4.78158	CKAP2;HSPB1;ENO1;DYNLL1;SMC4;PSMB6;HADHA;LAPTM4A;PTTG1;SCO2;ADI1;PSMB3;SMS;CALM3
Fibroblast Skin Mouse	4/90	0.123441	0.356925	0	0	2.16362	4.52629	SCARA3;TPM2;CXCL14;CKAP4
Naive CD4+ T Cell Peripheral Blood Human	2/37	0.184015	0.401139	0	0	2.65246	4.48991	RSL1D1;ACTN1
Stage II Neutrophil Bone Marrow Mouse	4/91	0.127099	0.360484	0	0	2.13864	4.41157	PTTG1;MAT2A;BANF1;IER5
Axin2+ Cell Lung Mouse	1/15	0.274407	0.471676	0	0	3.31127	4.28195	DDX18
Pericyte Brain Mouse	1/15	0.274407	0.471676	0	0	3.31127	4.28195	CALD1
Plasma Cell Lung Human	1/15	0.274407	0.471676	0	0	3.31127	4.28195	HSP90B1
Effector Memory T Cell Stomach Human	1/15	0.274407	0.471676	0	0	3.31127	4.28195	EZR
Stem Cell Brain Mouse	1/15	0.274407	0.471676	0	0	3.31127	4.28195	NOTCH1
Myofibroblast Lung Mouse	2/38	0.191687	0.401139	0	0	2.57865	4.25965	TPM2;SMS
Neuron Brain Mouse	19/616	0.0657658	0.28524	0	0	1.49518	4.06937	JPT1;NFIX;SEZ6;HMGB3;PSIP1;HSPB1;ABRACL;MKI67;SMC4;POU3F2;TPX2;CCNB1;MED10;KIF4A;NT5DC2;STMN1;PBK;EMC9;MAD2L1
Schwalie Et al.Nature.G3 Adipose Tissue Mouse	7/188	0.104984	0.334694	0	0	1.80318	4.06426	NMB;NDUFB6;BRI3;MID1IP1;CCDC59;ID4;SRSF7
Goblet Cell Small Intestine Human	2/40	0.207147	0.409305	0	0	2.44268	3.84557	SRP72;CENPM
T Cell Colon Human	1/16	0.289765	0.47824	0	0	3.09036	3.82799	PSMB9
T Helper Cell Undefined Mouse	1/16	0.289765	0.47824	0	0	3.09036	3.82799	ITGAE
Neuron Inferior Colliculus Mouse	1/16	0.289765	0.47824	0	0	3.09036	3.82799	POU3F2
Luminal Epithelial Cell Breast Human	1/16	0.289765	0.47824	0	0	3.09036	3.82799	MKI67
Progenitor Cell Liver Human	1/16	0.289765	0.47824	0	0	3.09036	3.82799	LFNG
Regulatory T (Treg) Cell Undefined Mouse	1/16	0.289765	0.47824	0	0	3.09036	3.82799	MKI67
Rheaume Et al.Nat Commun.37 Retina Mouse	1/16	0.289765	0.47824	0	0	3.09036	3.82799	TAGLN2
Cancer Cell Breast Human	3/69	0.179328	0.401139	0	0	2.11158	3.62883	KIN;NOTCH1;MKI67
Plasma Cell Nasopharynx Human	3/69	0.179328	0.401139	0	0	2.11158	3.62883	KRTCAP2;LGALS1;HSP90B1
Sertoli Cell Fetal Gonad Human	14/449	0.0968814	0.325988	0	0	1.50627	3.51604	TGIF1;MID1IP1;RDX;ABRACL;DYNLL1;TUBB4B;CXXC5;NPM3;TXNDC17;TUBA1A;RAD21;SMS;PHGDH;S100A10
B Cell Blood Human	2/42	0.222733	0.424202	0	0	2.32031	3.4846	CDC20;MKI67
Trophectoderm Cell Embryo Human	4/101	0.16602	0.40057	0	0	1.91718	3.44258	ACTN1;TMEM106C;TAGLN2;LRRFIP1
Alpha Cell Pancreas Human	1/17	0.304798	0.492163	0	0	2.89707	3.44202	HMGB3
Delta Cell Pancreas Human	1/17	0.304798	0.492163	0	0	2.89707	3.44202	PSIP1
Dendritic Cell Epithelium Human	1/17	0.304798	0.492163	0	0	2.89707	3.44202	ITGAE
Retinal Pigment Epithelial Cell Eye Human	1/17	0.304798	0.492163	0	0	2.89707	3.44202	HNRNPH1
Secretory Progenitor Cell Esophagus Human	3/73	0.200779	0.409305	0	0	1.99051	3.19586	NTHL1;ADM;MLF2
8-Cell Stage Cell (Blastomere) Embryo Human	1/18	0.319514	0.497388	0	0	2.72651	3.11082	GTPBP4
T Cell Lung Mouse	1/18	0.319514	0.497388	0	0	2.72651	3.11082	MKI67
Basal Cell Airway Epithelium Human	1/18	0.319514	0.497388	0	0	2.72651	3.11082	LGALS1
Wnt2+ Cell Lung Mouse	1/18	0.319514	0.497388	0	0	2.72651	3.11082	EZR
Rheaume Et al.Nat Commun.6 Retina Mouse	1/18	0.319514	0.497388	0	0	2.72651	3.11082	PSMB9
Epithelial Cell Lung Mouse	10/318	0.138825	0.360484	0	0	1.51481	2.99106	MT2A;LDHA;DCXR;PHGDH;EZR;NPM3;HMGN3;DLGAP5;PRR13;HMGN1
Mast Cell Kidney Human	4/108	0.195476	0.402831	0	0	1.7875	2.91777	LAPTM4A;PLGRKT;LMNA;DYNLL1
Astrocyte Hippocampus Mouse	1/19	0.333919	0.508375	0	0	2.57491	2.8243	MFGE8
Fibroblast Muscle Mouse	1/19	0.333919	0.508375	0	0	2.57491	2.8243	COL4A2
Macrophage Intestine Human	1/19	0.333919	0.508375	0	0	2.57491	2.8243	ITGAE
Early Enterocyte Precursor Cell Intestinal Crypt Mouse	1/19	0.333919	0.508375	0	0	2.57491	2.8243	MRPS12
1-Cell Stage Cell (Blastomere) Embryo Mouse	1/20	0.34802	0.525553	0	0	2.43926	2.57463	TROAP
Cancer Cell Kidney Human	1/20	0.34802	0.525553	0	0	2.43926	2.57463	KRAS
FGFR1LowNME5- Epithelial Cell Esophagus Human	2/49	0.277747	0.475227	0	0	1.97402	2.52881	RPL39L;TET1
Exhausted CD4+ T Cell Liver Human	4/116	0.230904	0.430636	0	0	1.65914	2.43189	PTTG1;CKAP2;PSME2;GSPT1
Plasmacytoid Dendritic Cell Blood Human	10/338	0.181098	0.401139	0	0	1.42097	2.42803	NOP56;TUBB6;TPM2;EIF4A3;STMN1;MYBL2;SNRNP25;ITGAE;RNF5;HSP90B1
Fibroblast Epithelium Human	2/50	0.285613	0.47824	0	0	1.9328	2.42203	CENPF;MKI67
Podocyte Kidney Mouse	8/263	0.195125	0.402831	0	0	1.46068	2.38691	LAPTM4A;GAS1;ADM;ZCRB1;LRRFIP1;MFGE8;NES;MYL12A
Schwalie Et al.Nature.G1 Adipose Tissue Mouse	6/189	0.212	0.411854	0	0	1.52487	2.36532	JPT1;SCARA3;CSRP2;NFIX;DDAH2;EMP3
Natural Killer Cell Undefined Mouse	1/21	0.361823	0.539841	0	0	2.31718	2.35564	ITGAE
Mesenchymal Stem Cell Cartilage Human	1/21	0.361823	0.539841	0	0	2.31718	2.35564	NOTCH1
Astrocyte Brain Mouse	16/582	0.173436	0.40057	0	0	1.32043	2.31331	ACADVL;TPM2;MID1IP1;ACTN1;ECI2;LFNG;COPRS;HADHA;CSRP2;CALD1;BOLA3;ID4;PHGDH;MFGE8;NES;HMGN1
Beta-2M - SPalpha-6 + THY1 + Spermatogonial Stem Cell Testis Mouse	1/22	0.375335	0.546875	0	0	2.20673	2.16245	ID4
Interneuron-selective Cell Brain Mouse	1/22	0.375335	0.546875	0	0	2.20673	2.16245	PTMS
Dendritic Cell Lung Human	1/22	0.375335	0.546875	0	0	2.20673	2.16245	ITGAE
Regulatory T(Treg) Cell Peripheral Blood Human	1/22	0.375335	0.546875	0	0	2.20673	2.16245	LGALS1
Stem Cell Brain Human	1/22	0.375335	0.546875	0	0	2.20673	2.16245	NES
Brush Cell (Tuft Cell) Intestinal Crypt Mouse	6/195	0.232343	0.431163	0	0	1.476	2.15428	HADHA;MT2A;HSP90AA1;TUBA1A;SNRNP25;CKAP4
Immune Cell Lung Human	1/23	0.388561	0.5553	0	0	2.10631	1.99111	MKI67
Cancer Stem Cell Liver Human	1/23	0.388561	0.5553	0	0	2.10631	1.99111	BIRC5
Pan-endothelial Cell Lung Human	1/23	0.388561	0.5553	0	0	2.10631	1.99111	MYL12A
Endothelial Cell Artery Mouse	1/23	0.388561	0.5553	0	0	2.10631	1.99111	NOTCH1
Microglial Cell Brain Human	10/360	0.233525	0.431211	0	0	1.33013	1.93463	COX8A;LDHA;LGALS1;TUBA1A;NDUFA6;CCND1;PTTG1;MRPS12;GTSE1;CXCL14
Alpha Cell Pancreatic Islet Human	3/91	0.302647	0.492163	0	0	1.5819	1.89067	HNRNPA3;HMGB2;HMGB3
T Cell Skin Human	1/24	0.401508	0.565142	0	0	2.01463	1.83841	ITGAE
Myoblast Skeletal Muscle Human	1/24	0.401508	0.565142	0	0	2.01463	1.83841	EMD
Regulatory T (Treg) Cell Undefined Human	1/24	0.401508	0.565142	0	0	2.01463	1.83841	ITGAE
Oocyte Embryo Human	3/94	0.320035	0.497388	0	0	1.52951	1.74261	CENPE;DCUN1D5;ITGAE
Type II Pneumocyte Lung Mouse	1/25	0.414181	0.578613	0	0	1.93059	1.70172	MID1IP1
Clara Cell Lung Mouse	1/25	0.414181	0.578613	0	0	1.93059	1.70172	DCXR
CCK Basket Cell Brain Mouse	1/26	0.426587	0.589322	0	0	1.85327	1.57887	CXCL14
Neuroblast Brain Mouse	1/26	0.426587	0.589322	0	0	1.85327	1.57887	STMN1
Regulatory T(Treg) Cell Blood Human	1/26	0.426587	0.589322	0	0	1.85327	1.57887	CDC25B
Brush Cell (Tuft Cell) Trachea Mouse	2/62	0.378506	0.549349	0	0	1.54529	1.50128	COPRS;H2AJ
Exhausted CD8+ T Cell Liver Human	7/261	0.315787	0.497388	0	0	1.2801	1.47556	PSMA5;LDHA;SCO2;PSME2;CALM3;ITGAE;PTMS
B Cell Lymph Human	1/27	0.43873	0.599437	0	0	1.7819	1.46805	RHOA
Osteoblast Bone Human	1/27	0.43873	0.599437	0	0	1.7819	1.46805	MKI67
Macrophage Blood Mouse	1/27	0.43873	0.599437	0	0	1.7819	1.46805	MFGE8
Leydig Precursor Cell Fetal Gonad Human	6/221	0.326115	0.504735	0	0	1.29577	1.45191	NPM1;CALD1;TPM2;MRPS12;DYNLL1;HNRNPA1
Macrophage Kidney Mouse	3/101	0.360583	0.539841	0	0	1.41975	1.44819	STMN1;HMGB2;BIRC5
Microglial Cell Embryonic Prefrontal Cortex Human	12/476	0.308422	0.495868	0	0	1.20268	1.4147	JPT1;TUBA1A;CSRP2;CCND1;GNG5;TMSB15A;BRI3;STMN1;PFN1;TLN1;MYL12A;PRR13
CD141+CLEC9A+ Dendritic Cell Blood Human	3/102	0.366354	0.544423	0	0	1.40534	1.41118	CCND1;ACTN1;LMNA
Stem Cell Liver Human	1/28	0.450617	0.604605	0	0	1.71582	1.36774	LFNG
Fibroblast Heart Mouse	1/28	0.450617	0.604605	0	0	1.71582	1.36774	CKAP4
T Helper Cell Undefined Human	1/28	0.450617	0.604605	0	0	1.71582	1.36774	ITGAE
Central Memory T Cell Stomach Human	1/28	0.450617	0.604605	0	0	1.71582	1.36774	HNRNPH1
Eosinophil Stomach Human	1/28	0.450617	0.604605	0	0	1.71582	1.36774	TGIF1
Microglial Cell Brain Mouse	16/658	0.319419	0.497388	0	0	1.15946	1.32324	TPM3;DCXR;GGH;ARPC5;LSM5;MKI67;PSMB9;TUBB6;LGALS1;COL4A2;OARD1;PSME2;LRRFIP1;PFN1;TLN1;CLIC1
T Cell Lymph Human	1/29	0.462253	0.615787	0	0	1.65445	1.27665	ITGAE
Collecting Duct Transient Cell Kidney Mouse	1/30	0.473643	0.626485	0	0	1.59732	1.19368	PSMD2
FGFR1HighNME5- Epithelial Cell Esophagus Human	5/195	0.395772	0.563447	0	0	1.22054	1.13133	TMSB15A;TROAP;PBK;GAS1;DYNLL1
Spermatogonial Cell Testis Human	1/31	0.484792	0.638966	0	0	1.544	1.11791	ID4
Epithelial Cell Colon Human	1/32	0.495705	0.641046	0	0	1.49411	1.04853	TAGLN2
CD8+ T Cell Lung Human	1/32	0.495705	0.641046	0	0	1.49411	1.04853	ITGAE
Cancer Cell Lung Human	1/33	0.506388	0.641046	0	0	1.44735	0.984851	MKI67
Lake Et al.Science.Ex6 Brain Human	1/33	0.506388	0.641046	0	0	1.44735	0.984851	DYNLL1
Leukocyte Blood Human	1/33	0.506388	0.641046	0	0	1.44735	0.984851	MKI67
Ciliated Cell Lung Mouse	1/33	0.506388	0.641046	0	0	1.44735	0.984851	KIF9
Fibroblast Kidney Mouse	2/75	0.472998	0.626485	0	0	1.26925	0.950246	FLNA;PSMA7
Monocyte Bone Marrow Human	1/34	0.516845	0.651295	0	0	1.40342	0.926272	TUBB2A
CD8 T Cell Stomach Human	1/35	0.527082	0.659736	0	0	1.36207	0.87227	SRSF7
Macrophage Bone Marrow Mouse	1/35	0.527082	0.659736	0	0	1.36207	0.87227	MKI67
Endothelial Cell Liver Human	2/79	0.500309	0.641046	0	0	1.20307	0.833163	CCDC85B;DYNLL1
Fibroblast Skin Human	1/36	0.537101	0.665577	0	0	1.32309	0.822389	CXCL14
Fibroblast Stomach Human	1/36	0.537101	0.665577	0	0	1.32309	0.822389	CXCL14
Natural Killer Cell Kidney Mouse	1/36	0.537101	0.665577	0	0	1.32309	0.822389	LFNG
Krt4/13+ Cell Trachea Mouse	3/124	0.489362	0.641046	0	0	1.14852	0.820796	ANXA2;HSPB1;MFGE8
AXL+SIGLEC6+ Dendritic Cell Blood Human	2/80	0.506994	0.641046	0	0	1.18759	0.806677	SNRNP25;S100A10
Collecting Duct Principal Cell Kidney Mouse	2/80	0.506994	0.641046	0	0	1.18759	0.806677	LDHA;TUBB2A
Mitotic Arrest Phase Fetal Germ Cell Fetal Gonad Human	21/956	0.461018	0.615787	0	0	1.04154	0.806481	CCDC112;NMB;ANXA2;CSNK2A2;ODC1;AP3D1;HSPB1;FOXM1;MTDH;PDCL3;CSRP2;TMSB15A;MED10;MORN2;SVBP;NT5DC2;SMS;TAGLN2;HDGF;RALY;IFT57
Hematopoietic Stem Cell Undefined Human	1/37	0.546909	0.675487	0	0	1.28627	0.776228	NOTCH1
Neuron Brain Human	4/172	0.494796	0.641046	0	0	1.10291	0.776018	VDAC3;PNMA2;POU3F2;NES
Schwalie Et al.Nature.P1 Adipose Tissue Mouse	4/174	0.503817	0.641046	0	0	1.08982	0.747118	SCARA3;TMEM158;MRPS12;RHOA
Specialist Antigen Presenting Cell Undefined Human	1/38	0.55651	0.685055	0	0	1.25144	0.733433	ITGAE
Pericyte Lung Mouse	1/39	0.565907	0.689815	0	0	1.21845	0.693691	MFGE8
Lymphoid Cell Undefined Human	1/39	0.565907	0.689815	0	0	1.21845	0.693691	ITGAE
CD4+ T Cell Blood Human	1/40	0.575106	0.694674	0	0	1.18714	0.656728	IDH1
Neural Stem Cell Undefined Human	1/40	0.575106	0.694674	0	0	1.18714	0.656728	NOTCH1
Pre-haematopoietic Stem Cell Embryo Mouse	2/88	0.558329	0.685055	0	0	1.07667	0.627492	NFIX;FAM181B
T Cell Brain Human	1/41	0.584111	0.700557	0	0	1.15741	0.622296	MRPS12
Enteroendocrine Cell Small Intestine Human	1/43	0.601553	0.714583	0	0	1.10218	0.560172	SACS
Macrophage Spleen Mouse	3/141	0.57594	0.694674	0	0	1.00616	0.555151	BANF1;ANP32B;CXXC5
Schwalie Et al.Nature.P3 Adipose Tissue Mouse	4/191	0.577343	0.694674	0	0	0.989879	0.543759	NMB;NDUFB6;PSMD2;SMS
1-Cell Stage Cell (Blastomere) Embryo Human	1/44	0.609998	0.720029	0	0	1.07649	0.532109	TROAP
Epithelial Cell Undefined Human	1/44	0.609998	0.720029	0	0	1.07649	0.532109	ITGAE
Macrophage Brain Human	2/94	0.594265	0.710452	0	0	1.00614	0.523628	IQGAP1;NPM3
Primitive Endoderm Cell Embryo Human	2/95	0.600038	0.714583	0	0	0.995275	0.508349	COL4A2;NPM3
T Cell Blood Human	1/45	0.618265	0.725197	0	0	1.05197	0.505828	ITGAE
Natural Killer Cell Peripheral Blood Human	1/46	0.626357	0.732386	0	0	1.02854	0.481188	CXXC5
Basal Cell Trachea Mouse	2/98	0.616984	0.725197	0	0	0.964024	0.465539	NOTCH1;HSPB1
T Cell Peripheral Blood Human	1/48	0.642031	0.743719	0	0	0.984673	0.436328	ITGAE
Neuron Undefined Human	1/48	0.642031	0.743719	0	0	0.984673	0.436328	HMGB2
Oocyte Embryo Mouse	1/48	0.642031	0.743719	0	0	0.984673	0.436328	DCUN1D5
Regulatory T (Treg) Cell Peripheral Blood Human	1/49	0.64962	0.75018	0	0	0.964109	0.415886	LMNA
Collecting Duct Intercalated Cell Kidney Mouse	2/106	0.659466	0.7592	0	0	0.889503	0.370322	TUBB2A;MDH1
T Cell Lung Human	1/52	0.671438	0.770604	0	0	0.907258	0.361391	ITGAE
Cancer Stem Cell Undefined Human	2/110	0.679252	0.774804	0	0	0.856383	0.331217	BANF1;FOXM1
Oligodendrocyte Progenitor Cell Embryonic Prefrontal Cortex Human	2/110	0.679252	0.774804	0	0	0.856383	0.331217	CSRP2;EPB41L2
CD1C+ B Dendritic Cell Blood Human	1/54	0.685225	0.776866	0	0	0.872932	0.329976	LMNA
Pit Progenitor Cell Stomach Human	1/54	0.685225	0.776866	0	0	0.872932	0.329976	NFIX
Natural Killer Cell Blood Human	1/56	0.698435	0.787058	0	0	0.841103	0.301883	MKI67
Natural Killer Cell Spleen Mouse	2/114	0.698091	0.787058	0	0	0.825628	0.296735	GTF2A2;EMP3
Brush Cell (Tuft Cell) Lung Mouse	5/290	0.737315	0.822001	0	0	0.809704	0.24675	COPRS;KIN;H2AJ;CKAP4;HSP90B1
Ependymal Cell Brain Mouse	1/61	0.729089	0.819128	0	0	0.770814	0.243545	KIF9
Epithelial Cell Lung Human	1/63	0.740462	0.822001	0	0	0.745872	0.22412	ITGAE
Megakaryocyte Erythroid Cell Undefined Human	1/63	0.740462	0.822001	0	0	0.745872	0.22412	ITGAE
Secretory Cell Trachea Mouse	1/63	0.740462	0.822001	0	0	0.745872	0.22412	IDH1
Mesenchymal Cell Liver Human	1/64	0.745969	0.825657	0	0	0.733995	0.215113	AKAP12
Endothelial Cell Blood Vessel Human	1/66	0.756635	0.834984	0	0	0.711338	0.198374	SCO2
Monocyte Peripheral Blood Human	1/68	0.766854	0.843765	0	0	0.690033	0.183176	OAZ1
Oogenesis Phase Fetal Germ Cell Fetal Gonad Human	15/855	0.805836	0.874662	0	0	0.820072	0.177033	BRI3;PDCD5;AGTRAP;FOXM1;GTPBP4;CKAP4;CSRP2;GNG5;ADI1;PRKAR2A;TMEM106C;SMS;PSMG4;RALY;EZR
Natural Killer Cell Undefined Human	1/71	0.781385	0.857225	0	0	0.660359	0.162902	ITGAE
Macrophage Lung Human	1/72	0.786025	0.859787	0	0	0.651025	0.156745	HSP90AA1
Astrocyte Brain Human	3/204	0.809004	0.874662	0	0	0.688557	0.145941	MT2A;ID4;EZR
Oligodendrocyte Brain Mouse	7/439	0.82383	0.883013	0	0	0.745721	0.144514	DNAJB2;CCND1;TPM3;NRDC;RAC3;PSIP1;UBE2J2
Neutrophil Kidney Human	1/77	0.807793	0.874662	0	0	0.608038	0.129785	ADM
Enterocyte Small Intestine Mouse	1/77	0.807793	0.874662	0	0	0.608038	0.129785	ANXA2
T Cell Undefined Human	1/79	0.815868	0.879534	0	0	0.592387	0.120552	ITGAE
Type I Spiral Ganglion Neuron Brain Mouse	18/1061	0.86232	0.912603	0	0	0.789773	0.116988	NOP56;DDX27;GLRX5;TET1;HMGB3;IQGAP1;EIF2AK4;TIMM10;ZCRB1;LSM3;COPRS;MRPL4;ARL4C;NSA2;HSPH1;DKC1;RAD21;BOLA3
Goblet Cell Small Intestine Mouse	1/81	0.823605	0.883013	0	0	0.577518	0.112076	KRTCAP2
Stage I Neutrophil Bone Marrow Mouse	2/152	0.834841	0.892251	0	0	0.615265	0.111064	ACTN1;CKAP4
Matrix Fibroblast Lung Mouse	2/156	0.845391	0.898378	0	0	0.599161	0.100633	TGFB1I1;ADM
Cytotoxic CD4+ T Cell Liver Human	1/85	0.838119	0.893195	0	0	0.549904	0.0971104	ARL4C
Endothelial Cell Brain Mouse	1/93	0.86367	0.912603	0	0	0.50188	0.073558	HSPB1
Ionocyte Cell Trachea Mouse	1/96	0.872177	0.918989	0	0	0.485957	0.0664607	IQGAP1
Acinar Cell Pancreatic Islet Human	1/97	0.874894	0.919255	0	0	0.48087	0.0642696	GNL3
Neutrophil Kidney Mouse	1/98	0.877553	0.919458	0	0	0.475888	0.0621597	PRR13
Oligodendrocyte Brain Human	2/180	0.896788	0.936374	0	0	0.517735	0.0563996	NPM1;TUBB2A
Neuroendocrine Cell Trachea Mouse	6/449	0.916019	0.943854	0	0	0.621466	0.0545139	TMEM158;ID4;PSIP1;GSPT1;COMMD4;MLF2
CD1C-CD141- Dendritic Cell Blood Human	4/321	0.910687	0.940959	0	0	0.58002	0.0542646	MT2A;TUBA1A;AGTRAP;FLNA
Type IC Spiral Ganglion Neuron Brain Mouse	2/182	0.900263	0.936374	0	0	0.511929	0.0537873	LDHA;TRIOBP
Meiotic Prophase Fetal Germ Cell Fetal Gonad Human	16/1049	0.935624	0.958758	0	0	0.705714	0.0469594	CCDC112;ZRANB2;NDUFB6;CSTF3;DYNLT2B;ARPC5;FOXM1;CKAP5;MTDH;MORN2;NT5DC2;UFD1;IFT57;TRIM44;MAD2L1;SH3GL1
Beta Cell Pancreatic Islet Human	1/108	0.901229	0.936374	0	0	0.431191	0.0448421	HSPD1
Fibrocartilage Chondrocyte Articular Cartilage Human	1/111	0.907397	0.940164	0	0	0.419367	0.0407519	COL4A2
Ciliated Epithelial Cell Esophagus Human	5/413	0.939241	0.959827	0	0	0.561996	0.0352278	KIF9;PNO1;MORN2;RUVBL1;IFT57
Myeloid Cell Bone Marrow Human	1/120	0.92369	0.949136	0	0	0.387471	0.030757	PPIA
Ionocyte Cell Lung Human	3/294	0.949972	0.965503	0	0	0.473392	0.024296	DDAH2;ID4;ADM
Enterocyte Progenitor Cell Small Intestine Human	1/134	0.943535	0.961581	0	0	0.346435	0.0201353	ABRACL
Paneth Cell Large Intestine Human	3/314	0.963664	0.97411	0	0	0.44249	0.0163777	ARL4C;EIF4A3;GNL3
Endothelial Cell Lung Mouse	1/144	0.954471	0.967439	0	0	0.322043	0.0150065	S100A10
Multilymphoid Progenitor Cell Umbilical Cord Blood Human	6/537	0.972506	0.979249	0	0	0.516089	0.0143878	LSM7;NOTCH1;DDAH2;TPM2;CXXC5;IER5
Type IA Spiral Ganglion Neuron Brain Mouse	1/170	0.973998	0.979249	0	0	0.272133	0.00716951	COL4A2
Hematopoietic Stem Cell Bone Marrow Mouse	4/565	0.997998	0.999995	0	0	0.323595	0.00064857	DDX39A;COL4A2;ID4;DYNLL1
SLC16A7+ Cell Lung Human	4/1013	0.999995	0.999995	0	0	0.175679	8.41996e-07	CSTF3;HNRNPU;PRR11;GCAT

## Sheet: Cluster 3
Term	Overlap	P.value	Adjusted.P.value	Old.P.value	Old.Adjusted.P.value	Odds.Ratio	Combined.Score	Genes
Neuroblast Brain Mouse	12/26	2.57107e-17	3.3424e-15	0	0	79.5211	3037.68	DLX1;DLX2;DLX5;STMN1;DCX;CRMP1;PTMA;SP9;SOX4;DBN1;SOX5;PFN2
Interneuron Cortex Human	3/5	1.38173e-05	0.000316986	0	0	133.601	1494.94	SCGN;DLX2;DLX5
Neuron Kidney Human	3/6	2.7405e-05	0.000562523	0	0	89.0631	935.588	ELAVL4;NCAM1;ELAVL3
Neuron Brain Mouse	56/616	6.74374e-35	2.63006e-32	0	0	11.3698	894.599	JPT1;KDM5B;CDKN1B;FAM89B;CHD7;ELAVL4;CHD6;ARID4B;CHD3;FNBP1L;SYNE2;BCL7A;KIF5C;STMN1;CEP170;SOX4;SOX5;BRD3;KLF12;RBFOX2;CERS6;VEZF1;CSNK1E;PROX1;ATP1B1;ARID1B;MTSS1;TLE5;MAP1B;KCNQ2;AKAP9;MPPED2;DCX;PHIP;DBN1;DLX1;BEX1;FOXG1;NEDD4L;BAZ2B;IGFBPL1;DNAJB6;CAMK2N1;GSE1;NCAM1;TCAF1;BCL11B;SYT1;TNRC6C;MEX3A;NFIB;TTC3;TCF4;INSM1;SP9;EZH2
Enteroendocrine Precursor Cell Intestinal Crypt Mouse	31/301	5.82603e-21	1.13608e-18	0	0	11.5436	537.84	JPT1;HDAC2;KDM1A;CHD7;PRDX2;TUBA1A;DPYSL2;ZNF428;GSE1;SOX4;H3-3A;H3-3B;MAP4K4;HNRNPA0;HES6;MARCKSL1;RBFOX2;UBE2B;TUBB;VEZF1;ATP1B1;FBXO11;GSTA4;AKAP9;GPD1;TXNIP;TCF3;INSM1;PTMA;SP9;DBN1
Chromaffin Cell Adrenal Gland Human	2/5	0.00123217	0.0126459	0	0	59.1091	395.971	NPY;NCAM1
Inhibitory Neuron Brain Human	2/5	0.00123217	0.0126459	0	0	59.1091	395.971	SYT1;DLX5
Germinal Center B Cell Nasopharynx Human	5/21	3.02802e-06	9.84106e-05	0	0	28.0668	356.661	MARCKSL1;BCL7A;DAAM1;HMGN2;SYNE2
Interneuron Embryonic Prefrontal Cortex Human	6/31	1.10365e-06	3.91293e-05	0	0	21.6438	296.886	DLX1;DLX2;IGFBPL1;DLX5;PLS3;PHLDA1
Excitatory Neuron Brain Human	4/17	3.30836e-05	0.000643913	0	0	27.5141	283.848	IGFBPL1;BCL11B;SYT1;NCAM1
Globose Basal Cell Olfactory Neuroepithelium Human	2/6	0.00183455	0.0163746	0	0	44.3296	279.319	HES6;EZH2
Innate Lymphoid Cell Spleen Human	2/6	0.00183455	0.0163746	0	0	44.3296	279.319	ID2;SOX4
Neuron Brain Human	16/172	1.11783e-10	1.08988e-08	0	0	9.62778	220.615	DLX1;DLX2;BCL11B;SYT1;DLX5;FOXG1;SOX11;PROX1;SCGN;MAP1B;ID2;NPY;DCX;NRCAM;NCAM1;SOX4
Cortical Cell Kidney Mouse	4/20	6.55867e-05	0.00116267	0	0	22.3518	215.296	ID2;CDCA7;ATP1B1;MEST
Cancer Stem Cell Brain Human	6/40	5.28742e-06	0.000147292	0	0	15.9073	193.277	CADM1;NFIB;CHD7;SOX11;TCF4;SOX4
Oligodendrocyte Brain Human	15/180	2.01715e-09	1.31115e-07	0	0	8.48918	169.967	GRIA2;MARCKSL1;UQCRB;TCF12;COX7C;RTN4;MTSS1;ACTG1;DLL3;ZEB2;NACA;TAGLN3;PHLDA1;TMSB10;MEST
Myeloid Dendritic Cell Peripheral Blood Human	2/9	0.00430591	0.0329276	0	0	25.3274	137.977	ZEB2;ID2
CD8+ T Cell Intestine Mouse	2/9	0.00430591	0.0329276	0	0	25.3274	137.977	ZEB2;ID2
Neurogenic Retinal Progenitor Cell Retina Human	2/9	0.00430591	0.0329276	0	0	25.3274	137.977	DCX;RTN4
Neural Progenitor Cell Brain Human	3/17	0.000850249	0.0103624	0	0	19.0743	134.855	DCX;SOX11;SOX4
Dendritic Cell Bone Marrow Mouse	3/18	0.00101187	0.0109619	0	0	17.8018	122.76	ID2;CHD3;SOX4
AXL+ SIGLEC6+ Dendritic Cell Undefined Human	2/10	0.00534264	0.0372077	0	0	22.1603	115.944	KLF12;TCF4
Neuron Retina Human	2/10	0.00534264	0.0372077	0	0	22.1603	115.944	DCX;NRCAM
Melanocyte Skin Human	2/10	0.00534264	0.0372077	0	0	22.1603	115.944	ATP1B1;PHLDA1
Microglial Cell Embryonic Prefrontal Cortex Human	24/476	9.47175e-10	7.38796e-08	0	0	5.10448	106.058	RPAIN;JPT1;BEX1;SYT1;ELAVL4;SOX11;SYNE2;MLLT11;PRDX2;TUBA1A;IGFBPL1;GSTA4;TMSB15A;NFIB;STMN1;NNAT;NRIP1;DCX;TCF4;TAGLN3;PAFAH1B3;SOX4;DBN1;PFN2
Neuron Embryonic Prefrontal Cortex Human	2/11	0.0064817	0.0421311	0	0	19.6971	99.249	IGFBPL1;PLS3
Luminal Progenitor Cell Prostate Mouse	2/11	0.0064817	0.0421311	0	0	19.6971	99.249	GSTA4;ATP1B1
Neuron Epithelium Human	3/22	0.00184739	0.0163746	0	0	14.0512	88.4381	SCGN;ELAVL4;DLL3
Stem Cell Brain Human	3/22	0.00184739	0.0163746	0	0	14.0512	88.4381	NFIA;DCX;SOX11
Olfactory Ensheathing Cell Embryo Mouse	2/12	0.0077207	0.047048	0	0	17.7265	86.2188	DPYSL3;SOX5
Retinal Ganglion Cell Retina Mouse	2/12	0.0077207	0.047048	0	0	17.7265	86.2188	SOX11;SOX4
Excitatory Neuron Hippocampus Human	2/12	0.0077207	0.047048	0	0	17.7265	86.2188	SCGN;PROX1
Astrocyte Embryonic Prefrontal Cortex Human	18/343	7.19028e-08	3.50526e-06	0	0	5.20401	85.5954	JPT1;HDAC2;RBFOX2;BEX1;LRRN3;SYT1;ELAVL4;SOX11;MLLT11;IGFBPL1;TMSB15A;ID2;STMN1;ID4;TAGLN3;PTMA;TMSB10;SOX4
Oligodendrocyte Progenitor Cell Embryonic Prefrontal Cortex Human	8/110	3.46722e-05	0.000643913	0	0	7.11051	73.0219	MLLT11;IGFBPL1;SYT1;ELAVL4;DCX;TMSB10;RND3;SOX4
Mitotic Arrest Phase Fetal Germ Cell Fetal Gonad Human	34/956	2.56905e-09	1.43133e-07	0	0	3.63995	71.9972	CCNI;DLX5;MYCBP2;ZFAND5;NEDD4L;CHD3;ROBO1;DNAJB6;KIF3A;NRIP1;CCDC112;CADM1;PTOV1;PLEKHA5;BAZ1A;ATP1B1;FBXO11;PNRC1;TLE5;CCDC88A;CDK6;NFIA;TFDP2;TMSB15A;KAT6B;ID2;KCNQ2;TTC3;TXNIP;TCF4;GLCCI1;TCF3;EIF1B;YPEL3
Cancer Cell Brain Human	4/39	0.000941921	0.0108044	0	0	10.2081	71.1262	DLX1;MARCKSL1;TUBA1A;DCX
Neuroendocrine Cell Trachea Mouse	20/449	1.9206e-07	8.32258e-06	0	0	4.39957	68.0413	HES6;BEX1;CERS6;SYT1;ELAVL4;CHD6;CRMP1;PROX1;DLL3;ARHGEF9;CAMK2N1;KIF5C;MAP1B;TTC3;ID4;PHIP;NCAM1;INSM1;EIF1B;HDGFL3
Brush Cell (Tuft Cell) Lung Human	6/76	0.000215067	0.00322601	0	0	7.71233	65.1272	MLLT11;HES6;HDAC2;ID2;NREP;SOX4
Amacrine Cell Retina Mouse	1/5	0.0550037	0.190362	0	0	22.0658	63.9988	PROX1
Naive CD4+ T Cell Undefined Human	1/5	0.0550037	0.190362	0	0	22.0658	63.9988	LRRN3
Natural Killer T (NKT) Cell Peripheral Blood Human	1/5	0.0550037	0.190362	0	0	22.0658	63.9988	NCAM1
Natural Killer Cell Peritoneal Fluid Human	1/5	0.0550037	0.190362	0	0	22.0658	63.9988	NCAM1
Neuroendocrine Cell Bladder Human	1/5	0.0550037	0.190362	0	0	22.0658	63.9988	NCAM1
Neuron Cerebrospinal Fluid Human	1/5	0.0550037	0.190362	0	0	22.0658	63.9988	NRCAM
Chondrocyte Bone Mouse	1/5	0.0550037	0.190362	0	0	22.0658	63.9988	SOX5
Chondrogenic Cell Adipose Tissue Mouse	1/5	0.0550037	0.190362	0	0	22.0658	63.9988	SOX5
Conventional Dendritic Cell 1(cDC1) Undefined Human	1/5	0.0550037	0.190362	0	0	22.0658	63.9988	CADM1
Deep Layer Neuron Cortex Human	1/5	0.0550037	0.190362	0	0	22.0658	63.9988	SOX5
Progenitor Cell Brain Mouse	1/5	0.0550037	0.190362	0	0	22.0658	63.9988	SYT1
Endothelial Cell Bronchial Vessel Human	1/5	0.0550037	0.190362	0	0	22.0658	63.9988	PROX1
Endothelial Cell Lymphatic Vessel Human	1/5	0.0550037	0.190362	0	0	22.0658	63.9988	PROX1
Epithelial Cell Biliary Tract Human	1/5	0.0550037	0.190362	0	0	22.0658	63.9988	NCAM1
Glial Cell Tongue Mouse	1/5	0.0550037	0.190362	0	0	22.0658	63.9988	NCAM1
Greater Epithelial Ridge Cell Inner Ear Mouse	1/5	0.0550037	0.190362	0	0	22.0658	63.9988	DLX5
Innate Lymphoid Cell Tonsil Human	1/5	0.0550037	0.190362	0	0	22.0658	63.9988	NCAM1
Intermediate Monocyte Cell Peripheral Blood Human	1/5	0.0550037	0.190362	0	0	22.0658	63.9988	MARCKSL1
Lymphocyte Eye Mouse	1/5	0.0550037	0.190362	0	0	22.0658	63.9988	TMSB10
Neuroendocrine Cell Lung Human	6/78	0.000248012	0.0035824	0	0	7.49734	62.2431	MLLT11;HES6;HDAC2;ID2;NREP;SOX4
Brush Cell (Tuft Cell) Intestinal Crypt Mouse	11/195	1.36315e-05	0.000316986	0	0	5.4729	61.3136	TUBA1A;GSTA4;DPYSL2;GPD1;TCF4;NREP;TMSB10;SOX4;H3-3A;H3-3B;ACTG1
Multilymphoid Progenitor Cell Umbilical Cord Blood Human	21/537	7.96334e-07	3.1057e-05	0	0	3.84214	53.9561	RPAIN;RERE;MIDN;BTG1;CELF1;AKAP7;SOX11;CSNK1E;CHD3;TLE5;BASP1;ID2;NRCAM;TCF4;EVL;TCF3;TP53I11;TMSB10;SOX4;YPEL3;MAP4K4
Sertoli Cell Fetal Gonad Human	18/449	3.57031e-06	0.000107109	0	0	3.90275	48.9517	BEX1;CADM1;ZFAND5;SREK1IP1;ATP1B1;FOXO3;MTSS1;SYNE2;TUBA1A;GSTA4;KIF5C;MAP1B;SMOC1;DPYSL3;MPPED2;NRIP1;GSE1;GLCCI1
Migratory Dendritic Cell Conjunctiva Mouse	1/6	0.0656375	0.201564	0	0	17.6518	48.0765	MARCKSL1
Natural Killer Cell Scalp Human	1/6	0.0656375	0.201564	0	0	17.6518	48.0765	NCAM1
Neuron Cerebral Organoid Human	1/6	0.0656375	0.201564	0	0	17.6518	48.0765	DCX
Cancer Cell Nerve Human	1/6	0.0656375	0.201564	0	0	17.6518	48.0765	EZH2
Cortex Cell Skin Mouse	1/6	0.0656375	0.201564	0	0	17.6518	48.0765	TAGLN3
Plasmacytoid Dendritic cell(pDC) Undefined Human	1/6	0.0656375	0.201564	0	0	17.6518	48.0765	TCF4
Enteroendocrine Cell Stomach Human	1/6	0.0656375	0.201564	0	0	17.6518	48.0765	PROX1
Epithelial-mesenchymal Cell Bladder Human	1/6	0.0656375	0.201564	0	0	17.6518	48.0765	ZEB2
T Cell Meninge Mouse	1/6	0.0656375	0.201564	0	0	17.6518	48.0765	TMSB10
Lymphocyte Bile Duct Human	1/6	0.0656375	0.201564	0	0	17.6518	48.0765	NCAM1
Macrophage Colon Mouse	1/6	0.0656375	0.201564	0	0	17.6518	48.0765	ZEB2
Merkel Cell Skin Human	1/6	0.0656375	0.201564	0	0	17.6518	48.0765	NCAM1
Mesenchymal Stem Cell Fat Pad Human	1/6	0.0656375	0.201564	0	0	17.6518	48.0765	NCAM1
Medullary Cell Kidney Mouse	9/166	0.000113012	0.00191629	0	0	5.20648	47.3165	ZEB2;BASP1;MAP1B;NNAT;ID4;NCAM1;NREP;PLCB1;PFN2
Cancer Cell Lung Human	3/33	0.00597702	0.0401903	0	0	8.89414	45.5365	MSRA;INSM1;ROBO1
Smooth Muscle Cell Lung Mouse	3/33	0.00597702	0.0401903	0	0	8.89414	45.5365	NNAT;NREP;ROBO1
8-Cell Stage Cell (Blastomere) Embryo Human	2/18	0.0171231	0.0883356	0	0	11.0757	45.0484	KDM5B;HDAC2
Neuron Embryo Mouse	2/18	0.0171231	0.0883356	0	0	11.0757	45.0484	BCL11B;DCX
Progenitor Cell Brain Human	2/18	0.0171231	0.0883356	0	0	11.0757	45.0484	FOXG1;DCX
Endothelial Cell Fetal Gonad Human	10/207	0.000123469	0.00200637	0	0	4.62236	41.599	BRD3;H1-4;LRRN3;TMSB15A;NFIB;DPYSL2;STMN1;HMGN2;PTMA;SOX4
Natural Killer Cell Lung Human	2/19	0.0189974	0.0937848	0	0	10.4236	41.3136	STMN1;NCAM1
Granulosa Cell Fetal Gonad Human	9/179	0.000199689	0.00311515	0	0	4.80515	40.9338	MLLT11;LRRN3;TMSB15A;RPL34;HMGN2;RPS11;RND3;PTMA;SYNE2
Stem Cell Bone Marrow Mouse	5/77	0.00176465	0.0163746	0	0	6.21938	39.4296	CLIP3;BASP1;ZFAND5;TXNIP;PNRC1
Macrophage Kidney Mouse	6/101	0.000988111	0.0109619	0	0	5.67556	39.2733	CDK6;CADM1;BASP1;STMN1;RBPJ;RTN4
B Cell Kidney Human	22/667	6.90522e-06	0.000179536	0	0	3.21427	38.1959	PNISR;MARCKSL1;KLF13;CCNI;CDCA7L;MYCBP2;CHD7;SPATS2;PTOV1;CSNK1E;MTSS1;DAAM1;BCL7A;BASP1;PEG10;GPD1;TCF4;TCF3;RPS11;RPS13;YPEL3;PFN2
Natural Killer T(NKT) Cell Skin Human	1/7	0.0761522	0.203338	0	0	14.7091	37.8762	NCAM1
Natural Killer Cell Adipose Tissue Human	1/7	0.0761522	0.203338	0	0	14.7091	37.8762	NCAM1
Neuron Pluripotent Stem Cell Human	1/7	0.0761522	0.203338	0	0	14.7091	37.8762	SYT1
Conventional Dendritic Cell 2b(cDC2b) Brain Mouse	1/7	0.0761522	0.203338	0	0	14.7091	37.8762	ZEB2
Cytotoxic T Cell Skin Human	1/7	0.0761522	0.203338	0	0	14.7091	37.8762	TIA1
Plasmacytoid Dendritic cell(pDC) Liver Human	1/7	0.0761522	0.203338	0	0	14.7091	37.8762	TCF4
Plasmacytoid Dendritic cell(pDC) Spleen Human	1/7	0.0761522	0.203338	0	0	14.7091	37.8762	TCF4
Dermal Cell Skin Human	1/7	0.0761522	0.203338	0	0	14.7091	37.8762	TCF4
Trophectoderm Cell Placenta Human	1/7	0.0761522	0.203338	0	0	14.7091	37.8762	SOX4
Lymphocyte Lung Mouse	1/7	0.0761522	0.203338	0	0	14.7091	37.8762	PROX1
Lymphocyte Undefined Mouse	1/7	0.0761522	0.203338	0	0	14.7091	37.8762	PROX1
Enteroendocrine Cell Small Intestine Mouse	3/37	0.00823672	0.0494203	0	0	7.84618	37.655	SCGN;BEX1;INSM1
Schwalie Et al.Nature.G3 Adipose Tissue Mouse	9/188	0.000287531	0.0038627	0	0	4.56145	37.1949	TNRC6C;KLF13;NFIB;RGS16;MYCBP2;NRIP1;LHFPL6;ID4;H3-3B
Schwalie Et al.Nature.G1 Adipose Tissue Mouse	9/189	0.000299009	0.0038627	0	0	4.53588	36.8088	JPT1;ARL4D;BASP1;CAMK2N1;RPL34;RPL35A;RBPJ;RPS11;TLE5
Schwalie Et al.Nature.G2 Adipose Tissue Mouse	9/189	0.000299009	0.0038627	0	0	4.53588	36.8088	ENAH;MARCKSL1;BTG1;TUBB;DPYSL3;TCF12;TCF4;NREP;MAP4K4
Myofibroblast Lung Mouse	3/38	0.00886963	0.0501327	0	0	7.62162	36.0131	NNAT;NREP;ROBO1
Circulating Fetal Cell Blood Human	3/38	0.00886963	0.0501327	0	0	7.62162	36.0131	DLX5;NCAM1;TCF3
Natural Killer Cell Undefined Mouse	2/21	0.0229901	0.110693	0	0	9.32547	35.1821	ID2;NCAM1
Beta Cell Pancreatic Islet Human	6/108	0.0013982	0.013982	0	0	5.28418	34.7306	ROBO2;CADM1;RGS16;NPY;TERF2IP;MTSS1
Stem Cell Skin Human	2/22	0.0251044	0.11796	0	0	8.85874	32.6419	PHLDA1;EZH2
Mid Radical Glial Cell Brain Human	2/22	0.0251044	0.11796	0	0	8.85874	32.6419	FOXG1;CHD3
Multipotent Retinal Progenitor Cell Retina Human	1/8	0.0865491	0.203338	0	0	12.6071	30.8502	TMSB10
Attachment Cell Tendon Mouse	1/8	0.0865491	0.203338	0	0	12.6071	30.8502	TCF4
Natural Killer Cell Ovary Human	1/8	0.0865491	0.203338	0	0	12.6071	30.8502	NCAM1
Olfactory Sensory Neuron Brain Mouse	1/8	0.0865491	0.203338	0	0	12.6071	30.8502	NCAM1
Claudin-low Cell Bladder Human	1/8	0.0865491	0.203338	0	0	12.6071	30.8502	ZEB2
Plasmacytoid Dendritic Cell Undefined Human	1/8	0.0865491	0.203338	0	0	12.6071	30.8502	TCF4
Progenitor Cell Adrenal Gland Human	1/8	0.0865491	0.203338	0	0	12.6071	30.8502	SOX5
Progenitor Cell Blood Human	1/8	0.0865491	0.203338	0	0	12.6071	30.8502	SOX4
Progenitor Cell Epithelium Human	1/8	0.0865491	0.203338	0	0	12.6071	30.8502	SOX11
Effector CD8 T Cell Blood Human	1/8	0.0865491	0.203338	0	0	12.6071	30.8502	ZEB2
Red Blood Cell (Erythrocyte) Bone Mouse	1/8	0.0865491	0.203338	0	0	12.6071	30.8502	NFIA
Enteroendocrine Cell Intestine Mouse	1/8	0.0865491	0.203338	0	0	12.6071	30.8502	SOX4
Thymus Seeding Progenitor (TSP) Thymus Human	1/8	0.0865491	0.203338	0	0	12.6071	30.8502	EVL
Granulocyte Bone Mouse	1/8	0.0865491	0.203338	0	0	12.6071	30.8502	CHD7
Immune Cell Ovary Human	1/8	0.0865491	0.203338	0	0	12.6071	30.8502	NCAM1
Inhibitory Neuron Hippocampus Human	1/8	0.0865491	0.203338	0	0	12.6071	30.8502	DLX1
Memory B Cell Undefined Human	1/8	0.0865491	0.203338	0	0	12.6071	30.8502	RBPJ
Memory B Cell Undefined Mouse	1/8	0.0865491	0.203338	0	0	12.6071	30.8502	RBPJ
Mesenchymal Stem Cell Skeletal Muscle Human	1/8	0.0865491	0.203338	0	0	12.6071	30.8502	NCAM1
Paneth Cell Intestinal Crypt Mouse	11/276	0.000307035	0.0038627	0	0	3.78434	30.6098	DDX17;BRD3;GSTA4;BCL7A;GPD1;TCF4;PHLDA1;SOX4;SYNE2;PNRC1;TLE5
Cancer Stem Cell Liver Human	2/23	0.0272946	0.125234	0	0	8.43647	30.3803	BEX1;NCAM1
GABAergic Neuron Brain Mouse	2/24	0.0295588	0.134046	0	0	8.05259	28.3562	TTC3;ATP1B1
Meiotic Prophase Fetal Germ Cell Fetal Gonad Human	28/1049	2.00349e-05	0.000434089	0	0	2.61072	28.2428	KMT2E;KDM5B;HDAC2;DLX5;ZFAND5;ARID4B;N4BP2L2;RTN4;FAM107B;CCDC112;UBE2B;RAB3IP;TCF12;VEZF1;BAZ1A;FBXO11;SRP9;PNRC1;CCDC88A;H1-4;ID2;TERF2IP;PHIP;GLCCI1;EIF1B;HDGFL3;PFN2;EZH2
Leydig Precursor Cell Fetal Gonad Human	9/221	0.000923633	0.0108044	0	0	3.84493	26.8653	RBFOX2;LRRN3;SYT1;RPL34;LHFPL6;RPL24;PHLDA1;RND3;MEST
Enteroendocrine Cell Intestinal Crypt Mouse	6/124	0.00281399	0.0238577	0	0	4.56397	26.8049	TUBA1A;GSTA4;MAP1B;PHIP;INSM1;ACTG1
Neuron Cortex Human	1/9	0.0968295	0.208638	0	0	11.0307	25.7545	SYT1
Pericyte Skin Human	1/9	0.0968295	0.208638	0	0	11.0307	25.7545	PHLDA1
Endothelial Cell Spleen Human	1/9	0.0968295	0.208638	0	0	11.0307	25.7545	PROX1
Sertoli Cell Testis Human	1/9	0.0968295	0.208638	0	0	11.0307	25.7545	BEX1
Stem Cell Intestine Mouse	1/9	0.0968295	0.208638	0	0	11.0307	25.7545	MEX3A
Stromal Cell Breast Mouse	1/9	0.0968295	0.208638	0	0	11.0307	25.7545	TCF4
T Helper 17(Th17) Cell Brain Mouse	1/9	0.0968295	0.208638	0	0	11.0307	25.7545	RBPJ
T Helper 17(Th17) Cell Spinal Cord Mouse	1/9	0.0968295	0.208638	0	0	11.0307	25.7545	RBPJ
Innate Lymphoid Cell Intestine Human	1/9	0.0968295	0.208638	0	0	11.0307	25.7545	NCAM1
Mesenchymal Cell Pancreas Human	1/9	0.0968295	0.208638	0	0	11.0307	25.7545	ZEB2
Transit Amplifying (TA) Cell Intestinal Crypt Mouse	6/128	0.00329388	0.0273322	0	0	4.41343	25.2258	GSTA4;GPD1;RPS11;PTMA;RPS13;ACTG1
Exhausted T(Tex) Cell Intestine Human	2/26	0.0343016	0.152018	0	0	7.38079	24.8922	ZEB2;CERS6
Neuron Undefined Human	3/48	0.0167566	0.0883356	0	0	5.92492	24.2268	DLX1;DCX;NCAM1
Neural Progenitor Cell Embryonic Prefrontal Cortex Human	7/163	0.00251505	0.0217971	0	0	4.03826	24.1708	ZEB2;RBFOX2;SYT1;CDCA7;ID4;DCX;HMGN2
B Cell Lymph Human	2/27	0.0367764	0.161155	0	0	7.0852	23.4017	TCF3;FBXO11
Rheaume Et al.Nat Commun.32 Retina Mouse	2/28	0.0393177	0.166673	0	0	6.81235	22.0453	NPY;ROBO1
Stem Cell Liver Human	2/28	0.0393177	0.166673	0	0	6.81235	22.0453	NCAM1;PROX1
Effector CD8+ Memory T (Tem) Cell Peripheral Blood Human	4/77	0.0111294	0.0611334	0	0	4.88489	21.9731	ARL4C;ZEB2;VEZF1;MTSS1
Naive T(Th0) Cell Blood Human	1/10	0.106995	0.212898	0	0	9.80456	21.913	LRRN3
CD16+ Monocyte Blood Human	1/10	0.106995	0.212898	0	0	9.80456	21.913	MTSS1
CD4+ T Cell Thymus Mouse	1/10	0.106995	0.212898	0	0	9.80456	21.913	ID2
Neural Crest Cell Undefined Human	1/10	0.106995	0.212898	0	0	9.80456	21.913	CHD7
Cancer Stem Cell Kidney Human	1/10	0.106995	0.212898	0	0	9.80456	21.913	NCAM1
Osteoclast Bone Human	1/10	0.106995	0.212898	0	0	9.80456	21.913	NCAM1
Podocyte Kidney Human	1/10	0.106995	0.212898	0	0	9.80456	21.913	ROBO2
Dendritic Cell Spleen Human	1/10	0.106995	0.212898	0	0	9.80456	21.913	TCF4
Endothelial Cell Muscle Human	1/10	0.106995	0.212898	0	0	9.80456	21.913	NCAM1
Memory B Cell Germinal Center Mouse	1/10	0.106995	0.212898	0	0	9.80456	21.913	ZEB2
Mesenchymal Cell Brain Human	1/10	0.106995	0.212898	0	0	9.80456	21.913	ZEB2
Mesenchymal Progenitor Cell Lung Mouse	1/10	0.106995	0.212898	0	0	9.80456	21.913	EZH2
Microglial Cell White Matter Mouse	1/10	0.106995	0.212898	0	0	9.80456	21.913	RPS11
Schwalie Et al.Nature.P2 Adipose Tissue Mouse	7/178	0.00409198	0.0329276	0	0	3.68121	20.2419	ENAH;BTG1;ZFAND5;DPYSL3;NREP;H3-3B;MAP4K4
8-Cell Stage Cell (Blastomere) Embryo Mouse	1/11	0.117046	0.221242	0	0	8.82366	18.9284	KDM5B
Activated Memory B Cell Blood Human	1/11	0.117046	0.221242	0	0	8.82366	18.9284	ZEB2
Natural Killer Cell Brain Human	1/11	0.117046	0.221242	0	0	8.82366	18.9284	NCAM1
Dorsal Otocyst Brain Mouse	1/11	0.117046	0.221242	0	0	8.82366	18.9284	DLX5
Rheaume Et al.Nat Commun.16 Retina Mouse	1/11	0.117046	0.221242	0	0	8.82366	18.9284	RGS16
Rheaume Et al.Nat Commun.40 Retina Mouse	1/11	0.117046	0.221242	0	0	8.82366	18.9284	CENPV
Spermatogonial Stem Cell Testis Human	1/11	0.117046	0.221242	0	0	8.82366	18.9284	ID4
Luminal Progenitor Cell Breast Human	1/11	0.117046	0.221242	0	0	8.82366	18.9284	EZH2
Fibroblast Lung Mouse	5/116	0.0100837	0.0561805	0	0	4.02621	18.5078	TCAF1;TUBA1A;TUBB;STMN1;NREP
Myeloid Conventional Dendritic Cell Bone Marrow Human	1/12	0.126985	0.232507	0	0	8.0211	16.5531	CADM1
Endothelial Cell Aorta Mouse	1/12	0.126985	0.232507	0	0	8.0211	16.5531	PROX1
Epithelial Cell Thyroid Human	1/12	0.126985	0.232507	0	0	8.0211	16.5531	ID4
Germinal Center B Cell Lung Human	1/12	0.126985	0.232507	0	0	8.0211	16.5531	STMN1
Interneuron Brain Mouse	1/12	0.126985	0.232507	0	0	8.0211	16.5531	NPY
Mesangial Cell Kidney Mouse	7/198	0.00724025	0.0462901	0	0	3.29238	16.2252	TCAF1;BTG1;PLS3;CSNK1E;OAZ2;ROBO1;FAM107B
Goblet Cell Intestinal Crypt Mouse	9/284	0.00500702	0.0368441	0	0	2.95455	15.65	NFIA;GSTA4;GPD1;RPL35A;PTMA;TMSB10;RPS13;MAP4K4;FAM107B
Primitive Endoderm Cell Embryo Human	4/95	0.0224199	0.109297	0	0	3.91507	14.8687	CERS6;CADM1;ID2;ROBO1
4-Cell Stage Cell (Blastomere) Embryo Mouse	1/13	0.136812	0.237141	0	0	7.35231	14.6248	CDCA7L
Naive T(Th0) Cell Peripheral Blood Human	1/13	0.136812	0.237141	0	0	7.35231	14.6248	PTMA
Natural Killer Cell Bone Marrow Mouse	1/13	0.136812	0.237141	0	0	7.35231	14.6248	NCAM1
Neural Stem Cell Brain Mouse	1/13	0.136812	0.237141	0	0	7.35231	14.6248	EZH2
Progenitor Cell Colon Human	1/13	0.136812	0.237141	0	0	7.35231	14.6248	CDK6
Endothelial Cell Skin Human	1/13	0.136812	0.237141	0	0	7.35231	14.6248	PHLDA1
Stem Cell Bone Marrow Human	1/13	0.136812	0.237141	0	0	7.35231	14.6248	SOX4
T Cell Testis Human	1/13	0.136812	0.237141	0	0	7.35231	14.6248	ID2
Immune Cell Kidney Human	1/13	0.136812	0.237141	0	0	7.35231	14.6248	NCAM1
Mesenchymal Cell Kidney Human	1/13	0.136812	0.237141	0	0	7.35231	14.6248	ZEB2
Monocyte-dendritic Cell Bone Marrow Mouse	1/14	0.146529	0.246321	0	0	6.7864	13.0335	ZEB2
Conventional Dendritic Cell 2a(cDC2a) Brain Mouse	1/14	0.146529	0.246321	0	0	6.7864	13.0335	ID2
Pre-dendritic cell(pre-DC) Brain Human	1/14	0.146529	0.246321	0	0	6.7864	13.0335	TCF4
Endothelial Cell Capillary Mouse	1/14	0.146529	0.246321	0	0	6.7864	13.0335	PLCB1
Hematopoietic Stem Cell Bone Mouse	1/14	0.146529	0.246321	0	0	6.7864	13.0335	SOX4
Macrophage Liver Mouse	1/14	0.146529	0.246321	0	0	6.7864	13.0335	STMN1
Homeostatic Chondrocyte Articular Cartilage Human	3/70	0.0443727	0.186079	0	0	3.97499	12.3826	KMT2E;RGS16;PNRC1
Hematopoietic Stem Cell Bone Marrow Mouse	14/565	0.00494251	0.0368441	0	0	2.31493	12.292	MAGI1;KLF12;FAM89B;TCF12;ZFAND5;PTOV1;ENAH;GSTA4;PKIA;TTC3;ID4;TCF3;HDGFL3;SOX5
CD4+ T Cell Blood Human	2/40	0.0743768	0.203338	0	0	4.65825	12.105	LRRN3;FOXO3
Neural Stem Cell Undefined Human	2/40	0.0743768	0.203338	0	0	4.65825	12.105	ID2;SOX11
Conventional Dendritic Cell 2b(cDC2b) Brain Human	1/15	0.156137	0.256935	0	0	6.30134	11.7017	ZEB2
Dendritic Cell Stomach Human	1/15	0.156137	0.256935	0	0	6.30134	11.7017	ID2
Effector Memory T Cell Stomach Human	1/15	0.156137	0.256935	0	0	6.30134	11.7017	DDX17
Endothelial Cell Undefined Mouse	1/15	0.156137	0.256935	0	0	6.30134	11.7017	PROX1
Glomus Cell Carotid Artery Mouse	1/15	0.156137	0.256935	0	0	6.30134	11.7017	NNAT
B Cell Blood Human	2/42	0.0809277	0.203338	0	0	4.42489	11.1251	NCAM1;TCF4
Neuron Hypothalamus Mouse	1/16	0.165638	0.268045	0	0	5.88095	10.5737	NPY
Cancer Stem Cell Ovary Human	1/16	0.165638	0.268045	0	0	5.88095	10.5737	PEG10
Progenitor Cell Liver Human	1/16	0.165638	0.268045	0	0	5.88095	10.5737	NCAM1
Regulatory T(Treg) Cell Liver Human	1/16	0.165638	0.268045	0	0	5.88095	10.5737	EZH2
Type II Spiral Ganglion Neuron Brain Mouse	13/543	0.00875065	0.0501327	0	0	2.22664	10.5512	CCDC112;MAGI1;MARCKSL1;BEX1;SYT1;CHD3;FNBP1L;ID2;DPYSL3;NNAT;ID4;HMGN2;TMSB10
Brush Cell (Tuft Cell) Lung Mouse	8/290	0.0172141	0.0883356	0	0	2.54835	10.3515	KMT2E;MARCKSL1;DAAM1;ID2;SMOC1;ZNF428;NREP;FNBP1L
Ionocyte Cell Lung Human	8/294	0.0185251	0.0933312	0	0	2.5122	10.0202	CDKN1B;FAM89B;KIDINS220;SMOC1;ID4;NEDD4L;AKAP7;H3-3A
Cycling Basal Cell Trachea Mouse	6/202	0.0270138	0.125234	0	0	2.73679	9.88367	JPT1;TUBB;STMN1;DEK;HMGN2;PTMA
T Cell Blood Human	2/45	0.0910707	0.208638	0	0	4.11555	9.86134	TXNIP;NCAM1
AXL+SIGLEC6+ Dendritic Cell Blood Human	3/80	0.061464	0.201564	0	0	3.457	9.64263	KLF12;DPYSL2;SOX4
Natural Killer Cell Kidney Human	1/17	0.175032	0.275252	0	0	5.51311	9.60818	NCAM1
Pericyte Kidney Mouse	1/17	0.175032	0.275252	0	0	5.51311	9.60818	STMN1
Inhibitory Neuron Entorhinal Cortex Human	1/17	0.175032	0.275252	0	0	5.51311	9.60818	NPY
Inhibitory Neuron Superior Frontal Gyrus Human	1/17	0.175032	0.275252	0	0	5.51311	9.60818	NPY
Lymphocyte Bone Marrow Mouse	1/17	0.175032	0.275252	0	0	5.51311	9.60818	NCAM1
Macrophage Pancreas Human	1/17	0.175032	0.275252	0	0	5.51311	9.60818	ZEB2
Mesenchymal Cell Ovary Human	1/17	0.175032	0.275252	0	0	5.51311	9.60818	ZEB2
Olfactory Ensheathing Glia Brain Mouse	2/46	0.0945308	0.208638	0	0	4.02181	9.48676	SMOC1;LHFPL6
Type I Spiral Ganglion Neuron Brain Mouse	21/1061	0.00870444	0.0501327	0	0	1.85443	8.79725	HDAC2;BTG1;LRRN3;CADM1;RAB3IP;PROX1;FBXO11;TPGS2;ROBO1;TLE5;ENAH;ARL4C;CCDC88A;ARHGEF9;TFDP2;KIF5C;KIF3A;LHFPL6;TAGLN3;PLCB1;DBN1
Natural Killer Cell Breast Human	1/18	0.184321	0.283012	0	0	5.18855	8.77424	NCAM1
Natural Killer Cell Liver Human	1/18	0.184321	0.283012	0	0	5.18855	8.77424	NCAM1
Cancer Cell Undefined Human	1/18	0.184321	0.283012	0	0	5.18855	8.77424	NCAM1
Plasmacytoid Dendritic cell(pDC) Blood Human	1/18	0.184321	0.283012	0	0	5.18855	8.77424	TCF4
Macrophage Skin Human	1/18	0.184321	0.283012	0	0	5.18855	8.77424	ATP1B1
Cytotoxic CD4+ T Cell Liver Human	3/85	0.0709976	0.203338	0	0	3.24539	8.5844	ARL4C;ZEB2;SYNE2
Axin2-Palpha+ Cell Lung Mouse	1/19	0.193506	0.291379	0	0	4.90005	8.04808	MAP1B
Stem Cell Undefined Human	1/19	0.193506	0.291379	0	0	4.90005	8.04808	PHLDA1
T Cell Liver Human	1/19	0.193506	0.291379	0	0	4.90005	8.04808	NCAM1
Mesenchymal Stem Cell Tendon Human	1/19	0.193506	0.291379	0	0	4.90005	8.04808	NCAM1
Mitotic Fetal Germ Cell Fetal Gonad Human	14/665	0.0186662	0.0933312	0	0	1.94914	7.75961	MARCKSL1;RPL34;CDCA7;RPL35A;TUBA1A;BCL7A;DPYSL2;LHFPL6;ZNF428;RPL24;TAGLN3;TMSB10;SOX4;RPS13
Alpha Cell Pancreatic Islet Human	3/91	0.0832538	0.203338	0	0	3.02319	7.51523	MLLT11;PNISR;BAZ2B
Embryonic Stem Cell Embryoid Body Human	1/20	0.202587	0.297026	0	0	4.64192	7.41121	PEG10
Lymphocyte Lung Human	1/20	0.202587	0.297026	0	0	4.64192	7.41121	PROX1
Mesenchymal Cell Lung Human	1/20	0.202587	0.297026	0	0	4.64192	7.41121	ZEB2
Mesenchymal Stem Cell Bone Human	1/20	0.202587	0.297026	0	0	4.64192	7.41121	NCAM1
Mesenchymal Stem Cell Muscle Human	1/20	0.202587	0.297026	0	0	4.64192	7.41121	NCAM1
Type IC Spiral Ganglion Neuron Brain Mouse	5/182	0.0551563	0.190362	0	0	2.51644	7.29159	MAGI1;ROBO2;ZEB2;TAGLN3;ROBO1
PROCR+ Progenitor Cell Small Intestine Human	1/21	0.211567	0.306733	0	0	4.4096	6.84905	LHFPL6
Mesenchymal Stem Cell Cartilage Human	1/21	0.211567	0.306733	0	0	4.4096	6.84905	NCAM1
Ionocyte Cell Trachea Mouse	3/96	0.0941096	0.208638	0	0	2.85992	6.75884	UQCRB;PHLDA1;SOX4
Basal Cell Trachea Mouse	3/98	0.0986073	0.211301	0	0	2.79943	6.48519	GSTA4;RND3;FAM107B
Gonadal Endothelial Cell Fetal Gonad Human	10/466	0.0386792	0.166673	0	0	1.97052	6.40903	MIDN;NFIB;CDCA7;PLS3;BAZ1A;TP53I11;MTSS1;H1-10;MAP4K4;FAM107B
Natural Killer Cell Liver Mouse	1/22	0.220446	0.309879	0	0	4.1994	6.34993	ZEB2
Neuron Retina Mouse	1/22	0.220446	0.309879	0	0	4.1994	6.34993	RGS16
Cancer Stem Cell Blood Human	1/22	0.220446	0.309879	0	0	4.1994	6.34993	NCAM1
Dopaminergic Neuron Brain Mouse	1/22	0.220446	0.309879	0	0	4.1994	6.34993	SYT1
Epithelial Cell Skin Human	1/22	0.220446	0.309879	0	0	4.1994	6.34993	EZH2
Beta-2M - SPalpha-6 + THY1 + Spermatogonial Stem Cell Testis Mouse	1/22	0.220446	0.309879	0	0	4.1994	6.34993	ID4
Interneuron-selective Cell Brain Mouse	1/22	0.220446	0.309879	0	0	4.1994	6.34993	RGS16
CD141+CLEC9A+ Dendritic Cell Blood Human	3/102	0.107856	0.213523	0	0	2.68578	5.9811	CADM1;ID2;PAFAH1B3
Oogenesis Phase Fetal Germ Cell Fetal Gonad Human	16/855	0.0326399	0.146317	0	0	1.72783	5.913	KMT2E;CDKN1B;CCNI;CADM1;MYCBP2;CHD7;NEDD4L;BAZ1A;FOXO3;ENAH;DAAM1;MAP1B;ID2;GSE1;TCF4;PFN2
Myeloid-derived Suppressor Cell Peripheral Blood Human	1/23	0.229226	0.313678	0	0	4.00832	5.90444	NCAM1
Cancer Stem Cell Prostate Human	1/23	0.229226	0.313678	0	0	4.00832	5.90444	EZH2
Endothelial Cell Lung Human	1/23	0.229226	0.313678	0	0	4.00832	5.90444	PROX1
Immune Cell Lung Human	1/23	0.229226	0.313678	0	0	4.00832	5.90444	NCAM1
B Cell Kidney Mouse	2/60	0.146349	0.246321	0	0	3.04886	5.85919	PAFAH1B3;SRP9
Astrocyte Brain Human	5/204	0.0810211	0.203338	0	0	2.23572	5.61848	NFIA;LHFPL6;ZFAND5;ID4;RND3
Collecting Duct Intercalated Cell Kidney Mouse	3/106	0.117429	0.221242	0	0	2.58095	5.5282	UQCRB;ID2;ATP1B1
Myoblast Skeletal Muscle Human	1/24	0.237907	0.317753	0	0	3.83385	5.50493	TCF12
CD4+ T Cell Stomach Human	1/24	0.237907	0.317753	0	0	3.83385	5.50493	RPL34
Neural Stem Cell Brain Human	1/24	0.237907	0.317753	0	0	3.83385	5.50493	DCX
Rheaume Et al.Nat Commun.39 Retina Mouse	1/24	0.237907	0.317753	0	0	3.83385	5.50493	BAZ1A
T Helper 1(Th1) Cell Stomach Human	1/24	0.237907	0.317753	0	0	3.83385	5.50493	LRRN3
Mesenchymal Stem Cell Adipose Tissue Human	1/24	0.237907	0.317753	0	0	3.83385	5.50493	NCAM1
Epithelial Cell Lung Mouse	7/318	0.0687381	0.203338	0	0	2.00962	5.38065	HES6;BEX1;BCL11B;GSTA4;ID2;NEDD4L;ATP1B1
Podocyte Kidney Mouse	6/263	0.077358	0.203338	0	0	2.0807	5.32516	ROBO2;ARL4D;GSTA4;DPYSL2;FNBP1L;MTSS1
Morula Cell (Blastomere) Embryo Human	3/108	0.12233	0.229369	0	0	2.53153	5.31883	UQCRB;DLX5;RPL34
CD1C-CD141- Dendritic Cell Blood Human	7/321	0.0714761	0.203338	0	0	1.99011	5.25069	ZEB2;TUBA1A;ZFAND5;TXNIP;PHIP;EVL;MTSS1
Endothelial Cell Ovary Human	1/25	0.246491	0.324768	0	0	3.67392	5.14507	TXNIP
Stem Cell Breast Human	1/25	0.246491	0.324768	0	0	3.67392	5.14507	ID2
T Helper 2(Th2) Cell Stomach Human	1/25	0.246491	0.324768	0	0	3.67392	5.14507	GSTA4
Memory B Cell Blood Human	1/25	0.246491	0.324768	0	0	3.67392	5.14507	NEDD4L
Fibrocartilage Chondrocyte Articular Cartilage Human	3/111	0.12982	0.236588	0	0	2.46084	5.02406	CADM1;DPYSL2;TCF4
Type I Pneumocyte Lung Mouse	1/26	0.254978	0.33482	0	0	3.52679	4.81962	DPYSL2
Retinoid Acid Signaling-Responsive Fetal Germ Cell Fetal Gonad Human	5/218	0.10032	0.212898	0	0	2.08728	4.79946	TMSB15A;NPY;NNAT;PTOV1;HMGN2
Migration Phase Fetal Germ Cell Fetal Gonad Human	4/165	0.116033	0.221242	0	0	2.205	4.7493	JPT1;ARL4D;BEX1;TMSB10
Plasmacytoid Dendritic Cell Blood Human	7/338	0.0882025	0.205982	0	0	1.88625	4.58004	DAAM1;CDCA7L;STMN1;TCF4;CSNK1E;TP53I11;MAP4K4
Natural Killer Cell Spleen Human	1/27	0.263371	0.340115	0	0	3.39097	4.5242	NCAM1
Osteoblast Bone Human	1/27	0.263371	0.340115	0	0	3.39097	4.5242	DLX5
Stem Cell Muscle Human	1/27	0.263371	0.340115	0	0	3.39097	4.5242	NCAM1
Macrophage Blood Mouse	1/27	0.263371	0.340115	0	0	3.39097	4.5242	BASP1
Mesenchymal Cell Breast Human	1/27	0.263371	0.340115	0	0	3.39097	4.5242	ZEB2
Monocyte Bone Marrow Mouse	2/69	0.182092	0.283012	0	0	2.63811	4.49334	TCF3;PLCB1
Central Memory T Cell Stomach Human	1/28	0.271669	0.348523	0	0	3.26521	4.25513	KLF12
Endothelial Cell Kidney Mouse	1/28	0.271669	0.348523	0	0	3.26521	4.25513	PROX1
Natural Killer Cell Undefined Human	2/71	0.190206	0.290903	0	0	2.56138	4.25099	ID2;NCAM1
Schwalie Et al.Nature.P1 Adipose Tissue Mouse	4/174	0.133429	0.237141	0	0	2.0873	4.20422	BASP1;RBPJ;RPS11;DBN1
Regulatory T (Treg) Cell Liver Human	8/411	0.0937678	0.208638	0	0	1.77215	4.19455	KDM5B;CADM1;DPYSL2;RBPJ;PAIP2;ATP1B1;PHLDA1;SOX4
Macrophage Lung Human	2/72	0.194281	0.291422	0	0	2.52466	4.13653	GPD1;RBPJ
Rheaume Et al.Nat Commun.25 Retina Mouse	1/29	0.279874	0.355541	0	0	3.14844	4.00927	GSTA4
Lymphoid-primed Multipotent Progenitor cell(LMPP) Umbilical Cord Blood Human	2/75	0.206571	0.301733	0	0	2.42054	3.81747	CLIP3;DPYSL3
Collecting Duct Transient Cell Kidney Mouse	1/30	0.287987	0.363479	0	0	3.03972	3.78396	SOX4
Enterocyte Small Intestine Mouse	2/77	0.21481	0.309879	0	0	2.35575	3.62316	GSTA4;GPD1
4-Cell Stage Cell (Blastomere) Embryo Human	1/31	0.29601	0.367655	0	0	2.93824	3.57691	CDCA7L
CD4+ T Cell Peripheral Blood Human	1/31	0.29601	0.367655	0	0	2.93824	3.57691	ACTG1
Neutrophil Stomach Human	1/31	0.29601	0.367655	0	0	2.93824	3.57691	BASP1
Spermatogonial Cell Testis Human	1/31	0.29601	0.367655	0	0	2.93824	3.57691	ID4
FOXN4+ Cell Lung Human	2/79	0.223079	0.310717	0	0	2.29433	3.44203	ARL4C;PTMA
T Cell Undefined Human	2/79	0.223079	0.310717	0	0	2.29433	3.44203	NCAM1;PHLDA1
CD8+ T Cell Blood Human	1/32	0.303942	0.372759	0	0	2.84332	3.38616	NCAM1
CD8+ T Cell Lung Human	1/32	0.303942	0.372759	0	0	2.84332	3.38616	LRRN3
Epithelial Cell Colon Human	1/32	0.303942	0.372759	0	0	2.84332	3.38616	SCGN
Collecting Duct Principal Cell Kidney Mouse	2/80	0.227222	0.313678	0	0	2.2648	3.35604	ID2;ATP1B1
Natural Killer Cell Stomach Human	1/33	0.311785	0.378804	0	0	2.75432	3.21	NCAM1
Lake Et al.Science.Ex6 Brain Human	1/33	0.311785	0.378804	0	0	2.75432	3.21	BCL11B
Leukocyte Blood Human	1/33	0.311785	0.378804	0	0	2.75432	3.21	NCAM1
Natural Killer Cell Bone Marrow Human	1/34	0.31954	0.384632	0	0	2.67073	3.04696	NCAM1
Prehypertrophic Chondrocyte Articular Cartilage Human	1/34	0.31954	0.384632	0	0	2.67073	3.04696	SOX11
Endothelial Cell Epithelium Human	1/34	0.31954	0.384632	0	0	2.67073	3.04696	PROX1
Natural Killer Cell Skin Human	1/35	0.327208	0.389059	0	0	2.59204	2.89572	NCAM1
CD8 T Cell Stomach Human	1/35	0.327208	0.389059	0	0	2.59204	2.89572	TLE5
Cancer Stem Cell Breast Human	1/35	0.327208	0.389059	0	0	2.59204	2.89572	KDM1A
Hepatocyte Liver Mouse	1/35	0.327208	0.389059	0	0	2.59204	2.89572	GSTA4
Endothelial Cell Lung Mouse	3/144	0.220888	0.309879	0	0	1.88173	2.8416	DPYSL3;TXNIP;MEST
Vascular Endothelial Cell Kidney Mouse	4/205	0.200374	0.297026	0	0	1.76259	2.83349	MARCKSL1;TCF4;PLCB1;OAZ2
Morula Cell (Blastomere) Embryo Mouse	1/36	0.334791	0.395662	0	0	2.51786	2.75517	RPL34
Plasmacytoid Dendritic Cell Spleen Mouse	3/149	0.235701	0.317753	0	0	1.81683	2.62566	ZEB2;SYF2;COX14
Naive CD4+ T Cell Peripheral Blood Human	1/37	0.342288	0.400877	0	0	2.44779	2.62429	LRRN3
Mesenchymal Stromal Cell Undefined Human	1/37	0.342288	0.400877	0	0	2.44779	2.62429	NCAM1
Stage II Neutrophil Bone Marrow Mouse	2/91	0.273032	0.349123	0	0	1.98378	2.57527	BTG1;TXNIP
Brush Cell (Tuft Cell) Small Intestine Mouse	2/92	0.277202	0.353297	0	0	1.96163	2.51679	TUBA1A;ZNF428
Classical Monocyte Peripheral Blood Human	1/39	0.35703	0.41441	0	0	2.31873	2.38814	BASP1
Lymphoid Cell Undefined Human	1/39	0.35703	0.41441	0	0	2.31873	2.38814	NCAM1
B Cell Undefined Human	2/96	0.293864	0.367655	0	0	1.87778	2.2996	TCF3;SOX4
Secretory Progenitor Cell Small Intestine Human	1/40	0.364278	0.421568	0	0	2.25916	2.28138	KCNQ2
Plasmacytoid Dendritic cell(pDC) Nasopharynx Human	1/42	0.37853	0.434196	0	0	2.14874	2.08741	TCF4
Schwalie Et al.Nature.G4 Adipose Tissue Mouse	3/171	0.30247	0.372759	0	0	1.57714	1.8859	RPL24;RPS13;ACTG1
Natural Killer Cell Peripheral Blood Human	1/46	0.406087	0.463081	0	0	1.95734	1.76393	NCAM1
Type IB Spiral Ganglion Neuron Brain Mouse	1/46	0.406087	0.463081	0	0	1.95734	1.76393	PLS3
Cancer Stem Cell Undefined Human	2/110	0.351587	0.410535	0	0	1.6332	1.70718	KDM5B;EZH2
Cajal-Retzius Cell Brain Mouse	1/47	0.412783	0.469346	0	0	1.91469	1.69418	ROBO2
Oocyte Embryo Mouse	1/48	0.419405	0.47411	0	0	1.87386	1.62823	MEST
Embryonic Stem Cell Undefined Human	1/48	0.419405	0.47411	0	0	1.87386	1.62823	TCF3
Neutrophil Blood Human	1/49	0.425953	0.478736	0	0	1.83473	1.56581	NCAM1
Monocyte Fetal Kidney Human	11/796	0.285405	0.361389	0	0	1.24347	1.55912	ZEB2;MIDN;BTG1;CCNI;UQCRB;BASP1;ZFAND5;FOXO3;EIF1B;RTN4;PNRC1
Exhausted CD4+ T Cell Liver Human	2/116	0.37586	0.432729	0	0	1.54677	1.51358	DLX5;RBPJ
Fibroblast Epithelium Human	1/50	0.432426	0.483227	0	0	1.79719	1.50666	NPY
Exhausted CD8+ T Cell Liver Human	4/261	0.33829	0.398589	0	0	1.37458	1.48984	DLX5;ID2;RBPJ;PHLDA1
LGR5+ Stem Cell Large Intestine Human	1/52	0.445157	0.496032	0	0	1.72654	1.39734	CDCA7
Astrocyte Brain Mouse	8/582	0.332792	0.394496	0	0	1.23322	1.35684	PNISR;GRIA2;NFIA;GSTA4;KIDINS220;ID4;NRCAM;NCAM1
FGFR1HighNME5- Epithelial Cell Esophagus Human	3/195	0.376141	0.432729	0	0	1.37831	1.3477	SYT1;TMSB15A;CRMP1
Pit Progenitor Cell Stomach Human	1/54	0.457603	0.508448	0	0	1.66122	1.29866	BARX1
Natural Killer Cell Blood Human	1/56	0.469771	0.517545	0	0	1.60065	1.20931	NCAM1
Long-projecting GABAergic Cell Brain Mouse	1/56	0.469771	0.517545	0	0	1.60065	1.20931	NNAT
Mesenchymal Stem Cell Undefined Human	1/60	0.493299	0.540411	0	0	1.49183	1.05419	NCAM1
Gonadal Mitotic Phase Fetal Germ Cell Fetal Gonad Human	4/295	0.424701	0.478709	0	0	1.21186	1.0378	PEG10;CDCA7;TAGLN3;RPS13
Brush Cell (Tuft Cell) Trachea Mouse	1/62	0.504669	0.549779	0	0	1.44277	0.98664	ZNF428
Macrophage Brain Mouse	1/62	0.504669	0.549779	0	0	1.44277	0.98664	RBPJ
Leydig Cell Fetal Gonad Human	5/383	0.432144	0.483227	0	0	1.16625	0.978477	BRD3;CDK6;BCL7A;PLS3;PFN2
Megakaryocyte Erythroid Cell Undefined Human	1/63	0.510259	0.55432	0	0	1.41943	0.955042	NCAM1
Macrophage Spleen Mouse	2/141	0.472356	0.518927	0	0	1.26696	0.950248	SMARCD1;PAFAH1B3
Endothelial Cell Blood Vessel Human	1/66	0.526654	0.568962	0	0	1.35371	0.868012	PROX1
Monocyte Peripheral Blood Human	1/68	0.53728	0.577243	0	0	1.31317	0.815786	NCAM1
Mucosal-associated Invariant T Cell Liver Human	1/68	0.53728	0.577243	0	0	1.31317	0.815786	NRIP1
SLC16A7+ Cell Lung Human	12/1013	0.469373	0.517545	0	0	1.05663	0.799193	DDX17;DDX5;TIA1;TFDP2;AKAP9;MPPED2;SPATS2;PLEKHA5;SREK1IP1;ARID4B;PHIP;N4BP2L2
Plasma Cell Nasopharynx Human	1/69	0.542503	0.581254	0	0	1.29379	0.791231	SUB1
Stage I Neutrophil Bone Marrow Mouse	2/152	0.511925	0.554585	0	0	1.17339	0.785678	NCAM1;SYNE2
Fibroblast Kidney Mouse	1/75	0.572633	0.60852	0	0	1.18853	0.662615	CCDC88A
Neutrophil Kidney Human	1/77	0.582231	0.615366	0	0	1.15713	0.625878	BASP1
Oligodendrocyte Brain Mouse	5/439	0.551477	0.589249	0	0	1.01283	0.602792	PKIA;PTOV1;STMN4;PLCB1;EIF1B
Endothelial Cell Liver Human	1/79	0.591614	0.623593	0	0	1.12735	0.591745	TCF12
Type IA Spiral Ganglion Neuron Brain Mouse	2/170	0.572343	0.60852	0	0	1.04671	0.584082	NFIB;NRCAM
Goblet Cell Small Intestine Mouse	1/81	0.600787	0.631555	0	0	1.09905	0.559982	TMSB10
Microglial Cell Brain Human	4/360	0.579213	0.61384	0	0	0.98729	0.539144	GRIA2;TUBA1A;CADM1;RPL35A
Oligodendrocyte Precursor Cell Brain Mouse	1/83	0.609755	0.63926	0	0	1.07214	0.530383	PHLDA1
Ciliated Cell Lung Human	3/283	0.619864	0.648115	0	0	0.940878	0.449981	TUBA1A;BASP1;PAIP2
Schwalie Et al.Nature.P3 Adipose Tissue Mouse	2/191	0.635764	0.662962	0	0	0.929414	0.420958	NFIB;FBXO11
Oocyte Embryo Human	1/94	0.655612	0.680023	0	0	0.944796	0.39888	MEST
Proximal Tubule Cell Kidney Mouse	1/94	0.655612	0.680023	0	0	0.944796	0.39888	GPD1
Naive CD8+ T Cell Peripheral Blood Human	1/97	0.667159	0.688338	0	0	0.915132	0.370379	LRRN3
DCLK1+ Progenitor Cell Large Intestine Human	1/97	0.667159	0.688338	0	0	0.915132	0.370379	BASP1
Neutrophil Kidney Mouse	1/98	0.670921	0.690394	0	0	0.905652	0.361449	UBE2B
Basal Cell Lung Human	1/99	0.674642	0.692395	0	0	0.896365	0.352785	ARL4D
Trophectoderm Cell Embryo Human	1/101	0.681957	0.698067	0	0	0.878348	0.336221	BASP1
Mast Cell Kidney Human	1/108	0.706296	0.721087	0	0	0.820594	0.285338	BEX1
Ciliated Cell Trachea Mouse	6/642	0.732631	0.744078	0	0	0.824459	0.2565	TUBA1A;BASP1;AKAP9;TXNIP;PAIP2;OAZ2
Natural Killer Cell Spleen Mouse	1/114	0.725675	0.738938	0	0	0.776786	0.249078	PNRC1
Krt4/13+ Cell Trachea Mouse	1/124	0.755186	0.764994	0	0	0.713269	0.200279	GSTA4
Monocyte Spleen Mouse	1/145	0.807269	0.815634	0	0	0.6086	0.130301	KLF13
Ciliated Epithelial Cell Esophagus Human	3/413	0.846598	0.850962	0	0	0.638266	0.10629	BASP1;KIF3A;PFN2
Matrix Fibroblast Lung Mouse	1/156	0.829982	0.836416	0	0	0.565092	0.105305	PNISR
Paneth Cell Large Intestine Human	2/314	0.871029	0.873269	0	0	0.559475	0.0772519	ARL4C;FBXO11
Microglial Cell Brain Mouse	2/658	0.995489	0.995489	0	0	0.261388	0.00118184	EVL;BAZ1A

## Sheet: Cluster 4
Term	Overlap	P.value	Adjusted.P.value	Old.P.value	Old.Adjusted.P.value	Odds.Ratio	Combined.Score	Genes
Oligodendrocyte Progenitor Cell Embryonic Prefrontal Cortex Human	36/110	3.75678e-45	2.19396e-42	0	0	57.804	5912.93	KANK1;CD82;SERPINE2;LUZP2;LIMA1;NKAIN4;PDE4B;ITGB8;SOX8;NXPH1;SOX6;SOX4;PDGFRA;BCHE;CADM2;PLLP;MMP2;SCD5;LSAMP;ETV1;OLIG1;LHFPL3;OLIG2;SEZ6L;SIRT2;EPN2;MLLT11;BCAN;NOVA1;COL20A1;DCX;ANGPTL2;CD9;PMP2;SCRG1;ITM2C
Oligodendrocyte Brain Human	41/180	4.12591e-44	1.20477e-41	0	0	36.0168	3597.95	GRIA2;PID1;HIP1;UQCRB;THY1;DLL1;SHD;DLL3;LDHB;LIMA1;ATCAY;MAP2;TNR;POLR2F;SOX8;NXPH1;SOX6;PHLDA1;MEST;ZCCHC24;PDGFRA;MARCKSL1;CXADR;PLLP;TNK2;TCF12;OLIG1;LHFPL3;OLIG2;SNX22;MYT1;MTSS1;SIRT2;EPN2;HIPK2;ZEB2;TRAF4;NACA;ANGPTL2;FXYD6;TAGLN3
Oligodendrocyte Precursor Cell Brain Human	6/12	8.65583e-10	7.7938e-08	0	0	100.98	2107.2	PDGFRA;LHFPL3;OLIG1;PMP2;OLIG2;SOX6
Chondrocyte Bone Mouse	3/5	1.00004e-05	0.000292013	0	0	149.216	1717.91	SOX9;SOX6;SCRG1
Oligodendrocyte Precursor Cell Brain Mouse	20/83	2.19718e-22	4.27717e-20	0	0	34.4235	1716.69	PDGFRA;KANK1;PID1;SERPINE2;PLLP;OLIG1;OLIG2;SNX22;MYT1;C1QL1;EPN2;SULF2;MMP16;TRAF4;NOVA1;PPP2R2B;TNR;NXPH1;SOX6;PHLDA1
Neural Progenitor Cell Brain Human	6/17	1.11156e-08	6.49153e-07	0	0	55.0659	1008.53	SOX2;MAP2;DCX;SOX11;OLIG2;SOX4
Oligodendrocyte Cortex Human	3/7	3.44821e-05	0.000841227	0	0	74.6005	766.525	PDGFRA;OLIG1;OLIG2
Progenitor Cell Liver Mouse	3/7	3.44821e-05	0.000841227	0	0	74.6005	766.525	SOX2;SOX9;THY1
Cancer Stem Cell Brain Human	8/40	5.4932e-09	3.56448e-07	0	0	25.4716	484.465	SOX2;CHD7;SOX11;TCF4;THY1;OLIG2;ASCL1;SOX4
Oligodendrocyte Ventral Posterior Hypothalamus (VPH) Mouse	3/9	8.15294e-05	0.00161214	0	0	49.7286	468.173	PDGFRA;TCF7L2;FYN
Stem Cell Bladder Human	2/5	0.000994925	0.0109629	0	0	65.9833	456.132	SOX2;SOX9
Stem Cell Cartilage Human	2/5	0.000994925	0.0109629	0	0	65.9833	456.132	CD9;THY1
CD16+ Monocyte Blood Human	3/10	0.000115604	0.00206704	0	0	42.6224	386.386	TCF7L2;CD9;MTSS1
Cancer Stem Cell Liver Human	5/23	2.90242e-06	0.000105938	0	0	27.8906	355.604	SOX2;BEX1;NCAM1;THY1;SOX9
Cancer Cell Brain Human	7/39	1.12994e-07	5.49904e-06	0	0	22.1734	354.684	SOX2;GPM6A;PDGFRA;BCAN;MARCKSL1;DCX;PIK3R1
Neuron Cerebral Organoid Human	2/6	0.00148246	0.0131176	0	0	49.485	322.348	MAP2;DCX
Cancer-associated Fibroblast Breast Human	2/6	0.00148246	0.0131176	0	0	49.485	322.348	PDGFRA;THY1
Progenitor Cell Kidney Human	2/6	0.00148246	0.0131176	0	0	49.485	322.348	SOX2;SOX9
Stem Cell Eye Human	2/6	0.00148246	0.0131176	0	0	49.485	322.348	SOX2;THY1
Globose Basal Cell Olfactory Neuroepithelium Human	2/6	0.00148246	0.0131176	0	0	49.485	322.348	SOX2;HES6
Merkel Cell Skin Human	2/6	0.00148246	0.0131176	0	0	49.485	322.348	SOX2;NCAM1
Mesenchymal Stem Cell Fat Pad Human	2/6	0.00148246	0.0131176	0	0	49.485	322.348	NCAM1;THY1
Oligodendrocyte Brain Mouse	30/439	1.16313e-16	1.69816e-14	0	0	8.26847	303.372	KANK1;HIP1;SLC44A1;PCSK1N;CCND1;PDE4B;TNR;ITGB8;SOX8;FYN;SOX6;ARFGEF3;BCHE;PDGFRA;TCF7L2;CADM4;KCND2;PLLP;LSAMP;OLIG1;OLIG2;SIRT2;SULF2;EPN2;PTPRD;DNM3;ACAP3;TRAF4;SCRG1;ADGRL3
Neuroblast Brain Mouse	5/26	5.53585e-06	0.000190173	0	0	23.9026	289.323	BTG2;DCX;FXYD6;PTMA;SOX4
Retinal Ganglion Cell Retina Mouse	3/12	0.000208801	0.00329567	0	0	33.1474	280.895	SOX11;THY1;SOX4
Stem Cell Muscle Human	5/27	6.73847e-06	0.000207119	0	0	22.815	271.673	CD82;CD9;NCAM1;SOX8;THY1
Neural Stem Cell Brain Mouse	3/13	0.000269424	0.00403446	0	0	29.8312	245.189	SOX2;SOX9;ASCL1
Plasmacytoid Dendritic cell(pDC) Liver Human	2/7	0.00206166	0.0160535	0	0	39.586	244.809	TCF4;ITM2C
Plasmacytoid Dendritic cell(pDC) Spleen Human	2/7	0.00206166	0.0160535	0	0	39.586	244.809	TCF4;ITM2C
Dermal Cell Skin Human	2/7	0.00206166	0.0160535	0	0	39.586	244.809	TCF4;THY1
Dermal Condensate Branch Cell Hair Follicle Mouse	2/7	0.00206166	0.0160535	0	0	39.586	244.809	SOX2;SOX9
Fibroblast Synovium Human	2/7	0.00206166	0.0160535	0	0	39.586	244.809	PDGFRA;THY1
Microglia-like Cell Meninge Mouse	2/7	0.00206166	0.0160535	0	0	39.586	244.809	SERPINE2;CD9
Stem Cell Brain Human	4/22	6.40648e-05	0.00133621	0	0	22.1998	214.353	SOX2;DCX;SOX11;OLIG2
Stromal Cell Lung Mouse	2/8	0.00273063	0.0196611	0	0	32.9867	194.728	PDGFRA;THY1
Fibroblast Liver Mouse	2/8	0.00273063	0.0196611	0	0	32.9867	194.728	PDGFRA;THY1
Mesenchymal Stem Cell Skeletal Muscle Human	2/8	0.00273063	0.0196611	0	0	32.9867	194.728	NCAM1;THY1
Stem Cell Brain Mouse	3/15	0.000422288	0.00601502	0	0	24.8568	193.133	CD9;OLIG2;ASCL1
Astrocyte Embryonic Prefrontal Cortex Human	22/343	6.29627e-12	7.35405e-10	0	0	7.41596	191.265	BCHE;TCF7L2;BEX1;SERPINE2;CD82;MYO10;LUZP2;SOX11;ETV1;SEZ6L;SOX2;MLLT11;BCAN;NKAIN4;CD9;SOX8;SOX9;TAGLN3;PTMA;SCRG1;SOX4;ITM2C
Neural Stem Cell Brain Human	4/24	9.16023e-05	0.00172567	0	0	19.9778	185.754	SOX2;DCX;SOX9;ASCL1
Neuron Brain Human	14/172	2.38707e-09	1.74256e-07	0	0	9.25667	183.774	PDGFRA;SOX11;OLIG1;THY1;OLIG2;ASCL1;SOX2;MAP2;DCX;NCAM1;SOX9;NXPH1;SOX6;SOX4
Leydig Precursor Cell Fetal Gonad Human	16/221	9.34188e-10	7.7938e-08	0	0	8.22156	170.937	RPL5;BCHE;PDGFRA;SERPINE2;RPL34;MMP2;LSAMP;THY1;RPL6;EEF1A1;FXYD6;RPL15;HNRNPA1;PHLDA1;MEST;ITM2C
Neurogenic Retinal Progenitor Cell Retina Human	2/9	0.00348752	0.0221382	0	0	28.2729	159.984	GPM6A;DCX
Sertoli Cell Testis Human	2/9	0.00348752	0.0221382	0	0	28.2729	159.984	BEX1;SOX9
Stem Cell Blood Vessel Human	2/9	0.00348752	0.0221382	0	0	28.2729	159.984	SOX2;THY1
Stem Cell Dental Pulp Human	2/9	0.00348752	0.0221382	0	0	28.2729	159.984	SOX2;THY1
Fibroblast Aorta Mouse	2/9	0.00348752	0.0221382	0	0	28.2729	159.984	PDGFRA;MMP2
Mesenchymal Cell Pancreas Human	2/9	0.00348752	0.0221382	0	0	28.2729	159.984	ZEB2;THY1
Mesothelial Cell Lung Mouse	2/9	0.00348752	0.0221382	0	0	28.2729	159.984	GPM6A;NKAIN4
Stem Cell Liver Mouse	3/17	0.000621782	0.00825274	0	0	21.3037	157.283	SOX2;THY1;SOX9
Stem Cell Liver Human	4/28	0.000171015	0.00285352	0	0	16.6448	144.373	SOX2;NCAM1;THY1;SOX9
Progenitor Cell Brain Human	3/18	0.000740606	0.00901071	0	0	19.8824	143.313	SOX2;DCX;OLIG2
Neural Stem Cell Undefined Human	5/40	4.93721e-05	0.00110897	0	0	14.3314	142.112	SOX2;SOX11;PMP2;SOX9;ASCL1
Adipose-derived Stem Cell Subcutaneous Adipose Tissue Human	2/10	0.00433051	0.0258063	0	0	24.7375	134.623	SOX2;THY1
Neuron Retina Human	2/10	0.00433051	0.0258063	0	0	24.7375	134.623	MAP2;DCX
Cancer Stem Cell Kidney Human	2/10	0.00433051	0.0258063	0	0	24.7375	134.623	NCAM1;THY1
Oligodendrocyte Progenitor Cell Brain Human	2/10	0.00433051	0.0258063	0	0	24.7375	134.623	PDGFRA;OLIG2
Stem Cell Stomach Human	2/10	0.00433051	0.0258063	0	0	24.7375	134.623	SOX2;THY1
Fibroblast Muscle Mouse	3/19	0.000872953	0.0101169	0	0	18.6388	131.285	PDGFRA;TCF7L2;THY1
Mesenchymal Stem Cell Muscle Human	3/20	0.0010194	0.0110246	0	0	17.5415	120.836	PDGFRA;NCAM1;THY1
Cancer Stem Cell Undefined Mouse	2/11	0.00525778	0.0298111	0	0	21.9878	115.393	SOX2;THY1
Rheaume Et al.Nat Commun.40 Retina Mouse	2/11	0.00525778	0.0298111	0	0	21.9878	115.393	GPSM2;CENPV
Stem Cell Endometrium Human	2/11	0.00525778	0.0298111	0	0	21.9878	115.393	SOX2;THY1
Neuron Undefined Human	5/48	0.000120341	0.00206704	0	0	11.6604	105.237	SOX2;MAP2;DCX;NCAM1;THY1
Neuron Epithelium Human	3/22	0.00135677	0.0131176	0	0	15.6935	103.618	ETV1;DLL1;DLL3
Stem Cell Skin Human	3/22	0.00135677	0.0131176	0	0	15.6935	103.618	SOX2;THY1;PHLDA1
Astrocyte Cortex Human	2/12	0.00626758	0.0326462	0	0	19.788	100.372	OLIG2;SOX9
Cancer Stem Cell Pancreas Human	2/12	0.00626758	0.0326462	0	0	19.788	100.372	CD9;THY1
Stem Cell Lung Human	2/12	0.00626758	0.0326462	0	0	19.788	100.372	SOX2;THY1
Stem Cell Periodontal Ligament Human	2/12	0.00626758	0.0326462	0	0	19.788	100.372	SOX2;THY1
Excitatory Neuron Hippocampus Human	2/12	0.00626758	0.0326462	0	0	19.788	100.372	PID1;SULF2
Fibroblast Breast Human	2/12	0.00626758	0.0326462	0	0	19.788	100.372	PDGFRA;THY1
Adipose-derived Stem Cell Adipose Tissue Human	3/23	0.00154875	0.013301	0	0	14.908	96.4596	SOX2;CD9;THY1
Mesenchymal Stem Cell Adipose Tissue Human	3/24	0.00175691	0.0148701	0	0	14.1974	90.0712	SOX2;NCAM1;THY1
Stem Cell Bone Marrow Human	2/13	0.00735816	0.0361106	0	0	17.9882	88.357	SOX2;SOX4
Stem Cell Embryo Human	2/13	0.00735816	0.0361106	0	0	17.9882	88.357	SOX2;THY1
Fibroblast Heart Human	2/13	0.00735816	0.0361106	0	0	17.9882	88.357	PDGFRA;THY1
Mesenchymal Cell Kidney Human	2/13	0.00735816	0.0361106	0	0	17.9882	88.357	PDGFRA;ZEB2
Microglial Cell Brain Human	17/360	1.59642e-07	7.17161e-06	0	0	5.21212	81.5714	RPL5;PDGFRA;GRIA2;TCF7L2;SERPINE2;SCD5;RPL35A;RPL6;SULF2;SOX2;EEF1A1;NIN;CCND1;GNAS;CD9;FXYD6;RPL39
Enteroendocrine Precursor Cell Intestinal Crypt Mouse	15/301	4.44625e-07	1.85472e-05	0	0	5.4725	80.0409	HES6;BTG2;MARCKSL1;CHD7;MYT1;PRDX2;TMEM59;ZNF428;TXNIP;TOP1;PTMA;SOX4;H3-3A;MPZL1;MAP4K4
Myofibroblast Lung Human	2/14	0.0085278	0.0404562	0	0	16.4883	78.5574	PDGFRA;MYO10
Fibroblast Brain Human	2/14	0.0085278	0.0404562	0	0	16.4883	78.5574	PDGFRA;THY1
Hematopoietic Stem Cell Bone Mouse	2/14	0.0085278	0.0404562	0	0	16.4883	78.5574	SATB1;SOX4
Mitotic Fetal Germ Cell Fetal Gonad Human	25/665	1.65648e-08	8.79439e-07	0	0	4.22802	75.7491	RPL34;THY1;LDHB;NKAIN4;PCSK1N;ZNF428;RPL15;HNRNPA1;RPL39;SRGAP1;SOX4;RPS13;MARCKSL1;MYO10;PLLP;MMP2;ARID5B;RPL35A;ETV1;EEF1A1;TRAF4;CD9;FXYD6;TAGLN3;ITM2C
Mesenchymal Cell Breast Human	3/27	0.00248317	0.018592	0	0	12.4209	74.503	ZEB2;MMP2;THY1
Natural Killer T (NKT) Cell Peripheral Blood Human	1/5	0.0494948	0.130202	0	0	24.6194	74.0032	NCAM1
Natural Killer Cell Peritoneal Fluid Human	1/5	0.0494948	0.130202	0	0	24.6194	74.0032	NCAM1
Neural Stem Cell Embryo Human	1/5	0.0494948	0.130202	0	0	24.6194	74.0032	MAP2
Neural Stem Cell Hypothalamus Mouse	1/5	0.0494948	0.130202	0	0	24.6194	74.0032	SOX2
Neuroendocrine Cell Bladder Human	1/5	0.0494948	0.130202	0	0	24.6194	74.0032	NCAM1
Neuron Undefined Mouse	1/5	0.0494948	0.130202	0	0	24.6194	74.0032	THY1
Non-neuron Brain Human	1/5	0.0494948	0.130202	0	0	24.6194	74.0032	SOX9
Oligodendrocyte Hippocampus Mouse	1/5	0.0494948	0.130202	0	0	24.6194	74.0032	OLIG1
Chondrocyte Bone Marrow Mouse	1/5	0.0494948	0.130202	0	0	24.6194	74.0032	SOX9
Chondrocyte Tendon Mouse	1/5	0.0494948	0.130202	0	0	24.6194	74.0032	SOX9
Chondrogenic Cell Adipose Tissue Mouse	1/5	0.0494948	0.130202	0	0	24.6194	74.0032	SOX6
Chromaffin Cell Adrenal Gland Human	1/5	0.0494948	0.130202	0	0	24.6194	74.0032	NCAM1
Common Myeloid Progenitor Cell Undefined Human	1/5	0.0494948	0.130202	0	0	24.6194	74.0032	THY1
Delta Cell Liver Human	1/5	0.0494948	0.130202	0	0	24.6194	74.0032	SEC11C
Progenitor Cell Brain Mouse	1/5	0.0494948	0.130202	0	0	24.6194	74.0032	SOX2
Dental Pulp Stem Cell Dental Pulp Human	1/5	0.0494948	0.130202	0	0	24.6194	74.0032	THY1
Progenitor Cell Pluripotent Stem Cell Human	1/5	0.0494948	0.130202	0	0	24.6194	74.0032	SOX2
Dental Pulp Stem Cell Premolar Human	1/5	0.0494948	0.130202	0	0	24.6194	74.0032	CD9
Embryonic Stem Cell Undefined Mouse	1/5	0.0494948	0.130202	0	0	24.6194	74.0032	SOX2
Somatic Cell Testis Human	1/5	0.0494948	0.130202	0	0	24.6194	74.0032	SOX9
Eosinophil Peritoneal Cavity Mouse	1/5	0.0494948	0.130202	0	0	24.6194	74.0032	THY1
Epithelial Cell Biliary Tract Human	1/5	0.0494948	0.130202	0	0	24.6194	74.0032	NCAM1
Extravillous Trophoblast Placenta Human	1/5	0.0494948	0.130202	0	0	24.6194	74.0032	MMP2
Fibro-adipogenic Progenitor Cell Muscle Mouse	1/5	0.0494948	0.130202	0	0	24.6194	74.0032	PDGFRA
Fibroblast Breast Mouse	1/5	0.0494948	0.130202	0	0	24.6194	74.0032	PDGFRA
Tooth Progenitor Cell Embryo Mouse	1/5	0.0494948	0.130202	0	0	24.6194	74.0032	SOX9
Germ Cell Liver Mouse	1/5	0.0494948	0.130202	0	0	24.6194	74.0032	SOX2
Glial Cell Brain Human	1/5	0.0494948	0.130202	0	0	24.6194	74.0032	SOX2
Glial Cell Tongue Mouse	1/5	0.0494948	0.130202	0	0	24.6194	74.0032	NCAM1
Proliferative Mesenchymal Progenitor Cell Lung Mouse	1/5	0.0494948	0.130202	0	0	24.6194	74.0032	PDGFRA
Hematopoietic Cell Adipose Tissue Mouse	1/5	0.0494948	0.130202	0	0	24.6194	74.0032	THY1
Hematopoietic Precursor Cell Fetal Liver Human	1/5	0.0494948	0.130202	0	0	24.6194	74.0032	THY1
Hepatic Progenitor Cell Liver Human	1/5	0.0494948	0.130202	0	0	24.6194	74.0032	SOX9
Innate Lymphoid Cell Tonsil Human	1/5	0.0494948	0.130202	0	0	24.6194	74.0032	NCAM1
Intermediate Monocyte Cell Peripheral Blood Human	1/5	0.0494948	0.130202	0	0	24.6194	74.0032	MARCKSL1
Intestinal Stem Cell Small Intestine Mouse	1/5	0.0494948	0.130202	0	0	24.6194	74.0032	SOX9
Jaw Progenitor Cell Embryo Mouse	1/5	0.0494948	0.130202	0	0	24.6194	74.0032	SOX9
Lake Et al.Science.In4 Brain Human	1/5	0.0494948	0.130202	0	0	24.6194	74.0032	PDGFRA
Macrophage Muscle Mouse	1/5	0.0494948	0.130202	0	0	24.6194	74.0032	CD9
Mesangial Cell Fetal Kidney Human	1/5	0.0494948	0.130202	0	0	24.6194	74.0032	GNAS
Mesenchymal Cell Pancreatic Islet Human	1/5	0.0494948	0.130202	0	0	24.6194	74.0032	SERPINE2
Mesenchymal Stem Cell Bone Marrow Mouse	1/5	0.0494948	0.130202	0	0	24.6194	74.0032	THY1
Mesenchymal Stem Cell Dental Pulp Human	1/5	0.0494948	0.130202	0	0	24.6194	74.0032	THY1
Mesenchymal Stem Cell Endometrium Human	1/5	0.0494948	0.130202	0	0	24.6194	74.0032	THY1
Mesenchymal Stem Cell Gingiva Human	1/5	0.0494948	0.130202	0	0	24.6194	74.0032	THY1
Mesenchymal Stem Cell Liver Human	1/5	0.0494948	0.130202	0	0	24.6194	74.0032	THY1
Mesenchymal Stem Cell Meniscus Human	1/5	0.0494948	0.130202	0	0	24.6194	74.0032	THY1
Mesenchymal Stromal Cell Adipose Tissue Human	1/5	0.0494948	0.130202	0	0	24.6194	74.0032	THY1
Mesenchymal Stromal Cell Nasal Concha Human	1/5	0.0494948	0.130202	0	0	24.6194	74.0032	CD9
Mesenchymal Stromal Cell Umbilical Cord Mouse	1/5	0.0494948	0.130202	0	0	24.6194	74.0032	THY1
Oviduct-derived Stem Cell Oviduct Human	2/15	0.00977481	0.0442518	0	0	15.2192	70.4338	SOX2;THY1
Regulatory T(Treg) Cell Lung Mouse	2/15	0.00977481	0.0442518	0	0	15.2192	70.4338	ITGB8;THY1
Fibroblast Heart Mouse	3/28	0.00276063	0.0196611	0	0	11.9234	70.2563	PDGFRA;MMP2;THY1
Transit Amplifying (TA) Cell Intestinal Crypt Mouse	8/128	4.78496e-05	0.00110897	0	0	6.7622	67.2666	EEF1A1;RPL5;RPL15;RPS11;RPL39;PTMA;RPL6;RPS13
Fibroblast Kidney Human	2/16	0.0110975	0.0494729	0	0	14.1314	63.606	PDGFRA;THY1
Schwalie Et al.Nature.G2 Adipose Tissue Mouse	10/189	2.32196e-05	0.000645726	0	0	5.70851	60.9127	LDHB;BTG2;MARCKSL1;BTG1;MAP2;TCF12;ARID5B;ANGPTL2;TCF4;MAP4K4
Embryonic Stem Cell Undefined Human	4/48	0.00138847	0.0131176	0	0	9.06979	59.6751	SOX2;FIP1L1;CD9;THY1
Goblet Cell Intestinal Crypt Mouse	13/284	6.71352e-06	0.000207119	0	0	4.95619	59.0351	RPL35A;PHF6;RPL6;SIRT2;FAM107B;EEF1A1;CCND1;RPL15;RPL39;PTMA;RPS13;MAP4K4;SEC11C
Adipose-derived Stromal Cell Adipose Tissue Human	2/17	0.0124943	0.0548621	0	0	13.1887	57.7991	SOX2;THY1
Mesenchymal Cell Ovary Human	2/17	0.0124943	0.0548621	0	0	13.1887	57.7991	ZEB2;MMP2
Mesangial Cell Kidney Mouse	10/198	3.4571e-05	0.000841227	0	0	5.43273	55.8077	RAP2A;BTG1;HIP1;SERPINE2;CCND1;GNAS;ARID5B;CD9;THY1;FAM107B
Migratory Dendritic Cell Conjunctiva Mouse	1/6	0.0590972	0.132742	0	0	19.6945	55.7074	MARCKSL1
Multipotent Mesenchymal Stroma Cell Bone Marrow Human	1/6	0.0590972	0.132742	0	0	19.6945	55.7074	THY1
Myofibroblast Heart Mouse	1/6	0.0590972	0.132742	0	0	19.6945	55.7074	PDGFRA
Myofibroblast Stomach Human	1/6	0.0590972	0.132742	0	0	19.6945	55.7074	THY1
Natural Killer Cell Scalp Human	1/6	0.0590972	0.132742	0	0	19.6945	55.7074	NCAM1
Neuron Kidney Human	1/6	0.0590972	0.132742	0	0	19.6945	55.7074	NCAM1
Nucleus Pulposus Cell Bone Marrow Human	1/6	0.0590972	0.132742	0	0	19.6945	55.7074	SOX9
Cardiovascular Progenitor Cell Heart Human	1/6	0.0590972	0.132742	0	0	19.6945	55.7074	PDGFRA
Oligodendrocyte Spinal Cord Mouse	1/6	0.0590972	0.132742	0	0	19.6945	55.7074	PDE4B
Cholangiocyte Liver Mouse	1/6	0.0590972	0.132742	0	0	19.6945	55.7074	SOX9
Panvascular Cell Lung Human	1/6	0.0590972	0.132742	0	0	19.6945	55.7074	PCDH17
Pericyte Synovium Human	1/6	0.0590972	0.132742	0	0	19.6945	55.7074	THY1
Cortex Cell Skin Mouse	1/6	0.0590972	0.132742	0	0	19.6945	55.7074	TAGLN3
Plasmacytoid Dendritic cell(pDC) Undefined Human	1/6	0.0590972	0.132742	0	0	19.6945	55.7074	TCF4
Pretubular Aggregate Cell Fetal Kidney Human	1/6	0.0590972	0.132742	0	0	19.6945	55.7074	CCND1
Progenitor Cell Cerebellum Mouse	1/6	0.0590972	0.132742	0	0	19.6945	55.7074	OLIG1
Pyramidal Cell Undefined Human	1/6	0.0590972	0.132742	0	0	19.6945	55.7074	MAP2
Ductal Cell Pancreas Mouse	1/6	0.0590972	0.132742	0	0	19.6945	55.7074	SOX9
Endothelial Progenitor Cell Bone Marrow Human	1/6	0.0590972	0.132742	0	0	19.6945	55.7074	THY1
Stem Cell Bone Human	1/6	0.0590972	0.132742	0	0	19.6945	55.7074	THY1
Stem Cell Colon Human	1/6	0.0590972	0.132742	0	0	19.6945	55.7074	SOX9
Stem Cell Lower Hair Follicle Mouse	1/6	0.0590972	0.132742	0	0	19.6945	55.7074	SOX9
Epithelial-mesenchymal Cell Bladder Human	1/6	0.0590972	0.132742	0	0	19.6945	55.7074	ZEB2
T Cell Lymph Node Human	1/6	0.0590972	0.132742	0	0	19.6945	55.7074	THY1
T Cell Meninge Mouse	1/6	0.0590972	0.132742	0	0	19.6945	55.7074	THY1
Fibroblast Heart Muscle Mouse	1/6	0.0590972	0.132742	0	0	19.6945	55.7074	PDGFRA
Hematopoietic Cell Fetal Liver Human	1/6	0.0590972	0.132742	0	0	19.6945	55.7074	THY1
Hepatic Stellate Cell Liver Human	1/6	0.0590972	0.132742	0	0	19.6945	55.7074	PDGFRA
Innate Lymphoid Cell Spleen Human	1/6	0.0590972	0.132742	0	0	19.6945	55.7074	SOX4
Lymphocyte Bile Duct Human	1/6	0.0590972	0.132742	0	0	19.6945	55.7074	NCAM1
Macrophage Colon Mouse	1/6	0.0590972	0.132742	0	0	19.6945	55.7074	ZEB2
Mature Oligodendrocyte Brain Mouse	1/6	0.0590972	0.132742	0	0	19.6945	55.7074	OLIG1
Mesenchymal Cell Limb Mouse	1/6	0.0590972	0.132742	0	0	19.6945	55.7074	SOX9
Mesenchymal Stem Cell Periodontal Ligament Human	1/6	0.0590972	0.132742	0	0	19.6945	55.7074	THY1
Mesenchymal Stromal Cell Brain Human	1/6	0.0590972	0.132742	0	0	19.6945	55.7074	THY1
Neuron Embryo Mouse	2/18	0.0139635	0.0595232	0	0	12.3637	52.8094	NTRK3;DCX
Plasmacytoid Dendritic cell(pDC) Blood Human	2/18	0.0139635	0.0595232	0	0	12.3637	52.8094	TCF4;ITM2C
Pluripotent Stem Cell Skeletal Muscle Human	2/18	0.0139635	0.0595232	0	0	12.3637	52.8094	SOX2;SOX9
Endometrial Stem Cell Endometrium Human	2/18	0.0139635	0.0595232	0	0	12.3637	52.8094	SOX2;THY1
Neuron Brain Mouse	21/616	1.22651e-06	4.77522e-05	0	0	3.74449	50.9675	KDM5B;BEX1;USP3;CHD7;ARID5B;OLIG1;OLIG2;ASCL1;MYT1;PCDH17;MTSS1;TNRC6C;PCSK1N;MEX3A;MAP2;TTC3;DCX;SOX8;TCF4;NCAM1;SOX4
Cancer Stem Cell Breast Human	3/35	0.00523726	0.0298111	0	0	9.31187	48.9055	SOX2;THY1;SOX9
Astrocyte Hippocampus Mouse	2/19	0.0155036	0.0637612	0	0	11.6359	48.4831	LUZP2;ASCL1
Platelet Undefined Human	2/19	0.0155036	0.0637612	0	0	11.6359	48.4831	SLC44A1;CD9
Stem Cell Undefined Human	2/19	0.0155036	0.0637612	0	0	11.6359	48.4831	SOX2;PHLDA1
Mesenchymal Stem Cell Tendon Human	2/19	0.0155036	0.0637612	0	0	11.6359	48.4831	NCAM1;THY1
Stem Cell Bone Marrow Mouse	5/77	0.00109642	0.011642	0	0	6.95361	47.3938	SOX2;LDHB;PDE4B;TXNIP;THY1
Fibroblast Skin Human	3/36	0.00567138	0.0315437	0	0	9.02924	46.7021	PDGFRA;MMP2;THY1
Fibroblast Stomach Human	3/36	0.00567138	0.0315437	0	0	9.02924	46.7021	PDGFRA;MMP2;THY1
Embryonic Stem Cell Embryoid Body Human	2/20	0.0171129	0.0684517	0	0	10.9889	44.7019	SOX2;PDGFRA
Mesenchymal Cell Lung Human	2/20	0.0171129	0.0684517	0	0	10.9889	44.7019	PDGFRA;ZEB2
Mesenchymal Stem Cell Bone Marrow Human	2/20	0.0171129	0.0684517	0	0	10.9889	44.7019	PDGFRA;THY1
Mesenchymal Stem Cell Bone Human	2/20	0.0171129	0.0684517	0	0	10.9889	44.7019	NCAM1;THY1
Mesenchymal Stromal Cell Undefined Human	3/37	0.00612646	0.0326462	0	0	8.76323	44.6499	CD9;NCAM1;THY1
Adipocyte Progenitor Cell Adipose Tissue Human	1/7	0.0686032	0.134897	0	0	16.4113	43.9726	THY1
Adipose-derived Stem Cell Abdominal Adipose Tissue Human	1/7	0.0686032	0.134897	0	0	16.4113	43.9726	THY1
Astrocyte Dermis Mouse	1/7	0.0686032	0.134897	0	0	16.4113	43.9726	ASCL1
Basal Outer Layer Cell Skin Mouse	1/7	0.0686032	0.134897	0	0	16.4113	43.9726	SCRG1
Bone Marrow Stem Cell Bone Marrow Human	1/7	0.0686032	0.134897	0	0	16.4113	43.9726	THY1
Natural Killer T(NKT) Cell Skin Human	1/7	0.0686032	0.134897	0	0	16.4113	43.9726	NCAM1
Natural Killer Cell Adipose Tissue Human	1/7	0.0686032	0.134897	0	0	16.4113	43.9726	NCAM1
Neuron Pluripotent Stem Cell Human	1/7	0.0686032	0.134897	0	0	16.4113	43.9726	MAP2
Neuron Spinal Cord Mouse	1/7	0.0686032	0.134897	0	0	16.4113	43.9726	MAP2
Neuronal Cell (Axon Only) Kidney Mouse	1/7	0.0686032	0.134897	0	0	16.4113	43.9726	MAP2
Cancer Stem Cell Intestine Human	1/7	0.0686032	0.134897	0	0	16.4113	43.9726	SOX2
Cholangiocyte Bile Duct Human	1/7	0.0686032	0.134897	0	0	16.4113	43.9726	SOX9
Conventional Dendritic Cell 2b(cDC2b) Brain Mouse	1/7	0.0686032	0.134897	0	0	16.4113	43.9726	ZEB2
Corticotroph Tumor Cell Kidney Human	1/7	0.0686032	0.134897	0	0	16.4113	43.9726	PCSK1N
Radial Glial Cell Brain Human	1/7	0.0686032	0.134897	0	0	16.4113	43.9726	SOX2
Radial Glial Cell Undefined Human	1/7	0.0686032	0.134897	0	0	16.4113	43.9726	SOX2
Skeletal Stem And Progenitor Cell (SSPC) Cartilage Mouse	1/7	0.0686032	0.134897	0	0	16.4113	43.9726	PDGFRA
Stem Cell Stomach Mouse	1/7	0.0686032	0.134897	0	0	16.4113	43.9726	SOX2
Subpallium Cell Subpallium Human	1/7	0.0686032	0.134897	0	0	16.4113	43.9726	ETV1
Fibroblast Vocal Fold Human	1/7	0.0686032	0.134897	0	0	16.4113	43.9726	THY1
Trophectoderm Cell Placenta Human	1/7	0.0686032	0.134897	0	0	16.4113	43.9726	SOX4
Hematopoietic Stem Cell Blood Mouse	1/7	0.0686032	0.134897	0	0	16.4113	43.9726	THY1
Hematopoietic Stem Cell Embryo Human	1/7	0.0686032	0.134897	0	0	16.4113	43.9726	THY1
Inner Cell Mass Embryo Mouse	1/7	0.0686032	0.134897	0	0	16.4113	43.9726	SOX2
Lymphocyte Lung Mouse	1/7	0.0686032	0.134897	0	0	16.4113	43.9726	THY1
Mesenchymal Stem Cell Lung Human	1/7	0.0686032	0.134897	0	0	16.4113	43.9726	THY1
Mesenchymal Stem Cell Synovium Human	1/7	0.0686032	0.134897	0	0	16.4113	43.9726	THY1
Mesenchymal Stem Cell Tooth Human	1/7	0.0686032	0.134897	0	0	16.4113	43.9726	THY1
Mesenchymal Stromal Cell Lymph Human	1/7	0.0686032	0.134897	0	0	16.4113	43.9726	THY1
Mesenchymal Stromal Cell Tonsil Human	1/7	0.0686032	0.134897	0	0	16.4113	43.9726	THY1
Circulating Fetal Cell Blood Human	3/38	0.00660275	0.0338246	0	0	8.51242	42.7346	CD9;NCAM1;OLIG2
Natural Killer Cell Undefined Mouse	2/21	0.01879	0.0733974	0	0	10.41	41.3738	NCAM1;THY1
Mesenchymal Stem Cell Cartilage Human	2/21	0.01879	0.0733974	0	0	10.41	41.3738	NCAM1;THY1
Cancer Stem Cell Undefined Human	6/110	0.000883499	0.0101169	0	0	5.7969	40.7616	SOX2;KDM5B;CD9;SOX9;THY1;ASCL1
Brush Cell (Tuft Cell) Trachea Mouse	4/62	0.00356741	0.0224018	0	0	6.87565	38.7506	ZNF428;ETV1;FXYD6;SOX9
Cancer Stem Cell Blood Human	2/22	0.0205334	0.0778668	0	0	9.889	38.4257	NCAM1;THY1
Cancer Stem Cell Lung Human	2/22	0.0205334	0.0778668	0	0	9.889	38.4257	SOX2;THY1
Dopamine Neuron Skin Human	2/22	0.0205334	0.0778668	0	0	9.889	38.4257	SOX2;SOX6
T Cell Kidney Mouse	2/22	0.0205334	0.0778668	0	0	9.889	38.4257	SATB1;THY1
Plasmacytoid Dendritic cell(pDC) Nasopharynx Human	3/42	0.00872458	0.0407612	0	0	7.6378	36.2155	TRAF4;TCF4;ITM2C
Multipotent Progenitor Cell Undefined Human	1/8	0.0780136	0.13806	0	0	14.0661	35.8808	THY1
Attachment Cell Tendon Mouse	1/8	0.0780136	0.13806	0	0	14.0661	35.8808	TCF4
Natural Killer Cell Ovary Human	1/8	0.0780136	0.13806	0	0	14.0661	35.8808	NCAM1
Olfactory Sensory Neuron Brain Mouse	1/8	0.0780136	0.13806	0	0	14.0661	35.8808	NCAM1
Claudin-low Cell Bladder Human	1/8	0.0780136	0.13806	0	0	14.0661	35.8808	ZEB2
Plasmacytoid Dendritic Cell Undefined Human	1/8	0.0780136	0.13806	0	0	14.0661	35.8808	TCF4
Progenitor Cell Adrenal Gland Human	1/8	0.0780136	0.13806	0	0	14.0661	35.8808	SOX6
Progenitor Cell Blood Human	1/8	0.0780136	0.13806	0	0	14.0661	35.8808	SOX4
Progenitor Cell Epithelium Human	1/8	0.0780136	0.13806	0	0	14.0661	35.8808	SOX11
Progenitor Cell Pancreas Human	1/8	0.0780136	0.13806	0	0	14.0661	35.8808	SOX9
Effector CD8 T Cell Blood Human	1/8	0.0780136	0.13806	0	0	14.0661	35.8808	ZEB2
Embryonic Stem Cell Embryo Human	1/8	0.0780136	0.13806	0	0	14.0661	35.8808	SOX2
Rheaume Et al.Nat Commun.18 Retina Mouse	1/8	0.0780136	0.13806	0	0	14.0661	35.8808	CD9
Enteroendocrine Cell Intestine Mouse	1/8	0.0780136	0.13806	0	0	14.0661	35.8808	SOX4
Stem Cell Adipose Tissue Human	1/8	0.0780136	0.13806	0	0	14.0661	35.8808	THY1
Stem Cell Amniotic Fluid Human	1/8	0.0780136	0.13806	0	0	14.0661	35.8808	THY1
Fibroblast Intestine Mouse	1/8	0.0780136	0.13806	0	0	14.0661	35.8808	PDGFRA
Fibroblast Muscle Human	1/8	0.0780136	0.13806	0	0	14.0661	35.8808	SERPINE2
Fibroblast Ovarian Cortex Human	1/8	0.0780136	0.13806	0	0	14.0661	35.8808	PDGFRA
Fibroblast Thymus Human	1/8	0.0780136	0.13806	0	0	14.0661	35.8808	PDGFRA
Ganglion Cell Retina Mouse	1/8	0.0780136	0.13806	0	0	14.0661	35.8808	THY1
Granulocyte Bone Mouse	1/8	0.0780136	0.13806	0	0	14.0661	35.8808	CHD7
Immune Cell Ovary Human	1/8	0.0780136	0.13806	0	0	14.0661	35.8808	NCAM1
Interstitial Cell Fetal Kidney Human	1/8	0.0780136	0.13806	0	0	14.0661	35.8808	PDGFRA
Intestinal Stem Cell Small Intestine Human	1/8	0.0780136	0.13806	0	0	14.0661	35.8808	SOX9
Memory B Cell Undefined Human	1/8	0.0780136	0.13806	0	0	14.0661	35.8808	RBPJ
Memory B Cell Undefined Mouse	1/8	0.0780136	0.13806	0	0	14.0661	35.8808	RBPJ
Memory CD8+ T Cell Undefined Human	1/8	0.0780136	0.13806	0	0	14.0661	35.8808	SATB1
Mesenchymal Cell Adrenal Gland Human	1/8	0.0780136	0.13806	0	0	14.0661	35.8808	PDGFRA
Mesenchymal Cell Adrenal Gland Mouse	1/8	0.0780136	0.13806	0	0	14.0661	35.8808	PDGFRA
Mesenchymal Cell Skin Mouse	1/8	0.0780136	0.13806	0	0	14.0661	35.8808	PDGFRA
Stromal Cell Undefined Human	2/23	0.0223414	0.0825784	0	0	9.41762	35.7993	MMP2;THY1
Neuroendocrine Cell Trachea Mouse	15/449	5.46189e-05	0.00118139	0	0	3.57894	35.1278	BEX4;HES6;BEX1;KHDRBS3;SERPINE2;SCD5;CIRBP;ASCL1;DLL3;TMEM59;H2AC25;SLC22A17;TTC3;CD9;NCAM1
Brush Cell (Tuft Cell) Lung Mouse	11/290	0.000185278	0.00300562	0	0	4.02914	34.6251	LIMA1;RAP2A;MARCKSL1;SMOC1;ZNF428;FXYD6;ETV1;SOX9;MPZL1;ADGRL3;SEC11C
CD4+ T Cell Stomach Human	2/24	0.0242127	0.0872854	0	0	8.98909	33.4473	LDHB;RPL34
GABAergic Neuron Brain Mouse	2/24	0.0242127	0.0872854	0	0	8.98909	33.4473	TTC3;OLIG1
Gonadal Mitotic Phase Fetal Germ Cell Fetal Gonad Human	11/295	0.00021477	0.00330067	0	0	3.95719	33.4222	EEF1A1;TRAF4;MMP2;CD9;FXYD6;TAGLN3;THY1;HNRNPA1;RPS13;SHD;ITM2C
Gonadal Endothelial Cell Fetal Gonad Human	15/466	8.28155e-05	0.00161214	0	0	3.44102	32.3418	ZCCHC24;BCHE;MIDN;ABHD2;THY1;PCDH17;MTSS1;HIPK2;FAM107B;RAP2A;MMP16;CCND1;GNAS;PDE4B;MAP4K4
Ionocyte Cell Trachea Mouse	5/96	0.00290802	0.0204613	0	0	5.49646	32.1009	LDHB;UQCRB;GNAS;PHLDA1;SOX4
Myeloid Dendritic Cell Peripheral Blood Human	1/9	0.0873294	0.142459	0	0	12.3072	30.0058	ZEB2
Myofibroblast Undefined Human	1/9	0.0873294	0.142459	0	0	12.3072	30.0058	PDGFRA
CD8+ T Cell Intestine Mouse	1/9	0.0873294	0.142459	0	0	12.3072	30.0058	ZEB2
Neuron Cortex Human	1/9	0.0873294	0.142459	0	0	12.3072	30.0058	MAP2
Cancer Stem Cell Bladder Human	1/9	0.0873294	0.142459	0	0	12.3072	30.0058	SOX2
O Cell Brain Mouse	1/9	0.0873294	0.142459	0	0	12.3072	30.0058	OLIG1
Pericyte Skin Human	1/9	0.0873294	0.142459	0	0	12.3072	30.0058	PHLDA1
Perivascular Cell Breast Human	1/9	0.0873294	0.142459	0	0	12.3072	30.0058	THY1
Quiescent Neural Stem Cell Brain Mouse	1/9	0.0873294	0.142459	0	0	12.3072	30.0058	SOX9
Embryonic Stem Cell Embryo Mouse	1/9	0.0873294	0.142459	0	0	12.3072	30.0058	SOX2
Embryonic Stem Cell Germ Human	1/9	0.0873294	0.142459	0	0	12.3072	30.0058	CD9
Endothelial Cell Spleen Human	1/9	0.0873294	0.142459	0	0	12.3072	30.0058	PCDH17
Smooth Muscle Cell Aorta Mouse	1/9	0.0873294	0.142459	0	0	12.3072	30.0058	SOX9
Spermatogenic Cell Testis Human	1/9	0.0873294	0.142459	0	0	12.3072	30.0058	CD9
Stem Cell Intestine Mouse	1/9	0.0873294	0.142459	0	0	12.3072	30.0058	MEX3A
Stromal Cell Breast Mouse	1/9	0.0873294	0.142459	0	0	12.3072	30.0058	TCF4
Epithelial Cell Vein Human	1/9	0.0873294	0.142459	0	0	12.3072	30.0058	PCDH17
T Cell Thymus Human	1/9	0.0873294	0.142459	0	0	12.3072	30.0058	THY1
Fibroblast Blood Human	1/9	0.0873294	0.142459	0	0	12.3072	30.0058	PDGFRA
T Helper 17(Th17) Cell Brain Mouse	1/9	0.0873294	0.142459	0	0	12.3072	30.0058	RBPJ
T Helper 17(Th17) Cell Spinal Cord Mouse	1/9	0.0873294	0.142459	0	0	12.3072	30.0058	RBPJ
Fibroblast Pancreas Human	1/9	0.0873294	0.142459	0	0	12.3072	30.0058	THY1
Hematopoietic Stem Cell Germ Human	1/9	0.0873294	0.142459	0	0	12.3072	30.0058	THY1
Innate Lymphoid Cell Intestine Human	1/9	0.0873294	0.142459	0	0	12.3072	30.0058	NCAM1
Paneth Cell Intestinal Crypt Mouse	10/276	0.000519448	0.00705482	0	0	3.8244	28.923	EEF1A1;RPL5;TMEM59;TCF4;SOX9;TOP1;PHLDA1;DLL1;RPL6;SOX4
Multilymphoid Progenitor Cell Umbilical Cord Blood Human	16/537	0.000117976	0.00206704	0	0	3.1828	28.7885	RPAIN;TCF7L2;MIDN;BTG1;CADM2;PLLP;CIRBP;ARID5B;SOX11;PIK3R1;TRAF4;TCF4;SCRG1;SOX4;YPEL3;MAP4K4
Medullary Cell Kidney Mouse	7/166	0.00151636	0.0132172	0	0	4.4339	28.7824	PDGFRA;NKAIN4;ZEB2;GNG2;MMP2;NCAM1;THY1
Osteoblast Bone Human	2/27	0.0301919	0.106861	0	0	7.9092	27.6836	THY1;SOX9
Brush Cell (Tuft Cell) Lung Human	4/76	0.00735664	0.0361106	0	0	5.53479	27.1877	MLLT11;HES6;ASCL1;SOX4
Fibroblast Undefined Human	2/28	0.032302	0.113641	0	0	7.60462	26.1038	PDGFRA;THY1
Neuroendocrine Cell Lung Human	4/78	0.00805305	0.0391915	0	0	5.38466	25.9632	MLLT11;HES6;ASCL1;SOX4
Beta Cell Pancreatic Islet Human	5/108	0.00481365	0.0283957	0	0	4.85314	25.8978	GPM6A;SCD5;GNAS;TERF2IP;MTSS1
AXL+ SIGLEC6+ Dendritic Cell Undefined Human	1/10	0.0965515	0.147222	0	0	10.9392	25.5723	TCF4
Naive CD8+ T Cell Undefined Human	1/10	0.0965515	0.147222	0	0	10.9392	25.5723	SATB1
Neural Crest Cell Undefined Human	1/10	0.0965515	0.147222	0	0	10.9392	25.5723	CHD7
Cancer Stem Cell Thyroid Human	1/10	0.0965515	0.147222	0	0	10.9392	25.5723	SOX2
Cardiomyocyte Embryonic Heart Human	1/10	0.0965515	0.147222	0	0	10.9392	25.5723	SOX9
Osteoclast Bone Human	1/10	0.0965515	0.147222	0	0	10.9392	25.5723	NCAM1
Dendritic Cell Spleen Human	1/10	0.0965515	0.147222	0	0	10.9392	25.5723	TCF4
Embryonic Stem Cell Blood Mouse	1/10	0.0965515	0.147222	0	0	10.9392	25.5723	SOX2
Endothelial Cell Muscle Human	1/10	0.0965515	0.147222	0	0	10.9392	25.5723	NCAM1
Enterocyte Intestine Mouse	1/10	0.0965515	0.147222	0	0	10.9392	25.5723	CCND1
Epicardial Cell Heart Muscle Mouse	1/10	0.0965515	0.147222	0	0	10.9392	25.5723	GPM6A
Stem Cell Prostate Human	1/10	0.0965515	0.147222	0	0	10.9392	25.5723	SOX2
Hematopoietic Cell Bone Marrow Human	1/10	0.0965515	0.147222	0	0	10.9392	25.5723	THY1
Marginal Zone B Cell Undefined Human	1/10	0.0965515	0.147222	0	0	10.9392	25.5723	CD9
Melanocyte Skin Human	1/10	0.0965515	0.147222	0	0	10.9392	25.5723	PHLDA1
Memory B Cell Germinal Center Mouse	1/10	0.0965515	0.147222	0	0	10.9392	25.5723	ZEB2
Mesenchymal Cell Bone Marrow Mouse	1/10	0.0965515	0.147222	0	0	10.9392	25.5723	PDGFRA
Mesenchymal Cell Brain Human	1/10	0.0965515	0.147222	0	0	10.9392	25.5723	ZEB2
Mesenchymal Stromal Cell Bone Mouse	1/10	0.0965515	0.147222	0	0	10.9392	25.5723	THY1
Microglial Cell White Matter Mouse	1/10	0.0965515	0.147222	0	0	10.9392	25.5723	RPS11
Schwalie Et al.Nature.P2 Adipose Tissue Mouse	7/178	0.00225399	0.0173202	0	0	4.12023	25.113	TCF7L2;BTG2;BTG1;USP3;ANGPTL2;TOP1;MAP4K4
Granulosa Cell Fetal Gonad Human	7/179	0.0023261	0.0176421	0	0	4.09606	24.8367	MLLT11;PDGFRA;GNG2;RPL34;MMP2;RPS11;PTMA
Microglial Cell Embryonic Prefrontal Cortex Human	14/476	0.000359418	0.0052475	0	0	3.1167	24.7186	RPAIN;GPM6A;BTG2;BEX1;SOX11;MLLT11;PRDX2;CCND1;DCX;FXYD6;TCF4;TAGLN3;SOX4;ITM2C
Rheaume Et al.Nat Commun.25 Retina Mouse	2/29	0.0344683	0.119819	0	0	7.32259	24.6604	ANGPTL2;C1QL1
Podocyte Kidney Mouse	9/263	0.00146226	0.0131176	0	0	3.5881	23.4223	PTPRD;KANK1;CADM4;NTRK3;PDE4B;ANGPTL2;FXYD6;SRGAP1;MTSS1
Schwalie Et al.Nature.G3 Adipose Tissue Mouse	7/188	0.00305801	0.0212604	0	0	3.89061	22.5266	TNRC6C;PID1;LSAMP;CD9;FXYD6;SOX9;PIK3R1
Sertoli Cell Fetal Gonad Human	13/449	0.000673494	0.00855044	0	0	3.05454	22.3074	BEX4;BTG2;CXADR;BEX1;MYO10;PLLP;MTSS1;GNG2;SMOC1;FYN;SOX9;GLCCI1;SRGAP1
Schwalie Et al.Nature.G1 Adipose Tissue Mouse	7/189	0.00314909	0.0216361	0	0	3.86903	22.2881	NOVA1;RPL34;MMP2;RPL35A;FYN;RBPJ;RPS11
8-Cell Stage Cell (Blastomere) Embryo Mouse	1/11	0.105681	0.155853	0	0	9.84478	22.1245	KDM5B
Activated Memory B Cell Blood Human	1/11	0.105681	0.155853	0	0	9.84478	22.1245	ZEB2
Natural Killer Cell Brain Human	1/11	0.105681	0.155853	0	0	9.84478	22.1245	NCAM1
Neuron Embryonic Prefrontal Cortex Human	1/11	0.105681	0.155853	0	0	9.84478	22.1245	PPP2R2B
Primordial Germ Cell Embryo Mouse	1/11	0.105681	0.155853	0	0	9.84478	22.1245	SOX2
Endothelial Cell Cornea Human	1/11	0.105681	0.155853	0	0	9.84478	22.1245	THY1
Spermatogonial Stem Cell Testis Human	1/11	0.105681	0.155853	0	0	9.84478	22.1245	THY1
T Cell Liver Mouse	1/11	0.105681	0.155853	0	0	9.84478	22.1245	THY1
Glial Cell Epithelium Human	1/11	0.105681	0.155853	0	0	9.84478	22.1245	BCAN
Glutamatergic Neuron Brain Mouse	1/11	0.105681	0.155853	0	0	9.84478	22.1245	OLIG1
Urine-derived Stem Cell Urine Human	1/11	0.105681	0.155853	0	0	9.84478	22.1245	THY1
Long Descending Limb (Outer Medulla) Cell Kidney Mouse	1/11	0.105681	0.155853	0	0	9.84478	22.1245	NKAIN4
Mesenchymal Stem Cell Umbilical Cord Human	1/11	0.105681	0.155853	0	0	9.84478	22.1245	THY1
Lake Et al.Science.Ex8 Brain Human	3/58	0.0208574	0.0785852	0	0	5.41151	20.9428	MYO10;COL20A1;ITGB8
B Cell Kidney Human	17/667	0.000452862	0.00629694	0	0	2.70699	20.8436	GPM6A;PNISR;MARCKSL1;SLC44A1;CD82;CHD7;ARID5B;THY1;SNX22;MTSS1;EPN2;TCF4;RPS11;RPS13;MPZL1;YPEL3;ITM2C
Hematopoietic Stem Cell Bone Marrow Mouse	15/565	0.000648119	0.00841115	0	0	2.80719	20.6088	MAGI1;TCF7L2;MYO10;SATB1;TNK2;MMP2;TCF12;RHOBTB3;SHD;LIMA1;NOVA1;DSEL;TTC3;SOX9;MPZL1
Mesenchymal Stem Cell Undefined Human	3/60	0.0227966	0.0837308	0	0	5.22111	19.7418	CD9;NCAM1;THY1
Neural Progenitor Cell Embryonic Prefrontal Cortex Human	6/163	0.00631681	0.0326462	0	0	3.82965	19.3954	PCSK1N;ZEB2;GNG2;DCX;RPS27L;SOX9
Astrocyte Entorhinal Cortex Human	1/12	0.114718	0.164205	0	0	8.94934	19.3778	CADM2
Astrocyte Superior Frontal Gyrus Human	1/12	0.114718	0.164205	0	0	8.94934	19.3778	CADM2
Cholangiocyte Liver Human	1/12	0.114718	0.164205	0	0	8.94934	19.3778	SOX9
Pericyte Undefined Human	1/12	0.114718	0.164205	0	0	8.94934	19.3778	THY1
Pluripotent Stem Cell Undefined Human	1/12	0.114718	0.164205	0	0	8.94934	19.3778	SOX2
Stem Cell Embryo Mouse	1/12	0.114718	0.164205	0	0	8.94934	19.3778	SOX2
Ventral Otocyst Brain Mouse	1/12	0.114718	0.164205	0	0	8.94934	19.3778	SOX2
Hepatic Stellate Cell Liver Mouse	1/12	0.114718	0.164205	0	0	8.94934	19.3778	PDGFRA
Astrocyte Brain Mouse	15/582	0.000875338	0.0101169	0	0	2.72062	19.1556	ZCCHC24;GPM6A;PNISR;GRIA2;MYO10;SCD5;SOX2;BCAN;NKAIN4;RCN2;MAP2;PPP2R2B;NCAM1;SOX9;ITM2C
T Cell Skin Mouse	2/35	0.0485739	0.130202	0	0	5.98939	18.1159	FYN;THY1
Mesenchymal Cell Liver Human	3/64	0.0269594	0.0960017	0	0	4.87775	17.6254	PDGFRA;FXYD6;MPZL1
Morula Cell (Blastomere) Embryo Mouse	2/36	0.0510976	0.132742	0	0	5.81294	17.2878	RPL34;RPL39
Naive T(Th0) Cell Peripheral Blood Human	1/13	0.123665	0.171953	0	0	8.20315	17.146	PTMA
Natural Killer Cell Bone Marrow Mouse	1/13	0.123665	0.171953	0	0	8.20315	17.146	NCAM1
CD8+ T Cell Lung Mouse	1/13	0.123665	0.171953	0	0	8.20315	17.146	THY1
Progenitor Cell Colon Human	1/13	0.123665	0.171953	0	0	8.20315	17.146	SOX9
Rheaume Et al.Nat Commun.23 Retina Mouse	1/13	0.123665	0.171953	0	0	8.20315	17.146	TCF7L2
Endothelial Cell Skin Human	1/13	0.123665	0.171953	0	0	8.20315	17.146	PHLDA1
Stem Cell Embryonic Heart Human	1/13	0.123665	0.171953	0	0	8.20315	17.146	SOX2
Stem Cell Skin Mouse	1/13	0.123665	0.171953	0	0	8.20315	17.146	SOX2
Fibroblast Esophagus Human	1/13	0.123665	0.171953	0	0	8.20315	17.146	THY1
Immune Cell Kidney Human	1/13	0.123665	0.171953	0	0	8.20315	17.146	NCAM1
Lake Et al.Science.Ex1 Brain Human	1/13	0.123665	0.171953	0	0	8.20315	17.146	SERPINE2
Lymphoid Cell Undefined Mouse	1/13	0.123665	0.171953	0	0	8.20315	17.146	THY1
Schwalie Et al.Nature.P1 Adipose Tissue Mouse	6/174	0.00859001	0.0404562	0	0	3.5769	17.0158	KANK1;NIN;TRIO;RBPJ;RPS11;RPL39
Mitotic Arrest Phase Fetal Germ Cell Fetal Gonad Human	21/956	0.000702221	0.00872546	0	0	2.34067	16.9962	TCF7L2;SERPINE2;CD82;SATB1;USP3;JMJD1C;PHF6;ARHGAP35;EPN2;RCN2;ZNF827;TFDP2;MAP2;KIF3A;TTC3;REV3L;GNAS;TXNIP;TCF4;GLCCI1;YPEL3
Enteroendocrine Cell Small Intestine Mouse	2/37	0.0536673	0.132742	0	0	5.64657	16.5159	PCSK1N;BEX1
Plasma Cell Nasopharynx Human	3/69	0.0326939	0.114331	0	0	4.50708	15.4168	TMEM59;SEC11C;ITM2C
Monocyte-dendritic Cell Bone Marrow Mouse	1/14	0.132522	0.180403	0	0	7.57176	15.3026	ZEB2
Conventional Dendritic Cell 2a(cDC2a) Brain Mouse	1/14	0.132522	0.180403	0	0	7.57176	15.3026	CD9
Pre-dendritic cell(pre-DC) Brain Human	1/14	0.132522	0.180403	0	0	7.57176	15.3026	TCF4
Endothelial Cell Capillary Mouse	1/14	0.132522	0.180403	0	0	7.57176	15.3026	ADGRL3
Luminal Cell Breast Mouse	1/14	0.132522	0.180403	0	0	7.57176	15.3026	SOX2
Mesoderm Cell Germ Human	1/14	0.132522	0.180403	0	0	7.57176	15.3026	THY1
Microglial Cell Bone Marrow Human	1/14	0.132522	0.180403	0	0	7.57176	15.3026	BTG2
Morula Cell (Blastomere) Embryo Human	4/108	0.0239956	0.0872854	0	0	3.82556	14.2689	LDHB;UQCRB;RPL34;RPL39
Conventional Dendritic Cell 2b(cDC2b) Brain Human	1/15	0.141289	0.188386	0	0	7.03056	13.7584	ZEB2
Primordial Germ Cell Undefined Human	1/15	0.141289	0.188386	0	0	7.03056	13.7584	SOX2
Specialist Antigen Presenting Cell Undefined Mouse	1/15	0.141289	0.188386	0	0	7.03056	13.7584	THY1
Stem Cell Ovary Human	1/15	0.141289	0.188386	0	0	7.03056	13.7584	SOX2
Glomus Cell Carotid Artery Mouse	1/15	0.141289	0.188386	0	0	7.03056	13.7584	GNAS
Microglial Cell Entorhinal Cortex Human	1/15	0.141289	0.188386	0	0	7.03056	13.7584	CD9
Microglial Cell Superior Frontal Gyrus Human	1/15	0.141289	0.188386	0	0	7.03056	13.7584	CD9
Fibrocartilage Chondrocyte Articular Cartilage Human	4/111	0.0262053	0.0938889	0	0	3.71774	13.5392	PDGFRA;MMP2;TCF4;THY1
Brush Cell (Tuft Cell) Intestinal Crypt Mouse	6/195	0.0144649	0.0612137	0	0	3.17606	13.4539	LIMA1;WSB1;TCF4;SOX9;SOX4;H3-3A
B Cell Blood Human	2/42	0.0671672	0.134897	0	0	4.9395	13.3395	NCAM1;TCF4
Fibroblast Lung Human	2/42	0.0671672	0.134897	0	0	4.9395	13.3395	PDGFRA;THY1
Ionocyte Cell Lung Human	8/294	0.0102428	0.0460136	0	0	2.81335	12.8885	LIMA1;KHDRBS3;SMOC1;CD9;FXYD6;H3-3A;SIRT2;SEC11C
Cancer Stem Cell Ovary Human	1/16	0.149969	0.198149	0	0	6.56153	12.4494	SOX2
Progenitor Cell Liver Human	1/16	0.149969	0.198149	0	0	6.56153	12.4494	NCAM1
Ductal Cell Pancreas Human	1/16	0.149969	0.198149	0	0	6.56153	12.4494	SOX9
Eosinophil Blood Human	1/16	0.149969	0.198149	0	0	6.56153	12.4494	CD9
Astrocyte Brain Human	6/204	0.0176796	0.0702373	0	0	3.0303	12.2283	SOX2;PDGFRA;BTG2;OLIG1;SOX9;OLIG2
T Cell Undefined Human	3/79	0.0459038	0.130202	0	0	3.91206	12.0539	CD9;NCAM1;PHLDA1
T Cell Blood Human	2/45	0.0757477	0.13806	0	0	4.59419	11.8546	TXNIP;NCAM1
Endothelial Cell Fetal Gonad Human	6/207	0.0188521	0.0733974	0	0	2.98462	11.8523	ZCCHC24;BCHE;THY1;PTMA;SOX4;PCDH17
Regulatory T (Treg) Cell Liver Human	10/411	0.00917975	0.0425474	0	0	2.51935	11.8177	KDM5B;WSB1;SERPINE2;CD82;RPS27L;ARID5B;SOX9;RBPJ;PHLDA1;SOX4
Olfactory Ensheathing Glia Brain Mouse	2/46	0.0786816	0.138822	0	0	4.48955	11.414	SMOC1;PDE4B
Myofibroblast Epithelium Human	1/17	0.158561	0.202625	0	0	6.15112	11.328	SOX6
Natural Killer Cell Kidney Human	1/17	0.158561	0.202625	0	0	6.15112	11.328	NCAM1
Pericyte Kidney Mouse	1/17	0.158561	0.202625	0	0	6.15112	11.328	PDGFRA
Delta Cell Pancreas Human	1/17	0.158561	0.202625	0	0	6.15112	11.328	ETV1
Stromal Cell Lung Human	1/17	0.158561	0.202625	0	0	6.15112	11.328	PDGFRA
T Cell Bone Marrow Mouse	1/17	0.158561	0.202625	0	0	6.15112	11.328	THY1
Excitatory Neuron Brain Human	1/17	0.158561	0.202625	0	0	6.15112	11.328	NCAM1
Fibroblast Undefined Mouse	1/17	0.158561	0.202625	0	0	6.15112	11.328	PDGFRA
Lymphocyte Bone Marrow Mouse	1/17	0.158561	0.202625	0	0	6.15112	11.328	NCAM1
Macrophage Intestine Mouse	1/17	0.158561	0.202625	0	0	6.15112	11.328	CD9
Macrophage Pancreas Human	1/17	0.158561	0.202625	0	0	6.15112	11.328	ZEB2
Megakaryocyte Undefined Human	1/17	0.158561	0.202625	0	0	6.15112	11.328	SOX2
Mesenchymal Stem Cell Ligament Human	1/17	0.158561	0.202625	0	0	6.15112	11.328	THY1
Mesothelial Cell Epithelium Human	1/17	0.158561	0.202625	0	0	6.15112	11.328	SOX6
Type II Spiral Ganglion Neuron Brain Mouse	12/543	0.00936794	0.0430778	0	0	2.29164	10.703	BEX4;MAGI1;GPSM2;MARCKSL1;BEX1;SHC3;GNG2;MMP16;TNR;FXYD6;PCDH17;EPN2
8-Cell Stage Cell (Blastomere) Embryo Human	1/18	0.167067	0.207149	0	0	5.789	10.3586	KDM5B
Naive B Cell Blood Human	1/18	0.167067	0.207149	0	0	5.789	10.3586	SATB1
Natural Killer Cell Breast Human	1/18	0.167067	0.207149	0	0	5.789	10.3586	NCAM1
Natural Killer Cell Liver Human	1/18	0.167067	0.207149	0	0	5.789	10.3586	NCAM1
Cancer Cell Esophagus Human	1/18	0.167067	0.207149	0	0	5.789	10.3586	SOX2
Cancer Cell Undefined Human	1/18	0.167067	0.207149	0	0	5.789	10.3586	NCAM1
Cancer Stem Cell Colorectum Human	1/18	0.167067	0.207149	0	0	5.789	10.3586	SOX2
Pancreatic Polypeptide Cell Pancreas Human	1/18	0.167067	0.207149	0	0	5.789	10.3586	ETV1
Plasma Cell Undefined Human	1/18	0.167067	0.207149	0	0	5.789	10.3586	CD9
Dendritic Cell Bone Marrow Mouse	1/18	0.167067	0.207149	0	0	5.789	10.3586	SOX4
Effector Memory CD4+ T Cell Brain Human	1/18	0.167067	0.207149	0	0	5.789	10.3586	SATB1
T Cell Lung Mouse	1/18	0.167067	0.207149	0	0	5.789	10.3586	THY1
Wnt2+ Cell Lung Mouse	1/18	0.167067	0.207149	0	0	5.789	10.3586	GPM6A
Fibroblast Epithelium Human	2/50	0.0907586	0.147222	0	0	4.11458	9.87316	PDGFRA;THY1
Endothelial Cell Undefined Human	2/51	0.0938583	0.147222	0	0	4.03041	9.53582	PDGFRA;THY1
Natural Killer Cell Lung Human	1/19	0.175487	0.214403	0	0	5.46711	9.51381	NCAM1
Progenitor Cell Undefined Human	1/19	0.175487	0.214403	0	0	5.46711	9.51381	CD9
Endothelial Progenitor Cell Blood Vessel Mouse	1/19	0.175487	0.214403	0	0	5.46711	9.51381	SOX9
Stromal Cell Bone Marrow Human	1/19	0.175487	0.214403	0	0	5.46711	9.51381	THY1
T Cell Liver Human	1/19	0.175487	0.214403	0	0	5.46711	9.51381	NCAM1
T Cell Spleen Mouse	1/19	0.175487	0.214403	0	0	5.46711	9.51381	THY1
Fibroblast Skin Mouse	3/90	0.0630107	0.134897	0	0	3.41553	9.44205	PDGFRA;MMP2;THY1
Plasmacytoid Dendritic Cell Blood Human	8/338	0.0218672	0.0818619	0	0	2.43274	9.29979	BEX4;KANK1;TRAF4;TCF4;ITM2C;MAP4K4;SULF2;SEC11C
Alpha Cell Pancreatic Islet Human	3/91	0.0646937	0.134897	0	0	3.37654	9.24528	MLLT11;PNISR;FAM110B
Stage II Neutrophil Bone Marrow Mouse	3/91	0.0646937	0.134897	0	0	3.37654	9.24528	BTG1;HIP1;TXNIP
Type IC Spiral Ganglion Neuron Brain Mouse	5/182	0.0376634	0.130151	0	0	2.81353	9.22575	MAGI1;ZEB2;LUZP2;SATB1;TAGLN3
Cortical Cell Kidney Mouse	1/20	0.183823	0.222262	0	0	5.1791	8.77229	MEST
Mast Cell Undefined Human	1/20	0.183823	0.222262	0	0	5.1791	8.77229	CD9
Primitive Endoderm Cell Embryo Human	3/95	0.0716303	0.13806	0	0	3.22908	8.51262	PDGFRA;SERPINE2;PIK3R1
Endothelial Cell Retina Mouse	1/21	0.192074	0.229859	0	0	4.9199	8.11721	PDGFRA
Fibroblast Artery Mouse	1/21	0.192074	0.229859	0	0	4.9199	8.11721	PDGFRA
Germinal Center B Cell Nasopharynx Human	1/21	0.192074	0.229859	0	0	4.9199	8.11721	MARCKSL1
Endothelial Cell Lung Mouse	4/144	0.0584413	0.132742	0	0	2.83665	8.05533	PDE4B;TXNIP;MEST;PCDH17
Macrophage Kidney Mouse	3/101	0.0826291	0.142459	0	0	3.03046	7.55613	PID1;RBPJ;ITM2C
Natural Killer Cell Liver Mouse	1/22	0.200243	0.237204	0	0	4.68538	7.53515	ZEB2
Epithelial Cell Breast Human	1/22	0.200243	0.237204	0	0	4.68538	7.53515	CXADR
Stromal Cell Colon Human	1/22	0.200243	0.237204	0	0	4.68538	7.53515	THY1
Mid Radical Glial Cell Brain Human	1/22	0.200243	0.237204	0	0	4.68538	7.53515	SOX2
CD141+CLEC9A+ Dendritic Cell Blood Human	3/102	0.0845291	0.142459	0	0	2.9997	7.41122	LIMA1;CCND1;SNX22
Stage I Neutrophil Bone Marrow Mouse	4/152	0.0684429	0.134897	0	0	2.68223	7.19308	LIMA1;ST3GAL5;CD9;NCAM1
Epithelial Cell Lung Mouse	7/318	0.0431151	0.130202	0	0	2.2493	7.07155	BEX4;HES6;LDHB;CXADR;BEX1;SOX9;HIPK2
Myeloid-derived Suppressor Cell Peripheral Blood Human	1/23	0.208329	0.244797	0	0	4.47218	7.01523	NCAM1
Cancer Stem Cell Prostate Human	1/23	0.208329	0.244797	0	0	4.47218	7.01523	SOX2
Immune Cell Lung Human	1/23	0.208329	0.244797	0	0	4.47218	7.01523	NCAM1
Mesenchymal Stromal Cell Bone Marrow Human	1/23	0.208329	0.244797	0	0	4.47218	7.01523	THY1
Type I Spiral Ganglion Neuron Brain Mouse	18/1061	0.0220213	0.0819135	0	0	1.75909	6.71223	KANK1;BTG1;RAB3IP;LSAMP;LHFPL3;THY1;PIK3R1;SHD;SULF2;HIPK2;BCAN;RAP2A;TFDP2;KIF3A;PPP2R2B;ST3GAL5;TAGLN3;TOP1
Mast Cell Kidney Human	3/108	0.0963137	0.147222	0	0	2.82742	6.61658	BEX1;CD82;CD9
Myoblast Skeletal Muscle Human	1/24	0.216334	0.252678	0	0	4.27753	6.54859	TCF12
Eosinophil Undefined Human	1/24	0.216334	0.252678	0	0	4.27753	6.54859	CD9
Exhausted CD8+ T Cell Breast Human	1/24	0.216334	0.252678	0	0	4.27753	6.54859	CD82
Megakaryocyte Erythroid Cell Undefined Human	2/63	0.133165	0.180857	0	0	3.23557	6.52344	CD9;NCAM1
Endothelial Cell Ovary Human	1/25	0.224259	0.259855	0	0	4.09909	6.12795	TXNIP
Stem Cell Breast Human	1/25	0.224259	0.259855	0	0	4.09909	6.12795	THY1
T Helper 2(Th2) Cell Stomach Human	1/25	0.224259	0.259855	0	0	4.09909	6.12795	LIMA1
Hematopoietic Progenitor Cell Bone Marrow Human	1/25	0.224259	0.259855	0	0	4.09909	6.12795	THY1
Migration Phase Fetal Germ Cell Fetal Gonad Human	4/165	0.0864443	0.142459	0	0	2.46402	6.03255	BEX4;BEX1;NTRK3;RPS27L
Natural Killer Cell Spleen Mouse	3/114	0.108726	0.159537	0	0	2.67377	5.93291	NIN;THY1;SULF2
Exhausted T(Tex) Cell Intestine Human	1/26	0.232104	0.268413	0	0	3.93493	5.74724	ZEB2
Exhausted CD4+ T Cell Liver Human	3/116	0.112995	0.164205	0	0	2.62618	5.72617	LIMA1;CD82;RBPJ
Fibroblast Lung Mouse	3/116	0.112995	0.164205	0	0	2.62618	5.72617	PDGFRA;TSHZ1;THY1
Schwalie Et al.Nature.G4 Adipose Tissue Mouse	4/171	0.0954551	0.147222	0	0	2.37477	5.57856	ST3GAL5;RPS27L;RPL39;RPS13
Natural Killer Cell Spleen Human	1/27	0.239869	0.275755	0	0	3.78339	5.4014	NCAM1
Macrophage Lung Human	2/72	0.16464	0.207149	0	0	2.81829	5.08417	WSB1;RBPJ
Enteroendocrine Cell Intestinal Crypt Mouse	3/124	0.130684	0.180403	0	0	2.45156	4.98884	PCSK1N;BTG2;ITM2C
Basophil Undefined Human	1/29	0.255167	0.29162	0	0	3.51279	4.7979	CD9
CD1C+ A Dendritic Cell Blood Human	1/29	0.255167	0.29162	0	0	3.51279	4.7979	PID1
Lymphoid-primed Multipotent Progenitor cell(LMPP) Umbilical Cord Blood Human	2/75	0.175406	0.214403	0	0	2.70205	4.70333	SLC22A17;ST3GAL5
Monocyte Fetal Kidney Human	13/796	0.0608322	0.134897	0	0	1.67038	4.67647	BTG2;MIDN;WSB1;BTG1;UQCRB;USP3;JMJD1C;OLIG1;OLIG2;SULF2;TMEM59;ZEB2;SOX9
Myeloid Cell Bone Marrow Mouse	1/30	0.262701	0.296746	0	0	3.39149	4.53353	THY1
Collecting Duct Transient Cell Kidney Mouse	1/30	0.262701	0.296746	0	0	3.39149	4.53353	SOX4
Macrophage Blood Human	1/30	0.262701	0.296746	0	0	3.39149	4.53353	CD9
Mast Cell Bone Marrow Mouse	1/30	0.262701	0.296746	0	0	3.39149	4.53353	THY1
Effector CD8+ Memory T (Tem) Cell Peripheral Blood Human	2/77	0.182645	0.221756	0	0	2.62973	4.4711	ZEB2;MTSS1
Leydig Cell Fetal Gonad Human	7/383	0.0943438	0.147222	0	0	1.85426	4.37754	H2AC25;TSHZ1;DSEL;SCD5;CD9;RPL6;SULF2
Spermatogonial Cell Testis Human	1/31	0.270159	0.303409	0	0	3.27828	4.29042	CD9
Epithelial Cell Bronchial Vessel Human	1/31	0.270159	0.303409	0	0	3.27828	4.29042	ASCL1
Interneuron Embryonic Prefrontal Cortex Human	1/31	0.270159	0.303409	0	0	3.27828	4.29042	PHLDA1
Endothelial Cell Liver Human	2/79	0.189927	0.229168	0	0	2.56117	4.2544	TCF12;FXYD6
CD1C-CD141- Dendritic Cell Blood Human	6/321	0.10755	0.15821	0	0	1.89339	4.22188	TCF7L2;ZEB2;WSB1;GNG2;TXNIP;MTSS1
AXL+SIGLEC6+ Dendritic Cell Blood Human	2/80	0.193583	0.231191	0	0	2.52821	4.15144	HIP1;SOX4
FGFR1HighNME5- Epithelial Cell Esophagus Human	4/195	0.135573	0.1837	0	0	2.07383	4.14402	TRIO;CADM4;MMP2;ADGRL3
CD8+ T Cell Blood Human	1/32	0.277542	0.311103	0	0	3.17236	4.06628	NCAM1
Exhausted CD8+ T Cell Liver Human	5/261	0.125425	0.173987	0	0	1.93746	4.02225	CD82;ARID5B;ETV1;RBPJ;PHLDA1
Natural Killer Cell Stomach Human	1/33	0.28485	0.31566	0	0	3.07307	3.85914	NCAM1
Ciliated Cell Lung Mouse	1/33	0.28485	0.31566	0	0	3.07307	3.85914	SOX2
Smooth Muscle Cell Lung Mouse	1/33	0.28485	0.31566	0	0	3.07307	3.85914	PDGFRA
Induced Pluripotent Stem Cell Undefined Human	1/33	0.28485	0.31566	0	0	3.07307	3.85914	SOX2
Lake Et al.Science.Ex6 Brain Human	1/33	0.28485	0.31566	0	0	3.07307	3.85914	LUZP2
Leukocyte Blood Human	1/33	0.28485	0.31566	0	0	3.07307	3.85914	NCAM1
Vascular Endothelial Cell Kidney Mouse	4/205	0.154024	0.202625	0	0	1.96965	3.68451	MARCKSL1;ARID5B;TCF4;PCDH17
Natural Killer Cell Bone Marrow Human	1/34	0.292085	0.320635	0	0	2.9798	3.66726	NCAM1
Platelet Blood Human	1/34	0.292085	0.320635	0	0	2.9798	3.66726	CD9
Prehypertrophic Chondrocyte Articular Cartilage Human	1/34	0.292085	0.320635	0	0	2.9798	3.66726	SOX11
Endothelial Cell Epithelium Human	1/34	0.292085	0.320635	0	0	2.9798	3.66726	LDHB
Monocyte Spleen Mouse	3/145	0.181122	0.220365	0	0	2.08677	3.56543	TMEM59;CCND1;SOX9
Natural Killer Cell Skin Human	1/35	0.299247	0.327267	0	0	2.89201	3.48917	NCAM1
T Cell Undefined Mouse	1/35	0.299247	0.327267	0	0	2.89201	3.48917	THY1
Plasmacytoid Dendritic Cell Spleen Mouse	3/149	0.191269	0.229859	0	0	2.02919	3.35643	ZCCHC24;ZEB2;SRP14
Retinoid Acid Signaling-Responsive Fetal Germ Cell Fetal Gonad Human	4/218	0.179322	0.218631	0	0	1.84877	3.17724	TCF7L2;H2AC25;SERPINE2;CCND1
Naive CD4+ T Cell Peripheral Blood Human	1/37	0.313356	0.340782	0	0	2.73107	3.16917	SATB1
Hematopoietic Stem Cell Undefined Human	1/37	0.313356	0.340782	0	0	2.73107	3.16917	THY1
Brush Cell (Tuft Cell) Small Intestine Mouse	2/92	0.238012	0.27416	0	0	2.18978	3.14328	LIMA1;ZNF428
Epiblast Cell Embryo Human	2/92	0.238012	0.27416	0	0	2.18978	3.14328	SOX2;ETV1
Myofibroblast Lung Mouse	1/38	0.320304	0.347691	0	0	2.65712	3.02509	PDGFRA
Pericyte Lung Mouse	1/39	0.327182	0.353841	0	0	2.58706	2.89037	GNAS
Lymphoid Cell Undefined Human	1/39	0.327182	0.353841	0	0	2.58706	2.89037	NCAM1
B Cell Undefined Human	2/96	0.252962	0.290235	0	0	2.09617	2.88122	CD9;SOX4
Naive CD8+ T Cell Peripheral Blood Human	2/97	0.256704	0.292803	0	0	2.074	2.82029	BEX4;LDHB
Hematopoietic Stem Cell Blood Human	1/40	0.333991	0.360537	0	0	2.5206	2.7642	THY1
Basal Cell Trachea Mouse	2/98	0.260447	0.296493	0	0	2.05229	2.76107	PIK3R1;FAM107B
Collecting Duct Intercalated Cell Kidney Mouse	2/106	0.290379	0.320635	0	0	1.89365	2.34163	LDHB;UQCRB
Epithelial Cell Undefined Human	1/44	0.360547	0.38777	0	0	2.28566	2.33168	SOX9
Multipotent Progenitor Cell Stomach Human	1/45	0.36702	0.393283	0	0	2.2336	2.23883	TRAF4
MKI67+ Progenitor Cell Large Intestine Human	2/110	0.305301	0.333263	0	0	1.82315	2.16309	HIP1;SERPINE2
Natural Killer Cell Peripheral Blood Human	1/46	0.373427	0.398686	0	0	2.18386	2.15117	NCAM1
Type IB Spiral Ganglion Neuron Brain Mouse	1/46	0.373427	0.398686	0	0	2.18386	2.15117	KCND2
Bergmann Glial Cell Brain Mouse	1/47	0.37977	0.404718	0	0	2.13628	2.06832	LUZP2
Oocyte Embryo Mouse	1/48	0.386049	0.410661	0	0	2.09072	1.98992	MEST
Neutrophil Blood Human	1/49	0.392265	0.415758	0	0	2.04706	1.91567	NCAM1
FGFR1LowNME5- Epithelial Cell Esophagus Human	1/49	0.392265	0.415758	0	0	2.04706	1.91567	ZNF462
Myeloid Cell Bone Marrow Human	2/120	0.342311	0.368837	0	0	1.6678	1.78794	PDE4B;CD9
LGR5+ Stem Cell Large Intestine Human	1/52	0.410539	0.434338	0	0	1.92635	1.715	SOX9
CD1C+ B Dendritic Cell Blood Human	1/54	0.422417	0.445292	0	0	1.85347	1.59725	PID1
Natural Killer Cell Blood Human	1/56	0.434057	0.456737	0	0	1.78589	1.49047	NCAM1
B Cell Kidney Mouse	1/60	0.456641	0.479637	0	0	1.66447	1.30471	SEC11C
Ependymal Cell Brain Mouse	1/61	0.462145	0.484547	0	0	1.63665	1.26329	SOX9
Macrophage Spleen Mouse	2/141	0.4177	0.441115	0	0	1.41432	1.23469	CIRBP;RPL15
Hematopoietic Stem Cell Bone Marrow Human	1/62	0.467594	0.488506	0	0	1.60974	1.22365	THY1
Macrophage Brain Mouse	1/62	0.467594	0.488506	0	0	1.60974	1.22365	RBPJ
Oogenesis Phase Fetal Germ Cell Fetal Gonad Human	10/855	0.363334	0.390049	0	0	1.16821	1.18273	NIN;GNG2;CD82;SATB1;ABHD2;CHD7;GNAS;TCF4;FYN;SHD
Monocyte Peripheral Blood Human	1/68	0.499153	0.518693	0	0	1.46514	1.01804	NCAM1
Cancer Cell Breast Human	1/69	0.504229	0.523037	0	0	1.44352	0.988412	SULF2
Matrix Fibroblast Lung Mouse	2/156	0.468828	0.488921	0	0	1.27558	0.966279	PNISR;PID1
Homeostatic Chondrocyte Articular Cartilage Human	1/70	0.509254	0.527312	0	0	1.42253	0.959933	WSB1
Natural Killer Cell Undefined Human	1/71	0.514228	0.53152	0	0	1.40213	0.932543	NCAM1
Fibroblast Kidney Mouse	1/75	0.533627	0.550597	0	0	1.32607	0.832851	PDGFRA
FOXN4+ Cell Lung Human	1/79	0.552255	0.568813	0	0	1.25781	0.746821	PTMA
Meiotic Prophase Fetal Germ Cell Fetal Gonad Human	11/1049	0.493279	0.513502	0	0	1.04087	0.73556	KDM5B;RCN2;SATB1;DSEL;RAB3IP;TCF12;GNAS;JMJD1C;TERF2IP;GLCCI1;FAM107B
Cytotoxic CD4+ T Cell Liver Human	1/85	0.578818	0.594076	0	0	1.16761	0.638414	ZEB2
Schwalie Et al.Nature.P3 Adipose Tissue Mouse	2/191	0.577027	0.593281	0	0	1.03751	0.570494	PID1;CD9
Oocyte Embryo Human	1/94	0.61575	0.627571	0	0	1.05414	0.511167	MEST
Macrophage Brain Human	1/94	0.61575	0.627571	0	0	1.05414	0.511167	PDE4B
Cycling Basal Cell Trachea Mouse	2/202	0.607559	0.622481	0	0	0.9799	0.488291	GPSM2;PTMA
Liver Bud Hepatic Cell Liver Human	2/203	0.61025	0.624144	0	0	0.974975	0.481527	PID1;KHDRBS3
DCLK1+ Progenitor Cell Large Intestine Human	1/97	0.62733	0.638259	0	0	1.02104	0.476094	MMP2
Neutrophil Kidney Mouse	1/98	0.631112	0.640991	0	0	1.01046	0.465087	BTG2
Trophectoderm Cell Embryo Human	1/101	0.642231	0.651151	0	0	0.98	0.43395	HIP1
SLC16A7+ Cell Lung Human	9/1013	0.70006	0.708553	0	0	0.872912	0.311272	DDX5;WSB1;HIP1;ATCAY;CD82;TFDP2;DSEL;ZKSCAN1;ARFGEF3
Krt4/13+ Cell Trachea Mouse	1/124	0.717103	0.724546	0	0	0.795818	0.264638	PLLP
Enterocyte Progenitor Cell Small Intestine Human	1/134	0.744579	0.751009	0	0	0.735608	0.216957	SEC11C
Paneth Cell Large Intestine Human	2/314	0.828763	0.833042	0	0	0.624551	0.117304	PDE4B;ST3GAL5
Type IA Spiral Ganglion Neuron Brain Mouse	1/170	0.823263	0.828941	0	0	0.57785	0.11238	PTPRD
Ciliated Epithelial Cell Esophagus Human	2/413	0.923322	0.926495	0	0	0.471703	0.0376311	KIF3A;NOVA1
Ciliated Cell Trachea Mouse	3/642	0.959465	0.961111	0	0	0.452002	0.0187036	CD82;FIP1L1;TXNIP
Microglial Cell Brain Mouse	3/658	0.964199	0.964199	0	0	0.440592	0.016063	SERPINE2;CD9;FYN
