# Supplementary material for: Single-cell transcriptomic profiling of human fetal neural stem cells isolated from the subventricular zone
Source: Front Cell Dev Biol. 2026 Mar 10;14:1740851. doi: 10.3389/fcell.2026.1740851 (PMC13008933; doi:10.3389/fcell.2026.1740851)
Supplement: Supplementary file 9 [file Table4.xlsx]

## Sheet: principal_graph_pseudo_markers
Supplementary Table S4: principal_graph_pseudo_markers
status	p_value	morans_test_statistic	morans_I	gene_name	gene_short_name	q_value
OK	0	262.331	0.593133	SOX4	SOX4	0
OK	0	229.755	0.517609	DLX6-AS1	DLX6-AS1	0
OK	0	223.9	0.504349	SCGN	SCGN	0
OK	0	196.274	0.443096	DCX	DCX	0
OK	0	191.936	0.434162	VIM	VIM	0
OK	0	190.894	0.42972	DLX5	DLX5	0
OK	0	184.82	0.418088	PTN	PTN	0
OK	0	178.789	0.402881	DLL3	DLL3	0
OK	0	161.284	0.364785	CLU	CLU	0
OK	0	160.778	0.36208	GPD1	GPD1	0
OK	0	158.748	0.358762	BTG1	BTG1	0
OK	0	156.68	0.3544	TUBA1B	TUBA1B	0
OK	0	155.485	0.351668	PTMA	PTMA	0
OK	0	153.881	0.347784	TCF4	TCF4	0
OK	0	151.331	0.338056	COL1A2	COL1A2	0
OK	0	150.556	0.339914	TAGLN3	TAGLN3	0
OK	0	145.122	0.328269	DBI	DBI	0
OK	0	143.376	0.324308	H2AZ1	H2AZ1	0
OK	0	142.715	0.322043	BASP1	BASP1	0
OK	0	139.225	0.314629	APOE	APOE	0
OK	0	139.046	0.314334	OLIG1	OLIG1	0
OK	0	138.846	0.314047	HMGB1	HMGB1	0
OK	0	138.01	0.312169	S100B	S100B	0
OK	0	137.933	0.311317	NNAT	NNAT	0
OK	0	135.518	0.306407	SCRG1	SCRG1	0
OK	0	134.159	0.303476	MALAT1	MALAT1	0
OK	0	131.799	0.296771	PEG10	PEG10	0
OK	0	130.912	0.29601	MKI67	MKI67	0
OK	0	130.625	0.295249	MAP2	MAP2	0
OK	0	129.756	0.293313	GABBR2	GABBR2	0
OK	0	128.55	0.290367	SIRT2	SIRT2	0
OK	0	127.313	0.287976	CST3	CST3	0
OK	0	127.161	0.286158	NPY	NPY	0
OK	0	126.466	0.284808	TNR	TNR	0
OK	0	126.308	0.285292	SOX2-OT	SOX2-OT	0
OK	0	124.579	0.277966	BARX1	BARX1	0
OK	0	124.107	0.279185	BCL11B	BCL11B	0
OK	0	123.248	0.278594	CENPF	CENPF	0
OK	0	122.556	0.277121	BCAN	BCAN	0
OK	0	122.171	0.276338	LGALS1	LGALS1	0
OK	0	122.083	0.276132	TTYH1	TTYH1	0
OK	0	120.572	0.272487	H1-5	H1-5	0
OK	0	118.172	0.2672	HMGN2	HMGN2	0
OK	0	118.067	0.266718	MLLT11	MLLT11	0
OK	0	115.636	0.261553	PTPRZ1	PTPRZ1	0
OK	0	113.992	0.257734	HMGB2	HMGB2	0
OK	0	113.39	0.256454	FTH1	FTH1	0
OK	0	113.039	0.25563	DEK	DEK	0
OK	0	111.779	0.252812	TUBB	TUBB	0
OK	0	110.892	0.250781	MARCKSL1	MARCKSL1	0
OK	0	109.235	0.246723	C11orf96	C11orf96	0
OK	0	108.661	0.245648	TOP2A	TOP2A	0
OK	0	108.611	0.245555	PTTG1	PTTG1	0
OK	0	108.181	0.244599	STMN1	STMN1	0
OK	0	107.072	0.242131	TYMS	TYMS	0
OK	0	105.831	0.239134	SOX11	SOX11	0
OK	0	105.312	0.237586	CDK6	CDK6	0
OK	0	105.214	0.23796	LGALS3	LGALS3	0
OK	0	105.042	0.23759	SLC1A3	SLC1A3	0
OK	0	104.655	0.236706	CD63	CD63	0
OK	0	104.59	0.236493	TMSB10	TMSB10	0
OK	0	104.21	0.234847	STMN4	STMN4	0
OK	0	103.237	0.233189	ADGRL3	ADGRL3	0
OK	0	103.075	0.233128	GPM6B	GPM6B	0
OK	0	103.028	0.233029	EEF1A1	EEF1A1	0
OK	0	102.227	0.230973	DLX1	DLX1	0
OK	0	102.049	0.230793	NASP	NASP	0
OK	0	101.587	0.228725	TP53I11	TP53I11	0
OK	0	100.348	0.22468	ELAVL4	ELAVL4	0
OK	0	100.24	0.226469	DLX2	DLX2	0
OK	0	99.8881	0.225222	LINC03124	LINC03124	0
OK	0	99.3543	0.224463	ASPM	ASPM	0
OK	0	98.8088	0.223327	CLSPN	CLSPN	0
OK	0	98.5353	0.222788	ATAD2	ATAD2	0
OK	0	98.4605	0.221759	IGFBPL1	IGFBPL1	0
OK	0	96.721	0.218608	HES6	HES6	0
OK	0	96.4329	0.218106	CKB	CKB	0
OK	0	95.8844	0.216863	NES	NES	0
OK	0	94.9396	0.214677	TMPO	TMPO	0
OK	0	94.6449	0.213986	MCM4	MCM4	0
OK	0	94.0358	0.212586	H4C3	H4C3	0
OK	0	93.904	0.211738	SHD	SHD	0
OK	0	92.5891	0.209317	TPX2	TPX2	0
OK	0	90.4057	0.198511	STMN2	STMN2	0
OK	0	90.2985	0.204219	NUCKS1	NUCKS1	0
OK	0	89.9993	0.203458	PBK	PBK	0
OK	0	88.44	0.199835	RRM2	RRM2	0
OK	0	88.234	0.199432	POLR2F	POLR2F	0
OK	0	87.8708	0.198724	FABP7	FABP7	0
OK	0	87.5044	0.197899	HOPX	HOPX	0
OK	0	87.3715	0.197216	ELAVL3	ELAVL3	0
OK	0	87.0182	0.196568	SNTG1	SNTG1	0
OK	0	86.6103	0.195793	CENPV	CENPV	0
OK	0	86.2388	0.193485	ARL4D	ARL4D	0
OK	0	85.6216	0.193584	SMC2	SMC2	0
OK	0	84.9736	0.192047	PFN2	PFN2	0
OK	0	84.815	0.191686	CENPE	CENPE	0
OK	0	83.8172	0.189504	PCLAF	PCLAF	0
OK	0	83.3974	0.188524	MAP1B	MAP1B	0
OK	0	82.9246	0.187546	CALM1	CALM1	0
OK	0	82.7895	0.187147	LMNB1	LMNB1	0
OK	0	82.2394	0.185721	SOX6	SOX6	0
OK	0	82.1823	0.185831	PDGFRA	PDGFRA	0
OK	0	81.4132	0.18408	SMC4	SMC4	0
OK	0	80.9378	0.18098	PCP4	PCP4	0
OK	0	80.8118	0.182554	KIF11	KIF11	0
OK	0	80.707	0.182048	ATCAY	ATCAY	0
OK	0	80.4276	0.181839	PCNA	PCNA	0
OK	0	80.2063	0.181351	AQP4	AQP4	0
OK	0	79.3772	0.178653	GADD45G	GADD45G	0
OK	0	79.209	0.179041	HELLS	HELLS	0
OK	0	79.1494	0.178929	BIRC5	BIRC5	0
OK	0	78.9747	0.17858	RAMP1	RAMP1	0
OK	0	78.8012	0.178065	DLGAP5	DLGAP5	0
OK	0	78.7386	0.178072	B2M	B2M	0
OK	0	78.4179	0.177178	NKAIN4	NKAIN4	0
OK	0	77.6623	0.175493	OLIG2	OLIG2	0
OK	0	77.4998	0.175188	CENPU	CENPU	0
OK	0	76.7159	0.173451	SMOC1	SMOC1	0
OK	0	76.6951	0.173412	DUT	DUT	0
OK	0	76.5227	0.172861	RTN1	RTN1	0
OK	0	76.4901	0.170271	ENSG00000288958	ENSG00000288958	0
OK	0	76.2966	0.172259	CDK1	CDK1	0
OK	0	76.2381	0.172405	FTL	FTL	0
OK	0	76.0845	0.171991	SCG3	SCG3	0
OK	0	76.0816	0.172026	JPT1	JPT1	0
OK	0	75.9672	0.170871	RGS16	RGS16	0
OK	0	75.9519	0.171689	UBE2T	UBE2T	0
OK	0	75.8752	0.171417	SULF2	SULF2	0
OK	0	75.8648	0.171477	GRIA2	GRIA2	0
OK	0	75.6138	0.170913	CCNB1	CCNB1	0
OK	0	75.5406	0.170431	COL20A1	COL20A1	0
OK	0	75.4929	0.170741	TMSB4X	TMSB4X	0
OK	0	75.3198	0.166949	CALB2	CALB2	0
OK	0	75.2243	0.170031	GMNN	GMNN	0
OK	0	75.1539	0.168732	GAD2	GAD2	0
OK	0	75.0372	0.169636	MCM3	MCM3	0
OK	0	74.6283	0.16866	GTSE1	GTSE1	0
OK	0	74.2318	0.167817	SYNE2	SYNE2	0
OK	0	73.9637	0.167126	H1-2	H1-2	0
OK	0	73.9407	0.167195	ARL6IP1	ARL6IP1	0
OK	0	73.9335	0.167158	SYNM	SYNM	0
OK	0	73.876	0.166995	H3-3B	H3-3B	0
OK	0	73.7979	0.166891	MLC1	MLC1	0
OK	0	73.383	0.16583	SGO2	SGO2	0
OK	0	73.0333	0.164739	DLL1	DLL1	0
OK	0	72.8044	0.164468	KHDRBS3	KHDRBS3	0
OK	0	72.7744	0.164499	TUBB4B	TUBB4B	0
OK	0	72.5702	0.163937	KAT6B	KAT6B	0
OK	0	72.5211	0.163991	MT2A	MT2A	0
OK	0	71.9834	0.162695	PTGDS	PTGDS	0
OK	0	71.9832	0.162627	RND3	RND3	0
OK	0	71.9078	0.162508	GINS2	GINS2	0
OK	0	71.7002	0.16099	INSM1	INSM1	0
OK	0	71.1327	0.160852	NEAT1	NEAT1	0
OK	0	71.0918	0.160774	METRN	METRN	0
OK	0	70.9098	0.16028	RRM1	RRM1	0
OK	0	70.5001	0.159356	KPNA2	KPNA2	0
OK	0	70.4635	0.159272	PHLDA1	PHLDA1	0
OK	0	70.2633	0.158806	H2AX	H2AX	0
OK	0	70.1926	0.15856	MCM10	MCM10	0
OK	0	69.8714	0.157997	MT3	MT3	0
OK	0	69.1527	0.154212	DLX6	DLX6	0
OK	0	68.9416	0.155789	BRCA2	BRCA2	0
OK	0	68.7975	0.155038	MYT1	MYT1	0
OK	0	68.4528	0.152545	FERMT1	FERMT1	0
OK	0	67.9271	0.153537	UBE2S	UBE2S	0
OK	0	67.6083	0.152777	ORC6	ORC6	0
OK	0	67.4324	0.152482	SPARC	SPARC	0
OK	0	67.1321	0.151755	CCDC88A	CCDC88A	0
OK	0	67.0411	0.151204	BEST3	BEST3	0
OK	0	66.8553	0.151181	EPN2	EPN2	0
OK	0	66.4833	0.150183	UBE2C	UBE2C	0
OK	0	65.7865	0.14862	ECT2	ECT2	0
OK	0	65.7857	0.14853	NCAPG	NCAPG	0
OK	0	65.5681	0.147971	CDKN3	CDKN3	0
OK	0	65.1198	0.147083	H1-3	H1-3	0
OK	0	64.983	0.146865	H1-4	H1-4	0
OK	0	64.9077	0.146786	RPS2	RPS2	0
OK	0	64.8105	0.146411	KNL1	KNL1	0
OK	0	64.7889	0.146408	CKAP2	CKAP2	0
OK	0	64.6963	0.146149	CENPK	CENPK	0
OK	0	64.6872	0.146267	PMP2	PMP2	0
OK	0	64.3638	0.145181	SNX22	SNX22	0
OK	0	64.0714	0.14462	KIF4A	KIF4A	0
OK	0	63.8901	0.142268	NSG2	NSG2	0
OK	0	63.6681	0.143756	ZEB2	ZEB2	0
OK	0	63.3624	0.143157	KIFC1	KIFC1	0
OK	0	63.3272	0.142507	ARX	ARX	0
OK	0	63.219	0.142962	MIR9-1HG	MIR9-1HG	0
OK	0	63.1953	0.142899	RPS11	RPS11	0
OK	0	62.9856	0.142394	FAM107A	FAM107A	0
OK	0	62.9515	0.142165	CCNA2	CCNA2	0
OK	0	62.9262	0.142195	ASCL1	ASCL1	0
OK	0	62.8172	0.141874	PIMREG	PIMREG	0
OK	0	62.4898	0.141312	RPL10	RPL10	0
OK	0	62.167	0.14052	FANCI	FANCI	0
OK	0	62.0696	0.140228	CAMK2N1	CAMK2N1	0
OK	0	62.0451	0.140057	KIF20B	KIF20B	0
OK	0	62.0086	0.140176	BEX1	BEX1	0
OK	0	61.6513	0.139222	TMSB15A	TMSB15A	0
OK	0	60.9326	0.137535	BUB1B	BUB1B	0
OK	0	60.8545	0.13726	ESCO2	ESCO2	0
OK	0	60.8189	0.137318	CCNB2	CCNB2	0
OK	0	60.8139	0.137492	TUBA1A	TUBA1A	0
OK	0	60.4651	0.136412	C1QL1	C1QL1	0
OK	0	60.2364	0.136173	NFIB	NFIB	0
OK	0	59.9591	0.135134	KIF15	KIF15	0
OK	0	59.953	0.134619	LMO1	LMO1	0
OK	0	59.7762	0.134804	SOX8	SOX8	0
OK	0	59.7456	0.135096	TNC	TNC	0
OK	0	59.6857	0.134965	ATP1B2	ATP1B2	0
OK	0	59.6259	0.134817	PLTP	PLTP	0
OK	0	59.5975	0.134156	TTC9B	TTC9B	0
OK	0	59.5877	0.134651	NUF2	NUF2	0
OK	0	59.579	0.134717	S100A16	S100A16	0
OK	0	59.5161	0.134531	MCM7	MCM7	0
OK	0	59.5055	0.134517	ANXA1	ANXA1	0
OK	0	59.3838	0.134218	MIS18BP1	MIS18BP1	0
OK	0	59.3387	0.134149	DTYMK	DTYMK	0
OK	0	59.3247	0.123357	TRH	TRH	0
OK	0	59.2795	0.133625	ANGPTL2	ANGPTL2	0
OK	0	59.1782	0.13352	KIF2C	KIF2C	0
OK	0	58.9003	0.132854	SP9	SP9	0
OK	0	58.6862	0.132644	CKS2	CKS2	0
OK	0	58.4034	0.132064	ATP1A2	ATP1A2	0
OK	0	58.378	0.131918	LUZP2	LUZP2	0
OK	0	58.3396	0.130276	NRXN3	NRXN3	0
OK	0	58.3237	0.131864	HIP1	HIP1	0
OK	0	57.9308	0.130803	CDC20	CDC20	0
OK	0	57.8955	0.13083	RBPJ	RBPJ	0
OK	0	57.8918	0.130783	MCM5	MCM5	0
OK	0	57.8374	0.120652	PLXDC1	PLXDC1	0
OK	0	57.5018	0.129864	RBP1	RBP1	0
OK	0	57.4439	0.12916	STC1	STC1	0
OK	0	57.4166	0.129815	CNN3	CNN3	0
OK	0	57.2755	0.129411	PRC1	PRC1	0
OK	0	57.2165	0.129236	FEN1	FEN1	0
OK	0	57.0968	0.12893	H2AC12	H2AC12	0
OK	0	57.0178	0.128787	DTL	DTL	0
OK	0	56.9012	0.128475	CKAP2L	CKAP2L	0
OK	0	56.7836	0.128248	NDC80	NDC80	0
OK	0	56.728	0.12824	RAD21	RAD21	0
OK	0	56.0835	0.125152	CD24	CD24	0
OK	0	55.9584	0.126497	TAGLN2	TAGLN2	0
OK	0	55.7851	0.126141	HNRNPA2B1	HNRNPA2B1	0
OK	0	55.7761	0.126103	PDLIM4	PDLIM4	0
OK	0	55.7686	0.12418	LY6H	LY6H	0
OK	0	55.7671	0.12516	CASC15	CASC15	0
OK	0	55.5922	0.125706	RPL13	RPL13	0
OK	0	55.4409	0.125261	FBXO5	FBXO5	0
OK	0	55.3066	0.125042	SMC1A	SMC1A	0
OK	0	55.2567	0.124852	TACC3	TACC3	0
OK	0	55.0394	0.124264	ST3GAL5	ST3GAL5	0
OK	0	54.7196	0.123619	MAD2L1	MAD2L1	0
OK	0	54.6813	0.123631	HNRNPAB	HNRNPAB	0
OK	0	54.5113	0.123254	RANBP1	RANBP1	0
OK	0	54.4243	0.123056	RAN	RAN	0
OK	0	54.0695	0.112184	HTR1F	HTR1F	0
OK	0	53.974	0.122003	ARL4C	ARL4C	0
OK	0	53.9239	0.121935	RPLP1	RPLP1	0
OK	0	53.8776	0.121824	PSIP1	PSIP1	0
OK	0	53.845	0.121676	CKS1B	CKS1B	0
OK	0	53.7491	0.121517	EDNRB	EDNRB	0
OK	0	53.7345	0.121163	CEROX1	CEROX1	0
OK	0	53.7298	0.121045	KIF14	KIF14	0
OK	0	53.528	0.12104	ACTB	ACTB	0
OK	0	53.4164	0.120789	MT-CO1	MT-CO1	0
OK	0	53.4103	0.120521	DPYSL3	DPYSL3	0
OK	0	53.3603	0.120625	NOVA1	NOVA1	0
OK	0	53.3602	0.120648	TUBB2A	TUBB2A	0
OK	0	53.3233	0.120079	SCG2	SCG2	0
OK	0	53.1921	0.120167	PCDH17	PCDH17	0
OK	0	53.1747	0.12009	BRCA1	BRCA1	0
OK	0	52.9981	0.119788	CPNE5	CPNE5	0
OK	0	52.9595	0.11961	H2AC20	H2AC20	0
OK	0	52.9048	0.119461	H2AC17	H2AC17	0
OK	0	52.7777	0.119326	SOX9	SOX9	0
OK	0	52.7408	0.119203	USP1	USP1	0
OK	0	52.5169	0.118632	MMP16	MMP16	0
OK	0	52.509	0.118585	CHD7	CHD7	0
OK	0	52.1764	0.117722	ARFGEF3	ARFGEF3	0
OK	0	52.1562	0.117523	PCDH15	PCDH15	0
OK	0	52.1488	0.117884	DNMT1	DNMT1	0
OK	0	52.1378	0.117695	H3C2	H3C2	0
OK	0	52.0728	0.117579	CDCA2	CDCA2	0
OK	0	52.0235	0.117601	GAP43	GAP43	0
OK	0	51.9411	0.117415	ANXA2	ANXA2	0
OK	0	51.8812	0.117184	NCAPH	NCAPH	0
OK	0	51.7033	0.116762	E2F1	E2F1	0
OK	0	51.2857	0.115837	RAB3IP	RAB3IP	0
OK	0	51.2753	0.115646	CEP55	CEP55	0
OK	0	51.2609	0.115904	RPL34	RPL34	0
OK	0	51.1412	0.115606	SMC3	SMC3	0
OK	0	50.9472	0.115017	CHAF1A	CHAF1A	0
OK	0	50.9244	0.11508	CENPM	CENPM	0
OK	0	50.8457	0.114879	C21orf58	C21orf58	0
OK	0	50.7996	0.114814	TNFRSF12A	TNFRSF12A	0
OK	0	50.518	0.114172	H1-10	H1-10	0
OK	0	50.1792	0.111967	GDAP1L1	GDAP1L1	0
OK	0	50.0464	0.113054	ZWINT	ZWINT	0
OK	0	49.9524	0.112782	TMEM161B-DT	TMEM161B-DT	0
OK	0	49.8214	0.112559	CENPW	CENPW	0
OK	0	49.7604	0.112481	NFIA	NFIA	0
OK	0	49.749	0.112433	DHFR	DHFR	0
OK	0	49.3191	0.111427	NTRK2	NTRK2	0
OK	0	49.2942	0.111442	TTC3	TTC3	0
OK	0	49.1634	0.110888	KIF23	KIF23	0
OK	0	49.1335	0.110991	SGO1	SGO1	0
OK	0	48.7486	0.110109	MYBL2	MYBL2	0
OK	0	48.5403	0.109735	SNRPB	SNRPB	0
OK	0	48.5164	0.109609	MCM6	MCM6	0
OK	0	48.4304	0.109238	CYSTM1	CYSTM1	0
OK	0	48.3427	0.10925	PRR11	PRR11	0
OK	0	48.3078	0.109212	ANP32B	ANP32B	0
OK	0	47.9574	0.108432	HNRNPU	HNRNPU	0
OK	0	47.8094	0.107956	CDCA5	CDCA5	0
OK	0	47.8047	0.107863	ANLN	ANLN	0
OK	0	47.6388	0.107598	DIAPH3	DIAPH3	0
OK	0	47.5478	0.107288	PLK1	PLK1	0
OK	0	47.5422	0.107308	SPC25	SPC25	0
OK	0	47.5213	0.107401	CDKN1A	CDKN1A	0
OK	0	47.4106	0.106583	ELMO1	ELMO1	0
OK	0	47.329	0.106835	BARD1	BARD1	0
OK	0	47.2373	0.106025	KCTD12	KCTD12	0
OK	0	47.2218	0.106726	MIR9-2HG	MIR9-2HG	0
OK	0	47.0545	0.106391	APC	APC	0
OK	0	47.0196	0.106286	HMGB3	HMGB3	0
OK	0	46.9316	0.106114	NCL	NCL	0
OK	0	46.7925	0.10579	CSPG5	CSPG5	0
OK	0	46.7684	0.105623	CHEK1	CHEK1	0
OK	0	46.6801	0.105375	HMMR	HMMR	0
OK	0	46.5773	0.102946	RUNX1T1	RUNX1T1	0
OK	0	46.5449	0.10502	FAM111B	FAM111B	0
OK	0	46.5057	0.104989	RAD51AP1	RAD51AP1	0
OK	0	46.3813	0.104839	XIST	XIST	0
OK	0	46.3546	0.104648	NREP	NREP	0
OK	0	46.2251	0.104512	PRKDC	PRKDC	0
OK	0	46.0872	0.104182	ANP32E	ANP32E	0
OK	0	45.9519	0.101363	ST18	ST18	0
OK	0	45.7958	0.10347	PLLP	PLLP	0
OK	0	45.7349	0.103215	AURKA	AURKA	0
OK	0	45.6442	0.103176	EMP3	EMP3	0
OK	0	45.5574	0.103007	RPL18A	RPL18A	0
OK	0	45.5039	0.102625	H2AC16	H2AC16	0
OK	0	45.4056	0.102452	SPARCL1	SPARCL1	0
OK	0	45.3546	0.102306	PIF1	PIF1	0
OK	0	45.3472	0.102512	SLC4A4	SLC4A4	0
OK	0	45.3175	0.102375	RFC3	RFC3	0
OK	0	45.2446	0.102121	KCNQ1OT1	KCNQ1OT1	0
OK	0	45.1599	0.102098	HNRNPA1	HNRNPA1	0
OK	0	45.0456	0.100512	ISG15	ISG15	0
OK	0	45.0401	0.100688	BCL11A	BCL11A	0
OK	0	44.9775	0.101693	MGST3	MGST3	0
OK	0	44.9479	0.101412	MELK	MELK	0
OK	0	44.8843	0.100371	SLC1A1	SLC1A1	0
OK	0	44.8268	0.10114	BUB1	BUB1	0
OK	0	44.6897	0.10104	RPL35A	RPL35A	0
OK	0	44.2876	0.100084	REV3L	REV3L	0
OK	0	44.148	0.099817	RPS14	RPS14	0
OK	0	44.1431	0.0998007	HLA-C	HLA-C	0
OK	0	44.0994	0.099631	IGFBP7	IGFBP7	0
OK	0	44.057	0.0994513	ID2	ID2	0
OK	0	44.016	0.0995204	RPL3	RPL3	0
OK	0	44.0064	0.099439	HES4	HES4	0
OK	0	43.8185	0.0990552	SRSF7	SRSF7	0
OK	0	43.7091	0.0988251	RPL8	RPL8	0
OK	0	43.6148	0.098607	CCDC80	CCDC80	0
OK	0	43.5334	0.0983927	H3-3A	H3-3A	0
OK	0	43.4901	0.0982903	LHFPL3	LHFPL3	0
OK	0	43.4679	0.0978046	CCNE2	CCNE2	0
OK	0	43.4612	0.09824	TUBB6	TUBB6	0
OK	0	43.3186	0.0978367	KNSTRN	KNSTRN	0
OK	0	43.2431	0.0977736	RPS18	RPS18	0
OK	0	43.2323	0.0976846	TUBA1C	TUBA1C	0
OK	0	43.1973	0.0971678	RIC3	RIC3	0
OK	0	43.1315	0.0975136	HLA-B	HLA-B	0
OK	0	43.0608	0.0972782	EZH2	EZH2	0
OK	0	42.9816	0.0963408	INA	INA	0
OK	0	42.958	0.0970779	MTSS1	MTSS1	0
OK	0	42.953	0.0971137	RPL11	RPL11	0
OK	0	42.9502	0.0970839	LIMA1	LIMA1	0
OK	0	42.885	0.0969596	RPL32	RPL32	0
OK	0	42.6697	0.0964291	CKAP5	CKAP5	0
OK	0	42.6622	0.0954815	ENSG00000308602	ENSG00000308602	0
OK	0	42.5681	0.0961988	KIF5C	KIF5C	0
OK	0	42.4742	0.0960314	RACK1	RACK1	0
OK	0	42.4565	0.0959712	NUDT1	NUDT1	0
OK	0	42.3123	0.09561	EPCIP	EPCIP	0
OK	0	42.2533	0.0955111	ETV1	ETV1	0
OK	0	42.2071	0.0953801	NCAM1	NCAM1	0
OK	0	42.162	0.0952538	DNAJC9	DNAJC9	0
OK	0	42.1017	0.0949732	H2AC14	H2AC14	0
OK	0	41.9579	0.0948568	PANTR1	PANTR1	0
OK	0	41.8762	0.0946574	HNRNPD	HNRNPD	0
OK	0	41.7994	0.0939761	TTK	TTK	0
OK	0	41.7142	0.0941414	CDC6	CDC6	0
OK	0	41.6812	0.0942085	CCNI	CCNI	0
OK	0	41.6113	0.0940003	PDE4B	PDE4B	0
OK	0	41.5496	0.0913337	MBP	MBP	0
OK	0	41.4761	0.0937719	IGFBP2	IGFBP2	0
OK	0	41.3467	0.0934726	COLGALT2	COLGALT2	0
OK	0	41.1796	0.0929988	MXD3	MXD3	0
OK	0	41.0504	0.0914036	GALNT13	GALNT13	0
OK	0	41.0077	0.0925454	SHCBP1	SHCBP1	0
OK	0	40.9271	0.0925283	SET	SET	0
OK	0	40.8939	0.0923786	VRK1	VRK1	0
OK	0	40.8777	0.0923461	NEDD4L	NEDD4L	0
OK	0	40.7099	0.0918333	HJURP	HJURP	0
OK	0	40.6857	0.0918825	ATAD5	ATAD5	0
OK	0	40.6763	0.0878909	CRYM	CRYM	0
OK	0	40.6319	0.0917296	XRCC2	XRCC2	0
OK	0	40.6128	0.0917148	SLC6A11	SLC6A11	0
OK	0	40.5895	0.0917629	PON2	PON2	0
OK	0	40.5379	0.0916367	CPE	CPE	0
OK	0	40.269	0.0909381	INCENP	INCENP	0
OK	0	40.269	0.0908013	CDCA8	CDCA8	0
OK	0	40.1569	0.0907402	KDM5B	KDM5B	0
OK	0	39.9892	0.0902755	CDCA7	CDCA7	0
OK	0	39.8675	0.0900163	CDT1	CDT1	0
OK	0	39.8539	0.0901002	ACTG1	ACTG1	0
OK	0	39.8027	0.0899812	NACA	NACA	0
OK	0	39.7422	0.0898455	HMGCS1	HMGCS1	0
OK	0	39.7225	0.0897676	TLE5	TLE5	0
OK	0	39.697	0.0897421	CBX5	CBX5	0
OK	0	39.5702	0.0894389	ZNF428	ZNF428	0
OK	0	39.5669	0.0894497	ACSL3	ACSL3	0
OK	0	39.3969	0.0890525	SRSF3	SRSF3	0
OK	0	39.2728	0.0887564	LSAMP	LSAMP	0
OK	0	39.2557	0.0880649	CELF5	CELF5	0
OK	0	38.9294	0.087998	S100A11	S100A11	0
OK	0	38.9267	0.0879999	TSC22D4	TSC22D4	0
OK	0	38.7954	0.0876972	TIMP1	TIMP1	0
OK	0	38.6634	0.0873956	SPATS2L	SPATS2L	0
OK	0	38.6589	0.0873929	HSPD1	HSPD1	0
OK	0	38.6564	0.0873882	CALU	CALU	0
OK	0	38.5923	0.0870677	SYT1	SYT1	0
OK	0	38.4726	0.0868768	LIG1	LIG1	0
OK	0	38.4586	0.0867724	DBF4	DBF4	0
OK	0	38.3785	0.0866235	BEX2	BEX2	0
OK	0	38.3507	0.0866053	CRYAB	CRYAB	0
OK	0	38.2532	0.0864808	RPLP0	RPLP0	0
OK	0	38.2178	0.0863994	HLA-A	HLA-A	0
OK	0	38.1934	0.0863432	PTMS	PTMS	0
OK	0	38.1763	0.0862866	TCF12	TCF12	0
OK	0	38.1681	0.086107	RTKN2	RTKN2	0
OK	0	38.0775	0.0860611	RHOBTB3	RHOBTB3	0
OK	0	38.0315	0.0859641	SLC10A4	SLC10A4	0
OK	0	37.9687	0.085795	ID4	ID4	0
OK	0	37.7999	0.0852042	UHRF1	UHRF1	0
OK	0	37.7654	0.0852617	MSH6	MSH6	0
OK	0	37.749	0.0850821	SATB1	SATB1	0
OK	0	37.7436	0.0851297	CENPA	CENPA	0
OK	0	37.7178	0.0851414	CIT	CIT	0
OK	0	37.6214	0.0850517	FJX1	FJX1	0
OK	2.85886e-308	37.5127	0.084768	RPA3	RPA3	1.60196e-306
OK	5.0182e-308	37.4977	0.0845144	AURKB	AURKB	2.8058e-306
OK	4.68446e-307	37.4381	0.0846308	SFPQ	SFPQ	2.61348e-305
OK	9.10668e-306	37.3588	0.0843401	MNS1	MNS1	5.06959e-304
OK	4.64315e-304	37.2535	0.0839498	H3C8	H3C8	2.57917e-302
OK	5.66702e-304	37.2482	0.0840353	KIF18A	KIF18A	3.14108e-302
OK	3.83439e-303	37.1969	0.0839625	WDR76	WDR76	2.1207e-301
OK	1.18043e-302	37.1666	0.0833132	IGSF9B	IGSF9B	6.51453e-301
OK	1.74412e-301	37.0942	0.0838005	GLCCI1	GLCCI1	9.60467e-300
OK	5.09142e-301	37.0653	0.0837824	DCLK1	DCLK1	2.79776e-299
OK	5.72497e-301	37.0621	0.0837821	MYL6	MYL6	3.13915e-299
OK	8.32579e-301	37.052	0.0837219	MIDN	MIDN	4.55547e-299
OK	3.26603e-300	37.0152	0.0835663	H2AC11	H2AC11	1.78319e-298
OK	1.42503e-299	36.9754	0.0835897	RPS4X	RPS4X	7.76382e-298
OK	3.09038e-299	36.9544	0.0834778	PSMC3IP	PSMC3IP	1.68011e-297
OK	1.19025e-296	36.7931	0.0831103	FOXM1	FOXM1	6.45719e-295
OK	1.13962e-295	36.7317	0.0795851	MIR219A2HG	MIR219A2HG	6.1694e-294
OK	8.85601e-295	36.6759	0.0827244	NUSAP1	NUSAP1	4.78412e-293
OK	6.26493e-294	36.6225	0.0827872	RPL6	RPL6	3.37725e-292
OK	7.44012e-293	36.5549	0.0824532	MASTL	MASTL	4.00232e-291
OK	4.90828e-291	36.4403	0.082372	LSM4	LSM4	2.6348e-289
OK	2.0681e-290	36.4008	0.082272	MYO10	MYO10	1.10784e-288
OK	3.3454e-289	36.3243	0.0821022	LDHA	LDHA	1.78832e-287
OK	4.92147e-289	36.3137	0.082094	RPS15	RPS15	2.62533e-287
OK	8.96926e-289	36.2972	0.0820567	RPL35	RPL35	4.77464e-287
OK	1.62987e-287	36.2172	0.0815896	KAZN	KAZN	8.65832e-286
OK	4.48107e-285	36.0619	0.0815186	FUS	FUS	2.37553e-283
OK	1.01384e-284	36.0393	0.0814438	DSEL	DSEL	5.36349e-283
OK	1.28158e-283	35.9689	0.0793415	COPG2IT1	COPG2IT1	6.7659e-282
OK	2.73668e-282	35.8838	0.0810673	PEA15	PEA15	1.44181e-280
OK	3.93706e-282	35.8736	0.076469	TRPC4	TRPC4	2.06995e-280
OK	7.23371e-281	35.7925	0.0806838	ENSG00000305512	ENSG00000305512	3.79539e-279
OK	3.25743e-280	35.7504	0.080661	TXNIP	TXNIP	1.70561e-278
OK	3.57396e-280	35.7478	0.0806222	NEK2	NEK2	1.86752e-278
OK	5.96556e-280	35.7335	0.080781	RPL30	RPL30	3.11086e-278
OK	1.03258e-279	35.7182	0.0807432	YBX1	YBX1	5.37363e-278
OK	1.22884e-279	35.7133	0.0805875	E2F7	E2F7	6.38197e-278
OK	3.43372e-279	35.6845	0.0805991	GPNMB	GPNMB	1.77968e-277
OK	8.90434e-278	35.5933	0.0803775	CCDC34	CCDC34	4.60574e-276
OK	1.54094e-277	35.5779	0.0804133	RCN2	RCN2	7.95439e-276
OK	2.91503e-277	35.56	0.0803605	PCSK1N	PCSK1N	1.50171e-275
OK	8.22926e-277	35.5308	0.0803206	PJA2	PJA2	4.23087e-275
OK	1.23967e-276	35.5193	0.0802909	CHPF	CHPF	6.36065e-275
OK	3.03818e-276	35.494	0.0801639	NCAPG2	NCAPG2	1.55574e-274
OK	4.19161e-275	35.4201	0.0800706	RPL10A	RPL10A	2.14208e-273
OK	4.98625e-275	35.4152	0.0799734	CDCA3	CDCA3	2.54308e-273
OK	9.27553e-275	35.3977	0.0796058	MEG3	MEG3	4.72128e-273
OK	1.20108e-274	35.3904	0.0797916	NXPH1	NXPH1	6.10141e-273
OK	4.1977e-274	35.355	0.0798606	ATP1B1	ATP1B1	2.12816e-272
OK	2.52681e-273	35.3042	0.078738	SLC32A1	SLC32A1	1.27851e-271
OK	3.73053e-273	35.2932	0.0797815	RPS13	RPS13	1.88384e-271
OK	1.95813e-272	35.2462	0.0796677	NCAN	NCAN	9.86864e-271
OK	5.48874e-272	35.217	0.0796108	RPL19	RPL19	2.76079e-270
OK	5.93013e-272	35.2148	0.0796075	RPL7A	RPL7A	2.97695e-270
OK	5.46935e-270	35.0862	0.0793046	ANXA5	ANXA5	2.74025e-268
OK	1.51465e-268	34.9915	0.0790776	ODC1	ODC1	7.57386e-267
OK	2.33598e-267	34.9133	0.078926	RPL18	RPL18	1.1658e-265
OK	3.0618e-267	34.9056	0.0788992	CSRP2	CSRP2	1.52505e-265
OK	5.37509e-265	34.7573	0.0785728	MT-ND3	MT-ND3	2.67207e-263
OK	6.45195e-265	34.7521	0.0785507	RPL24	RPL24	3.20117e-263
OK	7.96153e-265	34.746	0.0785476	RPS19	RPS19	3.9425e-263
OK	4.26293e-263	34.6314	0.0782789	HTRA1	HTRA1	2.10689e-261
OK	2.52522e-259	34.3798	0.0777198	RPL12	RPL12	1.24564e-257
OK	2.73527e-259	34.3775	0.0777128	GSTP1	GSTP1	1.34666e-257
OK	4.23406e-259	34.3648	0.0776746	HNRNPA3	HNRNPA3	2.08055e-257
OK	5.90995e-259	34.3551	0.0776477	DST	DST	2.89849e-257
OK	1.17495e-258	34.3351	0.077608	GRINA	GRINA	5.7514e-257
OK	3.12366e-258	34.3066	0.0771433	PLK2	PLK2	1.52612e-256
OK	1.45812e-257	34.2617	0.0764916	APOD	APOD	7.11028e-256
OK	9.49957e-257	34.207	0.0773232	HSP90AA1	HSP90AA1	4.62349e-255
OK	1.79849e-256	34.1884	0.0771748	HSD17B14	HSD17B14	8.73672e-255
OK	2.11912e-256	34.1836	0.0772388	PHF19	PHF19	1.02747e-254
OK	6.24462e-256	34.152	0.0771945	GLUL	GLUL	3.02202e-254
OK	3.20441e-255	34.1041	0.0770712	MAP4K4	MAP4K4	1.54781e-253
OK	5.2316e-255	34.0898	0.0770419	H2AZ2	H2AZ2	2.52222e-253
OK	1.77057e-254	34.054	0.0768335	TK1	TK1	8.52008e-253
OK	3.06925e-254	34.0379	0.0767581	CRACD	CRACD	1.47416e-252
OK	3.95978e-254	34.0304	0.0766775	DOCK10	DOCK10	1.89831e-252
OK	1.62491e-253	33.9889	0.0768059	IFITM3	IFITM3	7.77523e-252
OK	2.93692e-253	33.9715	0.0767788	LMNA	LMNA	1.40269e-251
OK	1.78387e-252	33.9184	0.0766719	TUBB2B	TUBB2B	8.50402e-251
OK	3.01328e-250	33.767	0.0762632	BLVRB	BLVRB	1.4338e-248
OK	2.56558e-249	33.7035	0.0761232	NDRG4	NDRG4	1.21851e-247
OK	1.324e-248	33.6549	0.075943	RACGAP1	RACGAP1	6.2766e-247
OK	1.70224e-248	33.6474	0.0760606	RPS9	RPS9	8.05476e-247
OK	3.16121e-246	33.4919	0.0751543	PLPPR3	PLPPR3	1.49307e-244
OK	9.15384e-245	33.3913	0.075474	SESN3	SESN3	4.31548e-243
OK	1.82882e-244	33.3706	0.0754351	RPL5	RPL5	8.60587e-243
OK	4.77217e-244	33.3419	0.0753346	EMP2	EMP2	2.24152e-242
OK	3.29066e-243	33.284	0.0752312	HMGN1	HMGN1	1.54281e-241
OK	3.85398e-242	33.2101	0.0749816	ASF1B	ASF1B	1.80361e-240
OK	2.78363e-241	33.1505	0.0749344	GAPDH	GAPDH	1.30032e-239
OK	6.6573e-241	33.1242	0.0746684	MIAT	MIAT	3.10415e-239
OK	3.54168e-240	33.0738	0.074639	NCAPD2	NCAPD2	1.6484e-238
OK	6.35199e-240	33.0561	0.0747211	RPL13A	RPL13A	2.95102e-238
OK	4.14731e-239	32.9994	0.0742618	DEPDC1	DEPDC1	1.92327e-237
OK	7.3655e-239	32.982	0.0745009	CCND1	CCND1	3.40948e-237
OK	7.73494e-238	32.9107	0.0734934	RPH3A	RPH3A	3.57402e-236
OK	1.94698e-237	32.8826	0.0740629	PAK3	PAK3	8.97999e-236
OK	1.25485e-234	32.6855	0.0738845	ZEB1	ZEB1	5.77726e-233
OK	2.02583e-234	32.6709	0.0737907	KIF22	KIF22	9.31007e-233
OK	3.32819e-234	32.6557	0.0737695	CADM4	CADM4	1.52679e-232
OK	3.12073e-233	32.5871	0.0735343	TNK2	TNK2	1.42905e-231
OK	3.42625e-233	32.5843	0.0736513	S100A13	S100A13	1.56614e-231
OK	4.27708e-233	32.5775	0.0736361	PARP1	PARP1	1.95157e-231
OK	2.76881e-232	32.5201	0.0734954	FAT1	FAT1	1.26112e-230
OK	2.24209e-231	32.4558	0.0733669	RPS27A	RPS27A	1.01939e-229
OK	2.94326e-230	32.3765	0.0731777	CD9	CD9	1.33581e-228
OK	3.79993e-230	32.3686	0.073168	RPS3	RPS3	1.72156e-228
OK	7.04593e-230	32.3495	0.0731229	GPX4	GPX4	3.18651e-228
OK	1.22752e-229	32.3324	0.073014	LRRC3B	LRRC3B	5.54162e-228
OK	8.08355e-228	32.2027	0.0727688	TRAF4	TRAF4	3.64287e-226
OK	8.90969e-228	32.1997	0.072679	PLEKHA5	PLEKHA5	4.0081e-226
OK	1.20854e-227	32.1902	0.0727216	PHIP	PHIP	5.42719e-226
OK	2.93016e-227	32.1627	0.0726335	ENSG00000291224	ENSG00000291224	1.31353e-225
OK	6.49174e-227	32.138	0.0726019	RFC2	RFC2	2.90502e-225
OK	6.61579e-227	32.1374	0.0725877	LMO2	LMO2	2.95536e-225
OK	1.86678e-226	32.1052	0.0724828	MMS22L	MMS22L	8.32458e-225
OK	1.18787e-224	31.9757	0.0722366	ACAP3	ACAP3	5.28789e-223
OK	3.27622e-223	31.8719	0.069973	CA10	CA10	1.45589e-221
OK	5.36156e-223	31.8564	0.0720077	ENO1	ENO1	2.37845e-221
OK	2.62336e-222	31.8066	0.0716561	TUBB4A	TUBB4A	1.16173e-220
OK	4.4752e-222	31.7898	0.0716217	NEU4	NEU4	1.97838e-220
OK	4.48917e-221	31.7173	0.0716881	KPNB1	KPNB1	1.98113e-219
OK	1.21084e-219	31.6133	0.0713885	RFC4	RFC4	5.33439e-218
OK	1.24685e-219	31.6124	0.0713828	MEST	MEST	5.48355e-218
OK	1.60706e-219	31.6044	0.0713122	ELAVL2	ELAVL2	7.05562e-218
OK	2.47493e-219	31.5907	0.0713589	PNRC1	PNRC1	1.08472e-217
OK	3.94858e-219	31.576	0.0704728	RASD1	RASD1	1.72764e-217
OK	4.27657e-218	31.5005	0.0712047	RPS27	RPS27	1.86795e-216
OK	1.51317e-217	31.4604	0.0711032	SUPT16H	SUPT16H	6.59804e-216
OK	1.91014e-217	31.453	0.0709972	CCDC18	CCDC18	8.31482e-216
OK	3.43088e-217	31.4344	0.0710489	RPL23A	RPL23A	1.49092e-215
OK	1.61201e-216	31.3852	0.0708524	ENSG00000288765	ENSG00000288765	6.99321e-215
OK	2.17035e-216	31.3757	0.0708865	CADM2	CADM2	9.39945e-215
OK	7.98714e-216	31.3342	0.0705481	TMEM100	TMEM100	3.45326e-214
OK	9.004e-216	31.3304	0.0708007	C12orf57	C12orf57	3.88632e-214
OK	6.12886e-215	31.2692	0.0706783	RPS5	RPS5	2.64089e-213
OK	2.06393e-214	31.2303	0.0705776	BEX3	BEX3	8.87838e-213
OK	8.17733e-214	31.1863	0.0704501	CA12	CA12	3.51172e-212
OK	1.93625e-213	31.1587	0.070412	COL23A1	COL23A1	8.30118e-212
OK	2.04788e-213	31.1569	0.0704276	RPS12	RPS12	8.76505e-212
OK	3.1997e-213	31.1425	0.0703923	CD81	CD81	1.3672e-211
OK	3.93936e-213	31.1359	0.0701552	H2AC13	H2AC13	1.68044e-211
OK	9.05057e-213	31.1092	0.0702001	DNM3	DNM3	3.85434e-211
OK	1.43504e-212	31.0944	0.0702648	TMT1B	TMT1B	6.10118e-211
OK	3.24814e-212	31.0681	0.0700594	MAPK10	MAPK10	1.37868e-210
OK	6.58337e-209	30.8223	0.0696219	SMARCD1	SMARCD1	2.78969e-207
OK	2.63983e-208	30.7773	0.0695643	APLP2	APLP2	1.11677e-206
OK	4.1676e-208	30.7624	0.0694559	TNRC6C	TNRC6C	1.76017e-206
OK	8.23153e-208	30.7403	0.0694647	MAP3K1	MAP3K1	3.47083e-206
OK	3.61705e-207	30.6922	0.0693702	MZT2B	MZT2B	1.52262e-205
OK	3.80835e-207	30.6905	0.0693078	LYN	LYN	1.60051e-205
OK	2.35933e-206	30.6311	0.0689487	GNG3	GNG3	9.8991e-205
OK	4.06195e-206	30.6134	0.0687696	BST2	BST2	1.70149e-204
OK	6.05428e-205	30.5251	0.0687487	KIF20A	KIF20A	2.5319e-203
OK	7.76107e-205	30.517	0.0689365	CXCL14	CXCL14	3.24038e-203
OK	1.11284e-204	30.5052	0.0689185	SAT1	SAT1	4.63869e-203
OK	1.70046e-204	30.4913	0.0689199	SEPTIN7	SEPTIN7	7.07657e-203
OK	1.1999e-203	30.4272	0.0687673	SELENOW	SELENOW	4.98533e-202
OK	2.5399e-203	30.4026	0.0687115	TPI1	TPI1	1.05356e-201
OK	3.24142e-203	30.3946	0.0687004	LMO4	LMO4	1.34238e-201
OK	3.64079e-203	30.3907	0.0685563	SKA3	SKA3	1.50533e-201
OK	5.31786e-203	30.3783	0.0685259	RAB33A	RAB33A	2.19518e-201
OK	1.40398e-202	30.3463	0.0685134	RBL1	RBL1	5.7862e-201
OK	2.51693e-202	30.3271	0.0685257	SERPINE2	SERPINE2	1.03563e-200
OK	3.57389e-202	30.3156	0.0684813	ADGRL4	ADGRL4	1.46817e-200
OK	5.42806e-202	30.3018	0.0684498	DYNC2I2	DYNC2I2	2.22629e-200
OK	5.57035e-202	30.3009	0.0683222	ARHGAP11A	ARHGAP11A	2.28099e-200
OK	1.52947e-201	30.2676	0.0684073	CHASERR	CHASERR	6.25294e-200
OK	4.7096e-201	30.2305	0.0682873	PID1	PID1	1.92236e-199
OK	7.62482e-201	30.2146	0.0681719	SPAG5	SPAG5	3.10733e-199
OK	1.14389e-200	30.2011	0.0682594	SARAF	SARAF	4.65425e-199
OK	4.71086e-200	30.1543	0.066853	MIR124-1HG	MIR124-1HG	1.9137e-198
OK	1.16411e-199	30.1243	0.0669362	CDK6-AS1	CDK6-AS1	4.72149e-198
OK	1.04971e-198	30.0513	0.0679075	TPM4	TPM4	4.25075e-197
OK	2.80045e-197	29.9419	0.0676768	UBC	UBC	1.13223e-195
OK	5.92196e-197	29.917	0.0673433	ASS1	ASS1	2.39049e-195
OK	1.68143e-196	29.8821	0.0674603	POC1A	POC1A	6.77664e-195
OK	1.7604e-196	29.8806	0.0675355	PFN1	PFN1	7.08376e-195
OK	2.45893e-196	29.8694	0.0674433	POLD3	POLD3	9.87902e-195
OK	2.75428e-196	29.8656	0.0674769	MXD4	MXD4	1.10482e-194
OK	4.16839e-196	29.8517	0.0674523	ITPR2	ITPR2	1.66945e-194
OK	3.05489e-195	29.785	0.0673155	PRDX2	PRDX2	1.22157e-193
OK	1.59669e-194	29.7295	0.0671959	SERF2	SERF2	6.37478e-193
OK	1.87383e-194	29.7241	0.0671843	RPS7	RPS7	7.4696e-193
OK	2.83231e-194	29.7102	0.0671515	MACF1	MACF1	1.12728e-192
OK	3.10053e-193	29.6297	0.0668162	BRIP1	BRIP1	1.23211e-191
OK	3.29964e-192	29.5498	0.0667473	BCHE	BCHE	1.3092e-190
OK	2.60903e-191	29.4799	0.0666274	PPP1R14B	PPP1R14B	1.03358e-189
OK	6.32953e-191	29.4498	0.0665639	RPL15	RPL15	2.50359e-189
OK	2.1473e-190	29.4084	0.0663948	TMEM106C	TMEM106C	8.48035e-189
OK	2.92236e-190	29.3979	0.066205	POLQ	POLQ	1.15235e-188
OK	3.36368e-190	29.3931	0.0663709	THY1	THY1	1.32433e-188
OK	3.57437e-190	29.391	0.0651017	CELF4	CELF4	1.40511e-188
OK	5.55122e-190	29.3761	0.0663711	HAT1	HAT1	2.17887e-188
OK	3.02163e-189	29.3184	0.0661623	SAPCD2	SAPCD2	1.18418e-187
OK	4.01626e-189	29.3087	0.06624	GNAS	GNAS	1.57157e-187
OK	6.03652e-189	29.2948	0.0662142	RPS6	RPS6	2.35849e-187
OK	1.7863e-188	29.2578	0.0661235	SRP14	SRP14	6.96848e-187
OK	2.29292e-188	29.2493	0.0660788	NMB	NMB	8.93122e-187
OK	1.67631e-187	29.1813	0.0659545	HNRNPR	HNRNPR	6.51948e-186
OK	1.82934e-187	29.1783	0.0659519	RPL28	RPL28	7.10386e-186
OK	4.73098e-187	29.1457	0.0658749	RPS16	RPS16	1.83439e-185
OK	4.76239e-187	29.1455	0.0658555	PNISR	PNISR	1.84377e-185
OK	5.10341e-187	29.1431	0.0658709	RPS23	RPS23	1.97281e-185
OK	5.57324e-187	29.1401	0.0655954	CDC45	CDC45	2.15117e-185
OK	2.12378e-186	29.0942	0.0657468	HSP90AB1	HSP90AB1	8.18505e-185
OK	5.84016e-186	29.0595	0.0656725	DDX5	DDX5	2.24741e-184
OK	1.056e-185	29.0391	0.065626	SDCBP	SDCBP	4.05757e-184
OK	2.97242e-185	29.0035	0.0655497	RPS27L	RPS27L	1.14041e-183
OK	3.80817e-185	28.995	0.0655319	ITGAV	ITGAV	1.45887e-183
OK	4.26716e-184	28.9116	0.0652637	CENPH	CENPH	1.63225e-182
OK	1.22126e-183	28.8753	0.0652565	TM7SF2	TM7SF2	4.66451e-182
OK	3.45447e-183	28.8393	0.0651436	MEX3A	MEX3A	1.31744e-181
OK	3.51089e-181	28.6788	0.064142	GPR17	GPR17	1.33696e-179
OK	2.18357e-180	28.615	0.0646681	HSPB1	HSPB1	8.30278e-179
OK	5.57455e-180	28.5823	0.0645148	PKIA	PKIA	2.11651e-178
OK	5.78422e-180	28.581	0.0645847	UQCRB	UQCRB	2.19285e-178
OK	1.26072e-179	28.5538	0.0643523	MCM2	MCM2	4.77244e-178
OK	1.98774e-179	28.5378	0.0644936	ECI2	ECI2	7.51344e-178
OK	3.98514e-179	28.5135	0.0644417	SNRPD1	SNRPD1	1.50411e-177
OK	4.88652e-179	28.5063	0.0644228	HSPA8	HSPA8	1.8416e-177
OK	1.18653e-178	28.4752	0.0641496	CLVS2	CLVS2	4.46514e-177
OK	1.48204e-178	28.4674	0.0642644	ROBO2	ROBO2	5.56897e-177
OK	1.71207e-178	28.4624	0.0643247	ENSG00000239922	ENSG00000239922	6.4239e-177
OK	3.13887e-178	28.4411	0.0637976	CCNF	CCNF	1.17602e-176
OK	3.74808e-178	28.4349	0.0642525	ERG28	ERG28	1.40221e-176
OK	3.65694e-176	28.2735	0.0638897	SQSTM1	SQSTM1	1.36611e-174
OK	4.8338e-176	28.2637	0.0638741	SUMO2	SUMO2	1.80311e-174
OK	2.97764e-175	28.1994	0.0636917	BUB3	BUB3	1.10911e-173
OK	3.17243e-175	28.1971	0.0636514	CXADR	CXADR	1.17994e-173
OK	5.94195e-174	28.0931	0.063496	RPS8	RPS8	2.20681e-172
OK	5.98622e-174	28.0929	0.0634877	S100A6	S100A6	2.22003e-172
OK	2.09672e-173	28.0483	0.0633073	NRXN1	NRXN1	7.76454e-172
OK	6.26353e-172	27.9271	0.0629633	PKMYT1	PKMYT1	2.31614e-170
OK	1.79371e-171	27.8894	0.0630328	NME4	NME4	6.62323e-170
OK	6.20846e-171	27.8449	0.0629119	PAQR6	PAQR6	2.28916e-169
OK	1.28482e-170	27.8188	0.0627472	GAS2L3	GAS2L3	4.7305e-169
OK	1.41045e-170	27.8155	0.0602345	TAC3	TAC3	5.18557e-169
OK	1.63219e-170	27.8102	0.0628429	CDK5RAP2	CDK5RAP2	5.99221e-169
OK	1.77138e-170	27.8073	0.062801	ZNF462	ZNF462	6.49388e-169
OK	3.13129e-170	27.7868	0.0627456	MAML2	MAML2	1.14628e-168
OK	4.02958e-170	27.7777	0.0627477	PLAAT3	PLAAT3	1.47302e-168
OK	4.80318e-170	27.7714	0.0625248	IFI6	IFI6	1.7533e-168
OK	1.26516e-169	27.7366	0.0626589	SLBP	SLBP	4.6116e-168
OK	1.27756e-169	27.7362	0.0626721	NPC2	NPC2	4.65018e-168
OK	1.31623e-169	27.7351	0.0626669	SIVA1	SIVA1	4.78411e-168
OK	4.41752e-169	27.6915	0.0616574	MX1	MX1	1.60336e-167
OK	1.6258e-168	27.6445	0.06248	RPS15A	RPS15A	5.89254e-167
OK	3.08501e-168	27.6213	0.0623884	DPP7	DPP7	1.11655e-166
OK	3.586e-168	27.6159	0.062386	RBBP8	RBBP8	1.29603e-166
OK	4.46281e-168	27.608	0.0622476	CENPJ	CENPJ	1.61064e-166
OK	1.29979e-167	27.5693	0.0623055	RTN4	RTN4	4.68438e-166
OK	1.97239e-166	27.4706	0.0620772	HNRNPM	HNRNPM	7.09837e-165
OK	5.44292e-166	27.4337	0.0619793	NSD2	NSD2	1.95608e-164
OK	1.04273e-165	27.41	0.0619407	COX7C	COX7C	3.74212e-164
OK	3.15488e-165	27.3696	0.0617409	ENSG00000267383	ENSG00000267383	1.13062e-163
OK	6.17413e-165	27.3451	0.0618055	MT-CO3	MT-CO3	2.20954e-163
OK	9.70919e-165	27.3286	0.0610386	DOCK5	DOCK5	3.46978e-163
OK	1.00849e-164	27.3272	0.0617465	ZYX	ZYX	3.599e-163
OK	1.03537e-164	27.3262	0.0616304	CIP2A	CIP2A	3.6898e-163
OK	5.02967e-164	27.2684	0.061553	ANKS1B	ANKS1B	1.78994e-162
OK	1.64419e-163	27.225	0.0615088	PIK3R1	PIK3R1	5.84315e-162
OK	1.80387e-163	27.2216	0.0604802	ETS1	ETS1	6.40174e-162
OK	2.21731e-163	27.214	0.0614693	RANGAP1	RANGAP1	7.85806e-162
OK	3.03011e-163	27.2025	0.0614532	BTG3	BTG3	1.07237e-161
OK	5.80371e-163	27.1787	0.0614206	SUB1	SUB1	2.05113e-161
OK	4.07521e-162	27.107	0.0612564	SEMA6D	SEMA6D	1.43826e-160
OK	4.43017e-162	27.1039	0.0611844	LRRC4C	LRRC4C	1.56137e-160
OK	5.29075e-162	27.0973	0.0612399	NPM1	NPM1	1.86211e-160
OK	1.83125e-161	27.0515	0.0587657	STC2	STC2	6.43633e-160
OK	6.7321e-161	27.0034	0.060519	FAM83D	FAM83D	2.36289e-159
OK	4.00843e-160	26.9374	0.0606843	TCF19	TCF19	1.40499e-158
OK	5.98211e-160	26.9225	0.0591074	UGT8	UGT8	2.0939e-158
OK	6.34979e-160	26.9203	0.0607326	IFI44L	IFI44L	2.21956e-158
OK	1.55279e-159	26.8871	0.0605176	SRRM4	SRRM4	5.42034e-158
OK	1.88285e-159	26.88	0.0556758	DMRT3	DMRT3	6.56352e-158
OK	1.9814e-159	26.8781	0.0607419	ADGRG1	ADGRG1	6.89765e-158
OK	2.44704e-159	26.8702	0.0607162	SCD5	SCD5	8.50706e-158
OK	3.19765e-159	26.8603	0.0606963	HP1BP3	HP1BP3	1.11014e-157
OK	1.42558e-158	26.8047	0.0605339	LBR	LBR	4.94251e-157
OK	5.81098e-157	26.6662	0.0602487	DDX39A	DDX39A	2.01195e-155
OK	9.16291e-157	26.6491	0.0602221	SCD	SCD	3.16821e-155
OK	2.0763e-156	26.6184	0.0601143	GJA1	GJA1	7.16939e-155
OK	4.8244e-156	26.5868	0.0599451	FANCA	FANCA	1.6636e-154
OK	2.62265e-155	26.5231	0.0598256	TRIP13	TRIP13	9.03152e-154
OK	2.62748e-155	26.5231	0.0599228	ZCCHC24	ZCCHC24	9.03599e-154
OK	3.76297e-155	26.5095	0.0596874	CITED2	CITED2	1.29236e-153
OK	1.50967e-154	26.4571	0.0596664	SPDL1	SPDL1	5.17787e-153
OK	2.71719e-154	26.435	0.0597421	RPS3A	RPS3A	9.30693e-153
OK	1.62119e-153	26.3674	0.0595037	NPNT	NPNT	5.54546e-152
OK	2.8556e-153	26.346	0.0594675	CDKN2C	CDKN2C	9.75487e-152
OK	8.85346e-153	26.303	0.059407	NCAPD3	NCAPD3	3.02034e-151
OK	1.31685e-152	26.288	0.0592295	SP8	SP8	4.48642e-151
OK	1.78071e-152	26.2765	0.0593847	RPL23	RPL23	6.05869e-151
OK	2.53312e-152	26.2631	0.0593578	MT-CO2	MT-CO2	8.60723e-151
OK	3.5212e-152	26.2506	0.0585816	SPP1	SPP1	1.19487e-150
OK	4.26405e-151	26.1555	0.0591109	FAM181B	FAM181B	1.44503e-149
OK	4.31663e-151	26.1551	0.0590236	MIR4435-2HG	MIR4435-2HG	1.46091e-149
OK	5.33212e-151	26.147	0.0590348	CLDN5	CLDN5	1.8022e-149
OK	1.08822e-150	26.1197	0.059009	RPAIN	RPAIN	3.67322e-149
OK	3.56934e-150	26.0743	0.0588187	OMG	OMG	1.20322e-148
OK	2.20723e-149	26.0044	0.0587508	UCHL1	UCHL1	7.43071e-148
OK	1.58882e-148	25.9285	0.0585878	KHDRBS1	KHDRBS1	5.34178e-147
OK	7.87995e-148	25.8668	0.0581759	CSPG4	CSPG4	2.64584e-146
OK	1.23652e-147	25.8494	0.0570929	BARX1-DT	BARX1-DT	4.14641e-146
OK	2.10403e-147	25.8288	0.0582474	FANCD2	FANCD2	7.04614e-146
OK	2.48176e-147	25.8224	0.0578013	HES5	HES5	8.30024e-146
OK	2.57817e-147	25.821	0.0578328	GAL3ST1	GAL3ST1	8.61143e-146
OK	3.75936e-147	25.8064	0.0583114	SSRP1	SSRP1	1.25404e-145
OK	7.42253e-147	25.78	0.0580324	BRINP1	BRINP1	2.47276e-145
OK	2.55616e-146	25.7321	0.0580797	RBFOX2	RBFOX2	8.50457e-145
OK	2.96517e-146	25.7263	0.0568341	IFIT1	IFIT1	9.85253e-145
OK	5.98547e-146	25.6991	0.0580461	RAP2A	RAP2A	1.98624e-144
OK	3.86689e-145	25.6265	0.0579001	TMEM132A	TMEM132A	1.28154e-143
OK	5.70554e-145	25.6113	0.0578771	KIF1B	KIF1B	1.88844e-143
OK	1.88581e-144	25.5647	0.0576638	KCND2	KCND2	6.23365e-143
OK	4.76194e-144	25.5285	0.0561124	CNTN1	CNTN1	1.57205e-142
OK	9.93532e-144	25.4997	0.0572716	S100A10	S100A10	3.27571e-142
OK	2.62896e-143	25.4616	0.0574752	GINS1	GINS1	8.6566e-142
OK	3.19166e-143	25.4539	0.0575157	VEGFB	VEGFB	1.04959e-141
OK	3.75802e-143	25.4475	0.0574789	TERF2IP	TERF2IP	1.23425e-141
OK	4.14693e-143	25.4437	0.0575016	RPL29	RPL29	1.36023e-141
OK	1.19521e-142	25.4021	0.0573174	GINS4	GINS4	3.91537e-141
OK	2.17805e-142	25.3785	0.0573442	HNRNPH3	HNRNPH3	7.12593e-141
OK	4.49476e-142	25.35	0.0563094	HK2	HK2	1.46867e-140
OK	6.11632e-142	25.3379	0.0572609	SOX2	SOX2	1.99597e-140
OK	1.41478e-141	25.3048	0.0559632	ACTL6B	ACTL6B	4.61103e-140
OK	1.86929e-141	25.2938	0.0571563	FLNA	FLNA	6.08461e-140
OK	2.51355e-141	25.2821	0.0571323	STK17A	STK17A	8.17127e-140
OK	3.40791e-141	25.2701	0.0570987	SPTBN1	SPTBN1	1.10647e-139
OK	4.85782e-141	25.2561	0.057075	KIF5B	KIF5B	1.57522e-139
OK	6.39549e-141	25.2452	0.0568781	RAD51	RAD51	2.0712e-139
OK	1.01095e-140	25.2271	0.0569702	CDC25B	CDC25B	3.26985e-139
OK	2.13392e-139	25.1061	0.0567189	ITGA6	ITGA6	6.89328e-138
OK	8.3109e-139	25.052	0.0566112	PHPT1	PHPT1	2.68132e-137
OK	9.15349e-139	25.0481	0.0566062	RPS24	RPS24	2.94943e-137
OK	2.16168e-138	25.0138	0.0565003	NIBAN1	NIBAN1	6.95659e-137
OK	2.9719e-138	25.0011	0.0564739	RPS6KA2	RPS6KA2	9.55194e-137
OK	7.13204e-138	24.9661	0.056416	NAP1L1	NAP1L1	2.28942e-136
OK	1.98459e-137	24.9252	0.0563102	SEZ6L	SEZ6L	6.36266e-136
OK	2.368e-137	24.9181	0.0562958	ST6GALNAC5	ST6GALNAC5	7.58234e-136
OK	1.70623e-136	24.8389	0.0558538	P2RX7	P2RX7	5.45653e-135
OK	2.57733e-136	24.8223	0.055989	WEE1	WEE1	8.232e-135
OK	2.11197e-135	24.7375	0.0558911	GGCT	GGCT	6.7372e-134
OK	2.25026e-135	24.735	0.0549141	MFNG	MFNG	7.1694e-134
OK	3.58927e-135	24.7161	0.0557949	CYTOR	CYTOR	1.14213e-133
OK	6.05736e-135	24.695	0.055803	CHCHD2	CHCHD2	1.9251e-133
OK	8.76559e-135	24.68	0.0557206	ENSG00000260664	ENSG00000260664	2.78234e-133
OK	1.22599e-134	24.6664	0.0557308	LSM5	LSM5	3.88666e-133
OK	1.63289e-134	24.6548	0.0556891	AKAP9	AKAP9	5.1702e-133
OK	4.76579e-134	24.6114	0.0548989	ENSG00000291233	ENSG00000291233	1.50712e-132
OK	7.29075e-134	24.5942	0.0555313	CBX3	CBX3	2.30276e-132
OK	4.09255e-133	24.524	0.0553412	COL9A1	COL9A1	1.29102e-131
OK	5.35703e-133	24.5131	0.0553309	RPE65	RPE65	1.68783e-131
OK	1.07191e-132	24.4848	0.0538523	MIR7-3HG	MIR7-3HG	3.37308e-131
OK	2.00079e-132	24.4594	0.0552686	HSP90B1	HSP90B1	6.28835e-131
OK	6.90812e-132	24.4087	0.055159	RPL37	RPL37	2.1685e-130
OK	9.66396e-132	24.395	0.0550862	PTK2B	PTK2B	3.02986e-130
OK	2.5688e-131	24.355	0.0550209	AP1S2	AP1S2	8.04388e-130
OK	1.22246e-130	24.2909	0.0546187	H3C4	H3C4	3.8233e-129
OK	1.45247e-130	24.2838	0.0548687	DCXR	DCXR	4.5371e-129
OK	2.42142e-129	24.1679	0.0544727	DSN1	DSN1	7.55458e-128
OK	4.47139e-129	24.1425	0.0545447	TPM2	TPM2	1.39333e-127
OK	6.55583e-129	24.1267	0.0519294	NSG1	NSG1	2.04037e-127
OK	1.43358e-128	24.0943	0.0544306	ZMAT3	ZMAT3	4.4563e-127
OK	5.69222e-128	24.0371	0.0541049	CDC25C	CDC25C	1.76729e-126
OK	6.0613e-128	24.0345	0.0542976	RIF1	RIF1	1.87959e-126
OK	6.86878e-128	24.0293	0.0542748	TMEM158	TMEM158	2.12741e-126
OK	9.8706e-128	24.0142	0.0542633	NKAIN3	NKAIN3	3.05343e-126
OK	2.45858e-127	23.9763	0.0541748	NFIC	NFIC	7.59633e-126
OK	3.21256e-127	23.9651	0.054139	FYN	FYN	9.91393e-126
OK	3.66354e-127	23.9597	0.054098	CHCHD10	CHCHD10	1.1292e-125
OK	6.50995e-127	23.9357	0.053781	PLPPR1	PLPPR1	2.00412e-125
OK	1.9163e-126	23.8906	0.0539457	FAM110B	FAM110B	5.89234e-125
OK	2.72812e-126	23.8759	0.053891	GRIA1	GRIA1	8.37847e-125
OK	5.69021e-126	23.8451	0.05387	RRAGD	RRAGD	1.74545e-124
OK	8.88258e-126	23.8265	0.0538296	HDGF	HDGF	2.72143e-124
OK	9.25987e-126	23.8247	0.0537726	LONRF2	LONRF2	2.83363e-124
OK	1.12229e-125	23.8167	0.0538235	MT-CYB	MT-CYB	3.43024e-124
OK	3.13419e-125	23.7736	0.0525756	CDKN1C	CDKN1C	9.56809e-124
OK	3.87832e-125	23.7646	0.0506417	PDGFB	PDGFB	1.18256e-123
OK	5.60742e-125	23.7491	0.0536323	TUBG1	TUBG1	1.70776e-123
OK	7.02935e-125	23.7396	0.0535488	GPC2	GPC2	2.13826e-123
OK	1.64166e-124	23.7039	0.0535658	QKI	QKI	4.98783e-123
OK	9.11787e-124	23.6316	0.0533087	CTTNBP2	CTTNBP2	2.76698e-122
OK	1.31658e-123	23.6161	0.0533157	ARID1B	ARID1B	3.99066e-122
OK	2.72051e-123	23.5854	0.0532592	TMEM97	TMEM97	8.2363e-122
OK	5.40509e-122	23.4586	0.053009	CALD1	CALD1	1.63445e-120
OK	1.1714e-121	23.4256	0.0528874	KCNQ2	KCNQ2	3.53801e-120
OK	1.21919e-121	23.4239	0.049203	RIPPLY3	RIPPLY3	3.678e-120
OK	1.90295e-121	23.4049	0.0527136	TROAP	TROAP	5.73398e-120
OK	1.98277e-121	23.4032	0.0528635	PAFAH1B3	PAFAH1B3	5.96747e-120
OK	1.03833e-120	23.3325	0.0526752	HIRIP3	HIRIP3	3.12135e-119
OK	1.79923e-120	23.3089	0.0526359	EPB41L2	EPB41L2	5.40234e-119
OK	4.0109e-120	23.2746	0.0525829	CLIC1	CLIC1	1.20289e-118
OK	1.00254e-119	23.2353	0.0524994	HSD17B12	HSD17B12	3.00315e-118
OK	2.8789e-119	23.1899	0.0523754	AKAP12	AKAP12	8.61377e-118
OK	4.39328e-118	23.0723	0.0518646	EXO1	EXO1	1.31295e-116
OK	8.0831e-118	23.0459	0.0520725	HNRNPDL	HNRNPDL	2.41284e-116
OK	8.6907e-118	23.0428	0.0520382	PHGDH	PHGDH	2.59119e-116
OK	3.92742e-117	22.9773	0.0519163	SNRPG	SNRPG	1.16962e-115
OK	7.04912e-117	22.9519	0.0517668	LRR1	LRR1	2.09685e-115
OK	1.11432e-116	22.932	0.0518109	ARGLU1	ARGLU1	3.31084e-115
OK	2.11814e-116	22.904	0.0517581	MT-ND4	MT-ND4	6.28603e-115
OK	2.24331e-116	22.9015	0.0509022	FILIP1L	FILIP1L	6.64979e-115
OK	4.08256e-116	22.8754	0.0515074	TM4SF1	TM4SF1	1.20878e-114
OK	4.37903e-116	22.8724	0.0516664	SNHG19	SNHG19	1.29506e-114
OK	1.90229e-115	22.8082	0.0515362	CAMK2D	CAMK2D	5.61934e-114
OK	2.62197e-115	22.7941	0.0509349	H4C4	H4C4	7.73631e-114
OK	5.31268e-115	22.7632	0.0513195	PLA2G5	PLA2G5	1.56574e-113
OK	6.74802e-115	22.7527	0.0513153	MCUB	MCUB	1.98647e-113
OK	8.5725e-115	22.7422	0.0513175	CEP152	CEP152	2.52065e-113
OK	1.11841e-114	22.7305	0.0513021	CERS6	CERS6	3.28478e-113
OK	4.4653e-114	22.6696	0.0511446	PROX1	PROX1	1.30996e-112
OK	4.48176e-114	22.6695	0.0511922	PTPRD	PTPRD	1.31328e-112
OK	5.96887e-114	22.6569	0.0511872	GPM6A	GPM6A	1.74704e-112
OK	7.20016e-114	22.6486	0.0477252	PLXNA4	PLXNA4	2.10502e-112
OK	1.53847e-113	22.6151	0.0510933	PA2G4	PA2G4	4.4927e-112
OK	1.75489e-113	22.6093	0.0510861	RAB31	RAB31	5.11882e-112
OK	1.91652e-113	22.6054	0.0510731	IGF2BP3	IGF2BP3	5.58391e-112
OK	3.45906e-113	22.5793	0.0510162	LHX2	LHX2	1.00667e-111
OK	5.9177e-113	22.5556	0.0507848	UBE2QL1	UBE2QL1	1.72024e-111
OK	9.86875e-113	22.5329	0.0507958	TAGLN	TAGLN	2.86553e-111
OK	6.63725e-112	22.4484	0.0507175	ANK2	ANK2	1.92503e-110
OK	8.87769e-112	22.4354	0.0505351	CD44	CD44	2.57191e-110
OK	5.77035e-111	22.352	0.0504951	GUK1	GUK1	1.66981e-109
OK	2.93116e-110	22.2793	0.0501623	WAKMAR2	WAKMAR2	8.47252e-109
OK	9.15007e-110	22.2283	0.0491504	ENSG00000305782	ENSG00000305782	2.64184e-108
OK	1.29935e-109	22.2125	0.0499438	TIAM2	TIAM2	3.74728e-108
OK	1.34031e-109	22.2111	0.0501904	RPS28	RPS28	3.86106e-108
OK	4.92596e-109	22.1526	0.0500428	LINC00511	LINC00511	1.41743e-107
OK	5.7876e-109	22.1453	0.05003	ZNF106	ZNF106	1.66349e-107
OK	7.2374e-109	22.1352	0.0494797	SPOCK1	SPOCK1	2.07787e-107
OK	7.86687e-109	22.1315	0.0499952	LHFPL6	LHFPL6	2.25605e-107
OK	1.59156e-108	22.0997	0.0497335	DEPDC1B	DEPDC1B	4.55913e-107
OK	1.68848e-108	22.097	0.0499284	SDC3	SDC3	4.83136e-107
OK	2.51727e-108	22.079	0.0498404	LRRC10B	LRRC10B	7.19479e-107
OK	5.82821e-108	22.041	0.0432955	SH2D3C	SH2D3C	1.66394e-106
OK	7.29556e-108	22.0308	0.0496127	LINC03048	LINC03048	2.08054e-106
OK	1.08287e-107	22.0129	0.0496852	BTG2	BTG2	3.08468e-106
OK	1.26466e-107	22.0059	0.0497105	ENAH	ENAH	3.59851e-106
OK	1.37253e-107	22.0022	0.0497026	LAMA4	LAMA4	3.90109e-106
OK	1.99319e-107	21.9852	0.049576	CEMIP2	CEMIP2	5.65888e-106
OK	2.82818e-107	21.9694	0.0496389	PSMA7	PSMA7	8.02061e-106
OK	4.12877e-107	21.9522	0.0475802	CNTNAP2	CNTNAP2	1.16961e-105
OK	4.36915e-107	21.9496	0.0495731	FNBP1L	FNBP1L	1.23633e-105
OK	5.37818e-107	21.9401	0.0495008	FAM111A	FAM111A	1.52017e-105
OK	9.69201e-107	21.9133	0.049514	CANX	CANX	2.73647e-105
OK	1.01934e-106	21.911	0.0494587	MSH2	MSH2	2.87486e-105
OK	1.0671e-106	21.909	0.0495011	XRCC5	XRCC5	3.00622e-105
OK	2.55542e-106	21.8691	0.0493915	PKIB	PKIB	7.19119e-105
OK	7.14392e-106	21.8222	0.0492395	TALAM1	TALAM1	2.00816e-104
OK	1.08394e-105	21.8031	0.0492294	PPIF	PPIF	3.04361e-104
OK	3.86774e-105	21.7448	0.0491195	CPNE8	CPNE8	1.08484e-103
OK	6.40763e-105	21.7216	0.0488838	H2AC4	H2AC4	1.79526e-103
OK	7.22011e-105	21.7161	0.0490687	MT-ND1	MT-ND1	2.02068e-103
OK	7.49144e-105	21.7144	0.0490167	MIS18A	MIS18A	2.09432e-103
OK	1.34385e-104	21.6876	0.049	DNER	DNER	3.7528e-103
OK	1.44312e-104	21.6843	0.0489895	SH3BGRL3	SH3BGRL3	4.02562e-103
OK	1.80833e-104	21.6739	0.0488748	POLA2	POLA2	5.03888e-103
OK	3.66273e-104	21.6414	0.0488365	CENPN	CENPN	1.0195e-102
OK	5.38568e-104	21.6236	0.0391509	PCBP3	PCBP3	1.49744e-102
OK	9.79514e-104	21.596	0.0487959	CFL1	CFL1	2.72049e-102
OK	1.27364e-103	21.5839	0.0486655	NEFL	NEFL	3.53354e-102
OK	1.85558e-103	21.5664	0.04834	FAM13C	FAM13C	5.14249e-102
OK	2.64228e-103	21.5501	0.0486868	FXYD6	FXYD6	7.31479e-102
OK	5.8584e-103	21.5132	0.048599	ITM2C	ITM2C	1.62006e-101
OK	5.94566e-103	21.5125	0.048603	SEPTIN11	SEPTIN11	1.64242e-101
OK	1.17344e-102	21.4809	0.0485342	PREX1	PREX1	3.23798e-101
OK	1.25978e-102	21.4776	0.048517	IQGAP1	IQGAP1	3.47247e-101
OK	1.33957e-102	21.4748	0.0485171	RPS21	RPS21	3.68842e-101
OK	1.45479e-102	21.471	0.0484879	KIDINS220	KIDINS220	4.00138e-101
OK	4.7119e-102	21.4163	0.0483887	CALR	CALR	1.29461e-100
OK	5.4017e-102	21.4099	0.0483577	ITGB8	ITGB8	1.48254e-100
OK	6.75583e-102	21.3995	0.0483479	BRI3	BRI3	1.8522e-100
OK	1.32805e-101	21.3679	0.0482757	CENPX	CENPX	3.63712e-100
OK	1.33136e-101	21.3678	0.0482486	GPSM2	GPSM2	3.64229e-100
OK	1.53279e-101	21.3612	0.0472718	SMIM18	SMIM18	4.18886e-100
OK	1.73472e-101	21.3555	0.0482478	EEF1B2	EEF1B2	4.73564e-100
OK	1.97828e-101	21.3493	0.0482336	NT5DC2	NT5DC2	5.39477e-100
OK	4.87494e-101	21.3071	0.0481317	GABPB1-AS1	GABPB1-AS1	1.32798e-99
OK	1.78881e-100	21.2462	0.0479155	TMTC4	TMTC4	4.8677e-99
OK	8.33635e-100	21.1738	0.047658	SEZ6L2	SEZ6L2	2.26607e-98
OK	8.67343e-100	21.1719	0.0476862	PARPBP	PARPBP	2.35519e-98
OK	1.18955e-99	21.157	0.0476723	ASIC1	ASIC1	3.22669e-98
OK	1.43062e-99	21.1483	0.0477639	DBN1	DBN1	3.87647e-98
OK	1.65643e-99	21.1414	0.0477606	CSTB	CSTB	4.48359e-98
OK	1.81415e-99	21.1371	0.0477534	RPL39	RPL39	4.90531e-98
OK	1.9524e-99	21.1336	0.0475168	H2BC7	H2BC7	5.27355e-98
OK	2.84332e-99	21.1159	0.047661	MZT1	MZT1	7.67187e-98
OK	3.17733e-99	21.1106	0.0477007	RPL37A	RPL37A	8.56404e-98
OK	8.91002e-99	21.0618	0.0475402	LPL	LPL	2.39811e-97
OK	8.91594e-99	21.0618	0.04746	SPC24	SPC24	2.39811e-97
OK	1.68818e-98	21.0315	0.0416425	CRH	CRH	4.5359e-97
OK	2.48264e-98	21.0132	0.0474657	ZKSCAN1	ZKSCAN1	6.66348e-97
OK	7.96867e-97	20.8479	0.046968	MIR124-2HG	MIR124-2HG	2.13657e-95
OK	1.58408e-96	20.815	0.0421335	GREM1	GREM1	4.24282e-95
OK	5.84379e-96	20.7523	0.0468808	FEZ1	FEZ1	1.56357e-94
OK	7.37001e-96	20.7411	0.0468568	COMMD4	COMMD4	1.96986e-94
OK	9.80636e-96	20.7274	0.0467984	MYCBP2	MYCBP2	2.61831e-94
OK	1.19469e-95	20.7179	0.0467986	ASAH1	ASAH1	3.1865e-94
OK	1.53057e-95	20.706	0.046781	DYNLL1	DYNLL1	4.07812e-94
OK	2.77456e-95	20.6773	0.0462362	NEIL3	NEIL3	7.38495e-94
OK	3.98395e-95	20.6598	0.0466662	HNRNPK	HNRNPK	1.05929e-93
OK	4.87073e-95	20.6501	0.0466047	GNG4	GNG4	1.29373e-93
OK	5.76573e-95	20.642	0.0465676	SLC2A13	SLC2A13	1.52986e-93
OK	1.48042e-94	20.5963	0.0465333	PEBP1	PEBP1	3.92404e-93
OK	4.09153e-94	20.547	0.046158	SBK1	SBK1	1.08338e-92
OK	8.02485e-94	20.5143	0.0463103	MEIS3	MEIS3	2.12268e-92
OK	1.87042e-93	20.4731	0.0458994	H2AC21	H2AC21	4.94239e-92
OK	4.95782e-93	20.4255	0.0460977	FTX	FTX	1.3087e-91
OK	5.1127e-93	20.424	0.0461023	LMNB2	LMNB2	1.34819e-91
OK	7.67402e-93	20.4042	0.0460762	CASP3	CASP3	2.02151e-91
OK	8.88407e-93	20.397	0.0460438	CTNNAL1	CTNNAL1	2.33786e-91
OK	1.48992e-92	20.3717	0.0457804	H2BC4	H2BC4	3.91672e-91
OK	1.8742e-92	20.3605	0.0459676	LINC00632	LINC00632	4.92184e-91
OK	3.60375e-92	20.3284	0.0459052	CEP78	CEP78	9.45411e-91
OK	8.71961e-92	20.285	0.0458081	PTPRE	PTPRE	2.28516e-90
OK	1.10565e-91	20.2733	0.0454399	GDF15	GDF15	2.89463e-90
OK	1.42424e-91	20.2609	0.045748	ACTN1	ACTN1	3.7249e-90
OK	4.34119e-91	20.2059	0.045648	TRIM9	TRIM9	1.13421e-89
OK	5.66493e-91	20.1928	0.0456108	WSB1	WSB1	1.47855e-89
OK	8.45598e-91	20.173	0.0455566	LRRN3	LRRN3	2.20477e-89
OK	1.83893e-90	20.1345	0.0454655	A2M	A2M	4.78985e-89
OK	4.67034e-90	20.0883	0.0453783	RHOC	RHOC	1.21524e-88
OK	6.15015e-90	20.0746	0.0453529	RPL21	RPL21	1.59866e-88
OK	6.87282e-90	20.0691	0.0354808	PDC	PDC	1.7847e-88
OK	1.18588e-89	20.042	0.0345638	LINC03062	LINC03062	3.07632e-88
OK	1.26582e-89	20.0387	0.0452619	SNRPE	SNRPE	3.28034e-88
OK	1.26907e-89	20.0386	0.0452567	SMCHD1	SMCHD1	3.28544e-88
OK	1.31339e-89	20.0369	0.045198	EFHD2	EFHD2	3.39674e-88
OK	1.4902e-89	20.0306	0.0451788	TIMELESS	TIMELESS	3.8501e-88
OK	3.51349e-89	19.9878	0.0451294	TFDP2	TFDP2	9.06835e-88
OK	3.56605e-89	19.9871	0.0451482	PPDPF	PPDPF	9.19471e-88
OK	3.77377e-89	19.9843	0.0450579	SLCO1C1	SLCO1C1	9.72049e-88
OK	3.82747e-89	19.9836	0.0451148	C19orf48P	C19orf48P	9.84888e-88
OK	4.87688e-89	19.9715	0.0448721	MCM8	MCM8	1.25366e-87
OK	5.08586e-89	19.9694	0.043979	MAFB	MAFB	1.30607e-87
OK	1.23742e-88	19.9249	0.0449315	COL9A2	COL9A2	3.17455e-87
OK	1.98528e-88	19.9012	0.0449451	DCTN3	DCTN3	5.08804e-87
OK	3.55445e-88	19.872	0.0447748	FANCB	FANCB	9.10054e-87
OK	4.1366e-88	19.8644	0.0448765	PPM1G	PPM1G	1.05804e-86
OK	4.87208e-88	19.8562	0.044858	RPL14	RPL14	1.24491e-86
OK	5.55444e-88	19.8496	0.0447635	DPYSL5	DPYSL5	1.41785e-86
OK	9.55891e-88	19.8223	0.0447607	CBX1	CBX1	2.43762e-86
OK	1.27316e-87	19.8079	0.0447425	SPTAN1	SPTAN1	3.24345e-86
OK	1.43629e-87	19.8018	0.0446667	NETO1	NETO1	3.65537e-86
OK	1.51805e-87	19.799	0.0447176	EXOSC8	EXOSC8	3.85962e-86
OK	1.99308e-87	19.7853	0.0446889	ATP6V1G1	ATP6V1G1	5.06235e-86
OK	2.83832e-87	19.7675	0.0446569	PRDX5	PRDX5	7.20206e-86
OK	4.42492e-87	19.745	0.0445746	F3	F3	1.12168e-85
OK	6.24041e-87	19.7277	0.0445683	CCDC85B	CCDC85B	1.58033e-85
OK	7.09804e-87	19.7212	0.0445414	ARL2BP	ARL2BP	1.79573e-85
OK	8.90967e-87	19.7097	0.0445209	PTGES3	PTGES3	2.25183e-85
OK	9.03582e-87	19.7089	0.044515	POLE3	POLE3	2.28145e-85
OK	2.01374e-86	19.6683	0.0443466	CRACDL	CRACDL	5.07947e-85
OK	2.69624e-86	19.6535	0.0444001	COX8A	COX8A	6.79432e-85
OK	4.69652e-86	19.6253	0.0443287	ITGB5	ITGB5	1.18232e-84
OK	6.06956e-86	19.6123	0.0441604	PLEKHH2	PLEKHH2	1.52647e-84
OK	6.25473e-86	19.6108	0.0442816	TOPBP1	TOPBP1	1.57149e-84
OK	7.43773e-86	19.602	0.0442583	CCND2	CCND2	1.86689e-84
OK	3.15773e-85	19.5283	0.0439439	CDK5R1	CDK5R1	7.91819e-84
OK	3.2752e-85	19.5264	0.0441154	ATP5F1E	ATP5F1E	8.20471e-84
OK	3.35681e-85	19.5251	0.0441059	PNN	PNN	8.40091e-84
OK	3.62627e-85	19.5212	0.0441029	RPSA	RPSA	9.06639e-84
OK	5.39111e-85	19.5009	0.0440556	HINT1	HINT1	1.34656e-83
OK	9.98139e-85	19.4694	0.0439644	NIN	NIN	2.49067e-83
OK	1.05022e-84	19.4668	0.043915	CHD3	CHD3	2.61808e-83
OK	1.14441e-84	19.4624	0.0438331	GSE1	GSE1	2.85009e-83
OK	1.93013e-84	19.4356	0.0438659	CCDC14	CCDC14	4.8022e-83
OK	2.1159e-84	19.4309	0.0438483	SLC25A18	SLC25A18	5.25929e-83
OK	4.11598e-84	19.3967	0.0437791	PLCB1	PLCB1	1.02207e-82
OK	4.53482e-84	19.3917	0.0437714	SNHG3	SNHG3	1.12499e-82
OK	4.68961e-84	19.39	0.043747	TEDC1	TEDC1	1.16226e-82
OK	7.37232e-84	19.3667	0.0437473	SRSF2	SRSF2	1.82536e-82
OK	1.00105e-83	19.3509	0.043712	COPRS	COPRS	2.47618e-82
OK	1.16398e-83	19.3432	0.0436996	NICOL1	NICOL1	2.8764e-82
OK	1.29435e-83	19.3377	0.0436704	HIPK2	HIPK2	3.19548e-82
OK	1.44516e-83	19.332	0.0436457	FIP1L1	FIP1L1	3.56435e-82
OK	1.97971e-83	19.3157	0.0436017	CAMK2N2	CAMK2N2	4.87806e-82
OK	3.89021e-83	19.2808	0.0435578	NDUFA4	NDUFA4	9.57637e-82
OK	7.16213e-83	19.2492	0.0434421	MPZL1	MPZL1	1.76137e-81
OK	9.16039e-83	19.2365	0.0433676	DONSON	DONSON	2.25064e-81
OK	9.95978e-83	19.2322	0.0434325	PMP22	PMP22	2.44469e-81
OK	2.1422e-82	19.1924	0.0433363	TFRC	TFRC	5.25311e-81
OK	2.19668e-82	19.1911	0.0433312	KCNF1	KCNF1	5.38154e-81
OK	2.92651e-82	19.1762	0.0433196	ACAT2	ACAT2	7.16265e-81
OK	3.51127e-82	19.1667	0.0432958	NONO	NONO	8.58565e-81
OK	5.34007e-82	19.1449	0.0432407	MPC1	MPC1	1.30449e-80
OK	5.67712e-82	19.1417	0.0432386	TRA2B	TRA2B	1.3855e-80
OK	1.05823e-81	19.1092	0.0431461	PLS3	PLS3	2.58014e-80
OK	1.57569e-81	19.0884	0.0429305	TMEFF2	TMEFF2	3.83813e-80
OK	1.81206e-81	19.0811	0.0430766	GAS1	GAS1	4.40968e-80
OK	1.99375e-81	19.0761	0.0430721	ABHD2	ABHD2	4.84722e-80
OK	2.19288e-81	19.0711	0.0430659	DPYSL2	DPYSL2	5.32628e-80
OK	2.54293e-81	19.0634	0.0430645	LSM7	LSM7	6.17065e-80
OK	4.10449e-81	19.0383	0.042915	RNF144A	RNF144A	9.95046e-80
OK	4.31295e-81	19.0357	0.0429923	MYH10	MYH10	1.04459e-79
OK	4.351e-81	19.0353	0.0428001	H3C7	H3C7	1.05281e-79
OK	6.4788e-81	19.0144	0.0429463	RBMX	RBMX	1.56619e-79
OK	1.1041e-80	18.9864	0.0428826	HNRNPA0	HNRNPA0	2.66653e-79
OK	1.29505e-80	18.9781	0.0428501	GASK1B	GASK1B	3.12474e-79
OK	1.57672e-80	18.9677	0.0428336	BAZ1B	BAZ1B	3.80079e-79
OK	3.25762e-80	18.9295	0.042754	RAB3GAP2	RAB3GAP2	7.84531e-79
OK	4.94613e-80	18.9075	0.0426999	ELOVL1	ELOVL1	1.19005e-78
OK	8.01508e-80	18.882	0.0426244	TCF7L2	TCF7L2	1.92664e-78
OK	8.21075e-80	18.8808	0.0426231	KLHL23	KLHL23	1.97181e-78
OK	9.54083e-80	18.8728	0.0426343	CD151	CD151	2.28908e-78
OK	1.00139e-79	18.8703	0.0424285	LYPD1	LYPD1	2.40034e-78
OK	1.46616e-79	18.8501	0.042552	ZNF704	ZNF704	3.51109e-78
OK	1.69512e-79	18.8424	0.0425657	COX6C	COX6C	4.05341e-78
OK	1.69579e-79	18.8424	0.0425668	MDK	MDK	4.05341e-78
OK	2.7867e-79	18.8161	0.0424988	GATM	GATM	6.65474e-78
OK	4.17661e-79	18.7946	0.041621	VSTM2B	VSTM2B	9.96458e-78
OK	7.06383e-79	18.7667	0.0423921	SAT2	SAT2	1.68372e-77
OK	1.09501e-78	18.7434	0.0423328	HNRNPF	HNRNPF	2.60761e-77
OK	1.54782e-78	18.725	0.0422893	CHST9	CHST9	3.68247e-77
OK	1.74105e-78	18.7188	0.0422215	PLP1	PLP1	4.13836e-77
OK	1.76942e-78	18.7179	0.0422599	TSPAN7	TSPAN7	4.20188e-77
OK	2.16881e-78	18.707	0.0422062	CEP135	CEP135	5.14553e-77
OK	2.45791e-78	18.7004	0.0422425	TPR	TPR	5.82603e-77
OK	3.2733e-78	18.6851	0.042089	ERICH2-DT	ERICH2-DT	7.75157e-77
OK	6.93639e-78	18.645	0.0420845	MT1E	MT1E	1.6411e-76
OK	8.46973e-78	18.6343	0.042092	NRP2	NRP2	2.00202e-76
OK	1.01672e-77	18.6245	0.0419653	ARPP21	ARPP21	2.40105e-76
OK	1.34847e-77	18.6094	0.0420356	BCL7C	BCL7C	3.18154e-76
OK	1.96172e-77	18.5893	0.0419198	RAD18	RAD18	4.62415e-76
OK	2.53482e-77	18.5755	0.0419169	BBC3	BBC3	5.96956e-76
OK	4.28631e-77	18.5473	0.0418816	FOS	FOS	1.00851e-75
OK	5.3042e-77	18.5359	0.0418662	PCM1	PCM1	1.24685e-75
OK	7.15055e-77	18.5198	0.0418253	SEMA5A	SEMA5A	1.67933e-75
OK	7.51768e-77	18.5171	0.0418016	GADD45A	GADD45A	1.76393e-75
OK	8.14891e-77	18.5127	0.0415636	GRID2	GRID2	1.91028e-75
OK	9.83738e-77	18.5026	0.0417806	ASB3	ASB3	2.30399e-75
OK	1.22292e-76	18.4909	0.0417676	CALM2	CALM2	2.86154e-75
OK	1.29852e-76	18.4876	0.0417562	GNG7	GNG7	3.03565e-75
OK	1.5449e-76	18.4783	0.0417339	RGMA	RGMA	3.60834e-75
OK	3.61256e-76	18.4324	0.0415341	FGF1	FGF1	8.42998e-75
OK	4.16504e-76	18.4247	0.0415779	BCL7A	BCL7A	9.71032e-75
OK	7.81923e-76	18.3906	0.0415408	CIRBP	CIRBP	1.8213e-74
OK	1.12813e-75	18.3707	0.0412465	HELLPAR	HELLPAR	2.62531e-74
OK	1.92824e-75	18.3415	0.0413915	CEP170	CEP170	4.4832e-74
OK	2.32794e-75	18.3313	0.0413556	GSX2	GSX2	5.4076e-74
OK	2.35817e-75	18.3306	0.041261	CHAF1B	CHAF1B	5.47283e-74
OK	5.3909e-75	18.2856	0.0413025	FABP5	FABP5	1.24998e-73
OK	1.40093e-74	18.2334	0.0410958	MYO1B	MYO1B	3.24538e-73
OK	1.67806e-74	18.2236	0.0411596	SSR2	SSR2	3.88385e-73
OK	4.55844e-74	18.1688	0.0403196	RIPOR2	RIPOR2	1.05409e-72
OK	5.54127e-74	18.1581	0.040981	ARL6IP6	ARL6IP6	1.2802e-72
OK	5.95956e-74	18.1541	0.0409757	EIF4EBP1	EIF4EBP1	1.3756e-72
OK	7.93067e-74	18.1384	0.0409667	CTSD	CTSD	1.82892e-72
OK	8.33092e-74	18.1357	0.0396239	CPLX2	CPLX2	1.91949e-72
OK	8.99563e-74	18.1315	0.0409518	BTBD17	BTBD17	2.07078e-72
OK	9.10823e-74	18.1308	0.0393305	SYT4	SYT4	2.09481e-72
OK	1.12154e-73	18.1193	0.0407721	CCNE1	CCNE1	2.57713e-72
OK	1.28282e-73	18.1119	0.0408276	CENPQ	CENPQ	2.94507e-72
OK	2.01513e-73	18.0871	0.0408221	HDAC2	HDAC2	4.62214e-72
OK	2.54531e-73	18.0742	0.0408202	APRT	APRT	5.83299e-72
OK	2.86254e-73	18.0677	0.0408159	RPS29	RPS29	6.55408e-72
OK	4.41662e-73	18.0438	0.0407306	VAMP5	VAMP5	1.01033e-71
OK	5.87328e-73	18.028	0.0400354	FBLN1	FBLN1	1.34234e-71
OK	8.73843e-73	18.006	0.0406719	BAALC	BAALC	1.99539e-71
OK	1.15405e-72	17.9906	0.0406406	PDIA6	PDIA6	2.63288e-71
OK	1.18204e-72	17.9893	0.0403545	SKA1	SKA1	2.69434e-71
OK	1.42634e-72	17.9789	0.0406039	SRI	SRI	3.2483e-71
OK	1.97714e-72	17.9608	0.0405642	XPO1	XPO1	4.49864e-71
OK	5.95734e-72	17.8994	0.0404232	RAC3	RAC3	1.35429e-70
OK	1.2982e-71	17.856	0.0403326	SPRY1	SPRY1	2.94859e-70
OK	1.48867e-71	17.8483	0.0397903	CHGB	CHGB	3.3782e-70
OK	1.61421e-71	17.8438	0.0401511	G2E3	G2E3	3.65982e-70
OK	1.82498e-71	17.837	0.0402776	FAT3	FAT3	4.13402e-70
OK	1.83523e-71	17.8367	0.0390402	DYNC1I1	DYNC1I1	4.15357e-70
OK	2.01979e-71	17.8313	0.039831	ASIC4	ASIC4	4.56722e-70
OK	2.39504e-71	17.8218	0.0402522	PCDH9	PCDH9	5.41096e-70
OK	3.28473e-71	17.8041	0.0401416	ARK2C	ARK2C	7.41443e-70
OK	3.33193e-71	17.8033	0.0402129	HNRNPC	HNRNPC	7.51433e-70
OK	3.42589e-71	17.8017	0.0402144	RPLP2	RPLP2	7.71942e-70
OK	4.54026e-71	17.786	0.0401649	PRDX6	PRDX6	1.02214e-69
OK	5.18352e-71	17.7785	0.0401576	LDHB	LDHB	1.16593e-69
OK	6.88632e-71	17.7626	0.0400973	NTRK3	NTRK3	1.54757e-69
OK	7.15416e-71	17.7604	0.0399086	CXCR4	CXCR4	1.60635e-69
OK	1.21097e-70	17.7309	0.0400249	DCTPP1	DCTPP1	2.71665e-69
OK	1.38205e-70	17.7235	0.0397433	KIZ	KIZ	3.09773e-69
OK	1.52219e-70	17.718	0.0398279	PLK4	PLK4	3.40886e-69
OK	2.98329e-70	17.6801	0.0399336	PRELID1	PRELID1	6.67504e-69
OK	3.71405e-70	17.6678	0.0385781	ACAN	ACAN	8.30283e-69
OK	4.27469e-70	17.6598	0.0398871	COX7A2	COX7A2	9.54781e-69
OK	4.94937e-70	17.6516	0.0398627	SLC3A2	SLC3A2	1.10451e-68
OK	8.156e-70	17.6233	0.039801	NAP1L4	NAP1L4	1.81852e-68
OK	1.02387e-69	17.6105	0.0397753	NOP56	NOP56	2.28089e-68
OK	1.09184e-69	17.6068	0.0397386	ANKRD9	ANKRD9	2.43019e-68
OK	1.09648e-69	17.6066	0.0397657	SEMA6A	SEMA6A	2.4384e-68
OK	2.15603e-69	17.5683	0.0391571	ADAMTS16	ADAMTS16	4.79051e-68
OK	2.19252e-69	17.5673	0.0396791	BTF3	BTF3	4.86735e-68
OK	2.51837e-69	17.5594	0.0396371	EPB41L4A-AS1	EPB41L4A-AS1	5.58588e-68
OK	2.9258e-69	17.5509	0.0395958	SEMA3E	SEMA3E	6.48395e-68
OK	3.06447e-69	17.5483	0.0396413	RPL36	RPL36	6.78539e-68
OK	5.452e-69	17.5155	0.0393389	H2BC18	H2BC18	1.20614e-67
OK	5.51207e-69	17.5149	0.0395337	CRMP1	CRMP1	1.21838e-67
OK	7.08361e-69	17.5006	0.0395209	TCEAL9	TCEAL9	1.56439e-67
OK	8.5125e-69	17.4902	0.0394893	DKK3	DKK3	1.87834e-67
OK	1.04599e-68	17.4784	0.0394616	COX14	COX14	2.30606e-67
OK	1.53016e-68	17.4567	0.0392943	B3GAT2	B3GAT2	3.37058e-67
OK	2.14065e-68	17.4375	0.0393872	PRDX1	PRDX1	4.71127e-67
OK	5.96916e-68	17.3788	0.0392436	TTYH3	TTYH3	1.3126e-66
OK	6.5073e-68	17.3739	0.0392426	COL9A3	COL9A3	1.4297e-66
OK	7.74397e-68	17.3639	0.0392227	PPIB	PPIB	1.69995e-66
OK	1.48499e-67	17.3265	0.0391343	MAGED2	MAGED2	3.25704e-66
OK	1.98675e-67	17.3097	0.0390756	CBR3	CBR3	4.35381e-66
OK	2.99925e-67	17.286	0.0390315	NSD3	NSD3	6.567e-66
OK	4.72352e-67	17.2598	0.0389804	FAM171B	FAM171B	1.03335e-65
OK	4.96538e-67	17.2569	0.038966	CDCA7L	CDCA7L	1.08533e-65
OK	5.42918e-67	17.2517	0.0389636	SFXN5	SFXN5	1.1857e-65
OK	5.56447e-67	17.2503	0.0389668	CDH2	CDH2	1.2142e-65
OK	6.86072e-67	17.2382	0.0389271	NEK6	NEK6	1.49578e-65
OK	7.3679e-67	17.2341	0.0376928	ST8SIA3	ST8SIA3	1.60498e-65
OK	8.49788e-67	17.2258	0.0388379	AGPAT4	AGPAT4	1.84955e-65
OK	1.15982e-66	17.2078	0.0388664	MT-RNR1	MT-RNR1	2.52219e-65
OK	1.84738e-66	17.1808	0.0387956	HOMER3	HOMER3	4.01396e-65
OK	2.06823e-66	17.1743	0.0387664	KLF12	KLF12	4.49001e-65
OK	2.15346e-66	17.172	0.0387817	GABARAPL2	GABARAPL2	4.67106e-65
OK	3.02329e-66	17.1522	0.0387383	FGFR1	FGFR1	6.55226e-65
OK	3.24667e-66	17.1481	0.0386996	MT1X	MT1X	7.03042e-65
OK	3.66492e-66	17.1411	0.0382428	TLE2	TLE2	7.92938e-65
OK	4.15526e-66	17.1338	0.0386812	CHIC2	CHIC2	8.98266e-65
OK	4.84439e-66	17.1248	0.0384833	MYBL1	MYBL1	1.04636e-64
OK	5.01044e-66	17.1229	0.0386755	UBA52	UBA52	1.08131e-64
OK	5.80305e-66	17.1143	0.0386474	SRSF10	SRSF10	1.2513e-64
OK	6.57195e-66	17.1071	0.0386364	EIF5A	EIF5A	1.41591e-64
OK	7.20801e-66	17.1017	0.0386308	MT-ND2	MT-ND2	1.55163e-64
OK	9.95252e-66	17.0829	0.0385585	FBXO21	FBXO21	2.14063e-64
OK	1.22396e-65	17.0708	0.0385566	SERBP1	SERBP1	2.63033e-64
OK	1.24368e-65	17.0699	0.0385195	RFC1	RFC1	2.67047e-64
OK	1.77127e-65	17.0492	0.0385043	CPNE2	CPNE2	3.80013e-64
OK	1.89202e-65	17.0454	0.0384952	SPRY2	SPRY2	4.05578e-64
OK	2.18628e-65	17.0369	0.0384062	PCMTD1	PCMTD1	4.68263e-64
OK	2.37386e-65	17.0321	0.038465	TRIL	TRIL	5.08014e-64
OK	2.75862e-65	17.0233	0.0384469	ZFP36L1	ZFP36L1	5.8986e-64
OK	2.93871e-65	17.0196	0.0384406	COTL1	COTL1	6.27842e-64
OK	3.74504e-65	17.0054	0.0384027	LSM3	LSM3	7.99443e-64
OK	6.11966e-65	16.9766	0.0383458	RPL26	RPL26	1.30525e-63
OK	6.31442e-65	16.9748	0.0383336	COL4A1	COL4A1	1.34567e-63
OK	1.72852e-64	16.9155	0.038176	CSNK1E	CSNK1E	3.68058e-63
OK	1.99578e-64	16.9071	0.0370333	MFAP2	MFAP2	4.24615e-63
OK	2.53518e-64	16.8929	0.0381301	SAE1	SAE1	5.38926e-63
OK	2.74576e-64	16.8882	0.0381155	SRGAP1	SRGAP1	5.83205e-63
OK	3.02871e-64	16.8825	0.0381302	ANAPC11	ANAPC11	6.4277e-63
OK	5.10813e-64	16.8516	0.0380411	KDM1A	KDM1A	1.08318e-62
OK	5.57526e-64	16.8464	0.0380459	NDUFAF8	NDUFAF8	1.18125e-62
OK	5.60325e-64	16.8461	0.0380251	RPA2	RPA2	1.1862e-62
OK	7.64916e-64	16.8277	0.0379965	DDX17	DDX17	1.61798e-62
OK	1.17476e-63	16.8023	0.0377959	DIRAS3	DIRAS3	2.48283e-62
OK	1.38445e-63	16.7925	0.0379261	GAS5	GAS5	2.9236e-62
OK	1.72872e-63	16.7793	0.0378934	EIF1	EIF1	3.64758e-62
OK	1.7467e-63	16.7787	0.0378957	AP2S1	AP2S1	3.68249e-62
OK	1.86148e-63	16.7749	0.0377012	H3C3	H3C3	3.92123e-62
OK	2.37488e-63	16.7605	0.0378558	TPT1	TPT1	4.9986e-62
OK	2.5952e-63	16.7552	0.0378391	MACROH2A1	MACROH2A1	5.45782e-62
OK	2.63358e-63	16.7543	0.0377407	KDM6B	KDM6B	5.53398e-62
OK	4.34563e-63	16.7245	0.0377332	YPEL3	YPEL3	9.12405e-62
OK	5.51645e-63	16.7103	0.0372193	GRK3	GRK3	1.15728e-61
OK	5.89448e-63	16.7063	0.0377289	DDR1	DDR1	1.23557e-61
OK	7.57667e-63	16.6913	0.0376966	SNX3	SNX3	1.58688e-61
OK	8.00533e-63	16.6881	0.0376252	PCNT	PCNT	1.67528e-61
OK	8.89814e-63	16.6817	0.0375512	ZGRF1	ZGRF1	1.8606e-61
OK	9.94991e-63	16.6751	0.0374933	CDC25A	CDC25A	2.07882e-61
OK	1.12666e-62	16.6676	0.0376292	NQO1	NQO1	2.35198e-61
OK	2.35456e-62	16.6235	0.0375456	SEPTIN9	SEPTIN9	4.91133e-61
OK	2.58403e-62	16.6179	0.0374863	NEMP1	NEMP1	5.38556e-61
OK	4.1462e-62	16.5896	0.0374557	SEPTIN10	SEPTIN10	8.63436e-61
OK	6.28723e-62	16.5645	0.0373867	OLFM2	OLFM2	1.30824e-60
OK	7.21904e-62	16.5562	0.0371516	SH3BP5	SH3BP5	1.5009e-60
OK	1.12066e-61	16.5297	0.0373192	YBX3	YBX3	2.32806e-60
OK	1.21436e-61	16.5249	0.0373139	HES1	HES1	2.52066e-60
OK	2.0318e-61	16.4938	0.0372509	PPIA	PPIA	4.21401e-60
OK	2.21946e-61	16.4885	0.037221	ALYREF	ALYREF	4.59949e-60
OK	3.59846e-61	16.4593	0.0370023	STIL	STIL	7.4512e-60
OK	3.64395e-61	16.4585	0.0371499	FUBP1	FUBP1	7.53929e-60
OK	3.91027e-61	16.4542	0.0370734	CCSAP	CCSAP	8.08377e-60
OK	7.29791e-61	16.4164	0.0370775	MT-RNR2	MT-RNR2	1.50749e-59
OK	7.71125e-61	16.4131	0.0370598	MAPT	MAPT	1.59158e-59
OK	8.29804e-61	16.4086	0.0369085	EVA1C	EVA1C	1.71131e-59
OK	8.31285e-61	16.4085	0.0370009	IFIT3	IFIT3	1.71298e-59
OK	1.72706e-60	16.364	0.0344649	GABRA4	GABRA4	3.55599e-59
OK	1.86353e-60	16.3594	0.0369148	CDKN1B	CDKN1B	3.83389e-59
OK	2.11466e-60	16.3517	0.0369285	LAMP1	LAMP1	4.34705e-59
OK	2.24114e-60	16.3482	0.0366778	ENSG00000289612	ENSG00000289612	4.60334e-59
OK	3.34722e-60	16.3237	0.0368625	PAICS	PAICS	6.86974e-59
OK	3.35676e-60	16.3235	0.03657	E2F2	E2F2	6.88379e-59
OK	4.01092e-60	16.3127	0.0368082	MMP2	MMP2	8.21868e-59
OK	4.32513e-60	16.3081	0.0368286	NME1	NME1	8.85542e-59
OK	4.5004e-60	16.3056	0.0368163	TPM3	TPM3	9.2069e-59
OK	4.57641e-60	16.3046	0.0368232	ATRX	ATRX	9.35492e-59
OK	5.12043e-60	16.2977	0.0367622	LYST	LYST	1.04586e-58
OK	5.46873e-60	16.2937	0.0367906	LRRN1	LRRN1	1.11611e-58
OK	5.73495e-60	16.2908	0.0367693	SHC3	SHC3	1.16951e-58
OK	7.54917e-60	16.274	0.0367115	CRB1	CRB1	1.53825e-58
OK	8.01087e-60	16.2704	0.0365215	H2BC9	H2BC9	1.63103e-58
OK	9.91106e-60	16.2573	0.0367138	ITM2B	ITM2B	2.0163e-58
OK	1.19607e-59	16.2458	0.0362682	DCDC2	DCDC2	2.43135e-58
OK	1.25378e-59	16.2429	0.0366523	GFAP	GFAP	2.54662e-58
OK	1.92539e-59	16.2166	0.0355082	C1QL2	C1QL2	3.90768e-58
OK	2.17006e-59	16.2092	0.036491	RECQL4	RECQL4	4.40074e-58
OK	4.00027e-59	16.1716	0.0363676	CENPI	CENPI	8.10587e-58
OK	4.4775e-59	16.1646	0.0364937	CCT5	CCT5	9.0657e-58
OK	4.64929e-59	16.1623	0.0357399	GRIP1	GRIP1	9.40608e-58
OK	1.52792e-58	16.0888	0.0360621	KITLG	KITLG	3.08873e-57
OK	2.76637e-58	16.052	0.0361522	HEPN1	HEPN1	5.58786e-57
OK	5.16593e-58	16.0132	0.036109	LINC01003	LINC01003	1.04265e-56
OK	7.83674e-58	15.9873	0.0360763	OXR1	OXR1	1.58046e-56
OK	8.47604e-58	15.9824	0.036061	TRIO	TRIO	1.70804e-56
OK	8.82822e-58	15.9799	0.0343836	FGF9	FGF9	1.77761e-56
OK	9.24638e-58	15.977	0.0360756	PSMC3	PSMC3	1.86034e-56
OK	9.75882e-58	15.9736	0.0360413	NR2C2AP	NR2C2AP	1.9619e-56
OK	1.66184e-57	15.9404	0.0359933	PGP	PGP	3.33832e-56
OK	1.80279e-57	15.9353	0.0355266	TFAP2B	TFAP2B	3.61861e-56
OK	2.27518e-57	15.9207	0.0359515	YWHAH	YWHAH	4.56322e-56
OK	2.61558e-57	15.912	0.0359072	KMT5A	KMT5A	5.24182e-56
OK	2.94178e-57	15.9046	0.0359134	C1orf122	C1orf122	5.89094e-56
OK	3.18387e-57	15.8997	0.0359055	CTNNA1	CTNNA1	6.37072e-56
OK	4.32431e-57	15.8805	0.0358629	COL4A2	COL4A2	8.64592e-56
OK	6.23269e-57	15.8576	0.0357972	FERMT2	FERMT2	1.24517e-55
OK	6.70762e-57	15.8529	0.0358048	RPS20	RPS20	1.33901e-55
OK	7.05662e-57	15.8498	0.0357691	FAM107B	FAM107B	1.40758e-55
OK	7.73724e-57	15.844	0.0357652	PRNP	PRNP	1.54214e-55
OK	8.37332e-57	15.839	0.0357609	VAMP2	VAMP2	1.66762e-55
OK	1.23395e-56	15.8146	0.0357079	DDX46	DDX46	2.4556e-55
OK	1.24511e-56	15.814	0.0356857	LINC00943	LINC00943	2.47587e-55
OK	1.41144e-56	15.8061	0.0356937	EGFR	EGFR	2.80444e-55
OK	1.74511e-56	15.7928	0.0356349	NUP50	NUP50	3.46472e-55
OK	2.8195e-56	15.7625	0.0355738	GPR137B	GPR137B	5.59347e-55
OK	2.90657e-56	15.7605	0.0355808	EIF1B	EIF1B	5.76173e-55
OK	3.40012e-56	15.7506	0.0355732	RPL9	RPL9	6.73487e-55
OK	3.67553e-56	15.7457	0.0355574	LAMTOR4	LAMTOR4	7.27476e-55
OK	4.64416e-56	15.7309	0.0355179	VCAN	VCAN	9.18479e-55
OK	5.38557e-56	15.7215	0.0354878	CNTLN	CNTLN	1.06429e-54
OK	6.44943e-56	15.7101	0.0354765	RRBP1	RRBP1	1.27354e-54
OK	7.28715e-56	15.7023	0.0354596	CARHSP1	CARHSP1	1.43785e-54
OK	1.6461e-55	15.6506	0.0352249	RFC5	RFC5	3.24545e-54
OK	1.72696e-55	15.6475	0.0353278	NAGLU	NAGLU	3.40226e-54
OK	3.28315e-55	15.6066	0.035192	EGR1	EGR1	6.46309e-54
OK	3.30066e-55	15.6062	0.0352117	TRIP6	TRIP6	6.49256e-54
OK	3.37498e-55	15.6048	0.0352205	ZNF436	ZNF436	6.63366e-54
OK	3.54007e-55	15.6018	0.0351639	KNTC1	KNTC1	6.95279e-54
OK	3.60794e-55	15.6006	0.0351836	CCNG2	CCNG2	7.08065e-54
OK	5.95578e-55	15.5685	0.0351348	BAZ2B	BAZ2B	1.16794e-53
OK	8.2595e-55	15.5476	0.0350159	POLE	POLE	1.61846e-53
OK	1.55464e-54	15.507	0.0350201	PKM	PKM	3.04399e-53
OK	1.85017e-54	15.4959	0.0349723	NETO1-DT	NETO1-DT	3.61987e-53
OK	2.13357e-54	15.4867	0.0317866	SEPTIN14P12	SEPTIN14P12	4.17115e-53
OK	2.53243e-54	15.4757	0.0349292	EVA1B	EVA1B	4.94715e-53
OK	3.23241e-54	15.46	0.0348686	NRXN2	NRXN2	6.30975e-53
OK	3.72105e-54	15.4509	0.0348873	ERH	ERH	7.25803e-53
OK	3.74363e-54	15.4505	0.0348559	FANCL	FANCL	7.2965e-53
OK	4.741e-54	15.4353	0.0348383	NTM	NTM	9.23339e-53
OK	5.7347e-54	15.423	0.0348267	F2R	F2R	1.11602e-52
OK	7.30872e-54	15.4073	0.0347864	RNF180	RNF180	1.42125e-52
OK	7.35614e-54	15.4069	0.0347904	FGFBP3	FGFBP3	1.42938e-52
OK	1.33315e-53	15.3684	0.0347077	GNAI2	GNAI2	2.58849e-52
OK	1.56828e-53	15.3579	0.0346804	AURKAIP1	AURKAIP1	3.04272e-52
OK	1.70251e-53	15.3526	0.0346678	ELOVL2	ELOVL2	3.30064e-52
OK	1.73174e-53	15.3515	0.0346548	VEZF1	VEZF1	3.35477e-52
OK	1.92377e-53	15.3446	0.0346381	DTNA	DTNA	3.72395e-52
OK	2.26604e-53	15.334	0.0346065	EVL	EVL	4.38319e-52
OK	2.52027e-53	15.3271	0.034509	WDHD1	WDHD1	4.87124e-52
OK	3.30098e-53	15.3095	0.0345754	RPL41	RPL41	6.3754e-52
OK	5.96446e-53	15.271	0.0335837	SCRT2	SCRT2	1.15109e-51
OK	8.03133e-53	15.2516	0.0343628	HAUS8	HAUS8	1.5481e-51
OK	8.03374e-53	15.2516	0.0344361	ILF2	ILF2	1.5481e-51
OK	8.09954e-53	15.2511	0.034415	RPL39L	RPL39L	1.5596e-51
OK	1.12201e-52	15.2298	0.0343896	SEC11C	SEC11C	2.15885e-51
OK	1.25875e-52	15.2222	0.0342259	ASTN2	ASTN2	2.42014e-51
OK	1.76669e-52	15.2001	0.0330003	RBFOX1	RBFOX1	3.39416e-51
OK	1.84999e-52	15.197	0.0341174	RAB3A	RAB3A	3.55153e-51
OK	2.05745e-52	15.1901	0.0342835	MAGI1	MAGI1	3.94683e-51
OK	2.14412e-52	15.1874	0.0342192	ASRGL1	ASRGL1	4.11003e-51
OK	2.15039e-52	15.1872	0.0342895	PTOV1	PTOV1	4.11895e-51
OK	2.72722e-52	15.1716	0.0342449	IDH2	IDH2	5.21991e-51
OK	2.99999e-52	15.1653	0.0342383	PSAT1	PSAT1	5.73771e-51
OK	3.45468e-52	15.1561	0.0342113	SLC2A4RG	SLC2A4RG	6.60239e-51
OK	6.11349e-52	15.1185	0.0341288	KIF1A	KIF1A	1.1675e-50
OK	6.25202e-52	15.117	0.0340448	CCDC150	CCDC150	1.19307e-50
OK	8.0274e-52	15.1006	0.0340824	BAZ1A	BAZ1A	1.53072e-50
OK	8.38373e-52	15.0977	0.0340646	ROBO1	ROBO1	1.59747e-50
OK	1.0023e-51	15.0859	0.0340444	CLSTN1	CLSTN1	1.9084e-50
OK	1.31071e-51	15.0682	0.0339611	POLA1	POLA1	2.49377e-50
OK	1.655e-51	15.0528	0.0337182	CLSTN2	CLSTN2	3.14646e-50
OK	1.66722e-51	15.0523	0.0339868	IFI27L2	IFI27L2	3.16735e-50
OK	1.72983e-51	15.0499	0.0338865	CDK2	CDK2	3.28385e-50
OK	1.78848e-51	15.0477	0.0338703	BRINP2	BRINP2	3.39268e-50
OK	1.80633e-51	15.047	0.0339453	NT5E	NT5E	3.42399e-50
OK	3.26941e-51	15.0077	0.0337391	SEMA3A	SEMA3A	6.19273e-50
OK	3.6089e-51	15.0011	0.0338661	NLGN4X	NLGN4X	6.83071e-50
OK	4.2065e-51	14.991	0.0338457	HNRNPH1	HNRNPH1	7.95592e-50
OK	4.61307e-51	14.9848	0.033835	DUSP4	DUSP4	8.71843e-50
OK	8.57111e-51	14.9436	0.0337038	CNTRL	CNTRL	1.61869e-49
OK	1.04789e-50	14.9302	0.0336984	SSPN	SSPN	1.97752e-49
OK	1.05436e-50	14.9298	0.0336361	POLE2	POLE2	1.98826e-49
OK	2.37932e-50	14.8754	0.0335572	CCP110	CCP110	4.48351e-49
OK	3.09066e-50	14.8579	0.033544	MOXD1	MOXD1	5.81965e-49
OK	3.29546e-50	14.8536	0.0335376	MAZ	MAZ	6.20071e-49
OK	3.5094e-50	14.8494	0.0335213	GRIA4	GRIA4	6.59839e-49
OK	3.68804e-50	14.8461	0.0334888	TYMSOS	TYMSOS	6.92917e-49
OK	5.28785e-50	14.8219	0.0334691	UBB	UBB	9.92764e-49
OK	5.36297e-50	14.8209	0.0334586	GPR155	GPR155	1.00613e-48
OK	6.82795e-50	14.8047	0.0334282	TACC1	TACC1	1.28003e-48
OK	7.23281e-50	14.8008	0.033417	SPATA6	SPATA6	1.35493e-48
OK	8.24119e-50	14.7921	0.0333729	ITGB3BP	ITGB3BP	1.5427e-48
OK	8.49506e-50	14.79	0.0333912	TMEM205	TMEM205	1.58906e-48
OK	9.53313e-50	14.7823	0.0333176	ARHGAP29	ARHGAP29	1.78193e-48
OK	1.35767e-49	14.7584	0.0333056	GNG11	GNG11	2.53591e-48
OK	1.39222e-49	14.7567	0.0331251	GPR153	GPR153	2.59855e-48
OK	1.63638e-49	14.7458	0.0332701	SLC44A1	SLC44A1	3.05203e-48
OK	1.78824e-49	14.7398	0.0332846	TRIB2	TRIB2	3.33284e-48
OK	2.20814e-49	14.7256	0.0332472	RHEB	RHEB	4.11241e-48
OK	2.9721e-49	14.7055	0.0332024	MRPS18A	MRPS18A	5.53118e-48
OK	3.18979e-49	14.7007	0.0331582	DLEU2	DLEU2	5.93199e-48
OK	4.39034e-49	14.6791	0.0330936	ARHGEF2	ARHGEF2	8.15868e-48
OK	4.62617e-49	14.6755	0.0331371	BANF1	BANF1	8.59069e-48
OK	4.75722e-49	14.6736	0.0330317	IFIT2	IFIT2	8.82763e-48
OK	5.93316e-49	14.6586	0.0331025	RPS25	RPS25	1.10017e-47
OK	1.05215e-48	14.6197	0.0330002	JMJD1C	JMJD1C	1.94956e-47
OK	1.16768e-48	14.6126	0.0329892	KIF2A	KIF2A	2.16206e-47
OK	1.16895e-48	14.6125	0.0325503	CELF3	CELF3	2.16285e-47
OK	1.23012e-48	14.609	0.0329737	NUDC	NUDC	2.27439e-47
OK	1.4174e-48	14.5994	0.0329435	GABRB3	GABRB3	2.61875e-47
OK	1.54014e-48	14.5937	0.03291	GSTA4	GSTA4	2.84348e-47
OK	1.75609e-48	14.5847	0.0329234	IFT25	IFT25	3.23983e-47
OK	4.86655e-48	14.515	0.0327557	TMEM59L	TMEM59L	8.97186e-47
OK	5.567e-48	14.5058	0.0327223	SLC43A2	SLC43A2	1.02558e-46
OK	6.82166e-48	14.4918	0.0326818	SAC3D1	SAC3D1	1.25581e-46
OK	9.03644e-48	14.4725	0.0326788	EEF1D	EEF1D	1.66234e-46
OK	1.05638e-47	14.4618	0.0326472	CACNG8	CACNG8	1.94192e-46
OK	1.05746e-47	14.4617	0.0324633	ERCC6L	ERCC6L	1.94251e-46
OK	1.28295e-47	14.4484	0.0325342	H2AC15	H2AC15	2.35502e-46
OK	2.41561e-47	14.4047	0.0324881	NRGN	NRGN	4.43098e-46
OK	2.57356e-47	14.4004	0.0325067	GLIPR2	GLIPR2	4.71732e-46
OK	3.74475e-47	14.3744	0.0324504	SUZ12	SUZ12	6.8592e-46
OK	4.76668e-47	14.3577	0.0324221	MARCKS	MARCKS	8.72481e-46
OK	4.94014e-47	14.3552	0.0324143	HSPE1	HSPE1	9.03582e-46
OK	5.17118e-47	14.3521	0.0322422	ESPN	ESPN	9.45164e-46
OK	6.60811e-47	14.335	0.032353	FAM89B	FAM89B	1.20694e-45
OK	7.06274e-47	14.3304	0.0323109	ENDOD1	ENDOD1	1.28905e-45
OK	8.1648e-47	14.3204	0.0323325	RSF1	RSF1	1.48913e-45
OK	1.05301e-46	14.3027	0.0320701	H1-1	H1-1	1.91916e-45
OK	1.3658e-46	14.2846	0.0322212	DPF1	DPF1	2.48745e-45
OK	1.43089e-46	14.2813	0.0322296	CSE1L	CSE1L	2.60415e-45
OK	2.1564e-46	14.2527	0.0321787	ARHGAP5	ARHGAP5	3.92173e-45
OK	2.62204e-46	14.239	0.0321367	FRMD4A	FRMD4A	4.76517e-45
OK	3.10643e-46	14.2272	0.0321135	UBE2H	UBE2H	5.64147e-45
OK	4.23761e-46	14.2055	0.0300402	SLC6A20	SLC6A20	7.6903e-45
OK	5.61886e-46	14.1857	0.032006	PWWP3A	PWWP3A	1.01897e-44
OK	6.24964e-46	14.1782	0.0320033	MEGF10	MEGF10	1.13256e-44
OK	6.79858e-46	14.1723	0.0320012	TOMM7	TOMM7	1.23116e-44
OK	8.83773e-46	14.1539	0.0318966	CENPL	CENPL	1.5993e-44
OK	9.02501e-46	14.1524	0.0319408	TOMM40	TOMM40	1.63204e-44
OK	1.53693e-45	14.1149	0.0318606	CACYBP	CACYBP	2.77735e-44
OK	1.75534e-45	14.1055	0.0307598	ST8SIA2	ST8SIA2	3.16979e-44
OK	2.01878e-45	14.0957	0.031642	MIR924HG	MIR924HG	3.64292e-44
OK	2.46123e-45	14.0817	0.0317914	MAP1A	MAP1A	4.4382e-44
OK	2.46434e-45	14.0816	0.0317748	DBX2	DBX2	4.44068e-44
OK	3.279e-45	14.0614	0.031739	NUDCD2	NUDCD2	5.90451e-44
OK	3.38504e-45	14.0591	0.0317383	PLD3	PLD3	6.09116e-44
OK	3.72544e-45	14.0524	0.0316857	CBLN4	CBLN4	6.69898e-44
OK	3.80105e-45	14.0509	0.0316371	ENSG00000310376	ENSG00000310376	6.83013e-44
OK	4.13285e-45	14.045	0.0317104	NPAS3	NPAS3	7.42112e-44
OK	5.0241e-45	14.0312	0.031589	RASGRF2	RASGRF2	9.01515e-44
OK	5.37688e-45	14.0264	0.031608	CENPO	CENPO	9.64141e-44
OK	5.56842e-45	14.0239	0.0316279	NCAPH2	NCAPH2	9.97786e-44
OK	8.46086e-45	13.9942	0.0315023	TEDC2	TEDC2	1.51501e-43
OK	9.19217e-45	13.9883	0.0315809	SYT11	SYT11	1.64481e-43
OK	1.22796e-44	13.9677	0.0315308	ENHO	ENHO	2.19572e-43
OK	1.33549e-44	13.9617	0.031508	PSMB8	PSMB8	2.38633e-43
OK	1.43857e-44	13.9564	0.0314747	MTCL2	MTCL2	2.56871e-43
OK	3.83768e-44	13.8862	0.0313372	IPO5	IPO5	6.84779e-43
OK	4.15755e-44	13.8805	0.0313242	NUMA1	NUMA1	7.41339e-43
OK	5.01546e-44	13.8671	0.0312747	SOX5	SOX5	8.93689e-43
OK	5.91339e-44	13.8552	0.0312743	GPC1	GPC1	1.05295e-42
OK	6.90252e-44	13.8441	0.0307206	SEMA6B	SEMA6B	1.22823e-42
OK	7.26224e-44	13.8405	0.0312113	MIR181A1HG	MIR181A1HG	1.29133e-42
OK	7.41905e-44	13.8389	0.0312135	ST8SIA5	ST8SIA5	1.3183e-42
OK	7.75626e-44	13.8357	0.0312192	RBPMS	RBPMS	1.37726e-42
OK	7.7965e-44	13.8354	0.0311461	RASAL2	RASAL2	1.38344e-42
OK	9.22603e-44	13.8233	0.0312111	FEZ2	FEZ2	1.63597e-42
OK	1.19221e-43	13.8048	0.031148	GGH	GGH	2.11257e-42
OK	1.27686e-43	13.7999	0.0311548	MRPL51	MRPL51	2.26101e-42
OK	1.37205e-43	13.7947	0.0311185	CRIPT	CRIPT	2.42789e-42
OK	1.384e-43	13.794	0.0311312	HIVEP3	HIVEP3	2.44733e-42
OK	1.70477e-43	13.779	0.0310935	LTBP1	LTBP1	3.01246e-42
OK	1.71319e-43	13.7786	0.0310277	FANCG	FANCG	3.02526e-42
OK	2.2081e-43	13.7603	0.0310575	ANXA6	ANXA6	3.8965e-42
OK	2.39053e-43	13.7546	0.0308692	AMOTL2	AMOTL2	4.21552e-42
OK	2.81741e-43	13.7427	0.0310196	HDGFL3	HDGFL3	4.96485e-42
OK	3.1746e-43	13.734	0.0310031	RAB13	RAB13	5.59045e-42
OK	5.17454e-43	13.6986	0.0309316	MT-ATP6	MT-ATP6	9.10605e-42
OK	5.56962e-43	13.6933	0.0307183	GPR12	GPR12	9.79455e-42
OK	6.84013e-43	13.6783	0.0308773	NORAD	NORAD	1.20206e-41
OK	8.29642e-43	13.6643	0.0308393	RERE	RERE	1.45698e-41
OK	8.56147e-43	13.662	0.0308328	ECI1	ECI1	1.50249e-41
OK	1.74727e-42	13.61	0.0306849	ARL4A	ARL4A	3.06427e-41
OK	1.86117e-42	13.6053	0.0307178	ATP6V1F	ATP6V1F	3.26177e-41
OK	1.89893e-42	13.6039	0.0306663	ZNF608	ZNF608	3.32566e-41
OK	2.0138e-42	13.5996	0.0306927	PAIP2	PAIP2	3.52443e-41
OK	2.55295e-42	13.5822	0.030645	FRG1HP	FRG1HP	4.46495e-41
OK	3.38706e-42	13.5615	0.0306131	CCDC167	CCDC167	5.91972e-41
OK	3.7155e-42	13.5547	0.0305829	KLHL24	KLHL24	6.48931e-41
OK	4.05515e-42	13.5483	0.0305533	TMEM132B	TMEM132B	7.07768e-41
OK	4.15725e-42	13.5465	0.0301174	ENSG00000307107	ENSG00000307107	7.25093e-41
OK	4.37124e-42	13.5428	0.0302538	MYOF	MYOF	7.61895e-41
OK	4.6455e-42	13.5383	0.0305512	BICD1	BICD1	8.09147e-41
OK	4.7047e-42	13.5374	0.0305321	FIBIN	FIBIN	8.189e-41
OK	4.87146e-42	13.5348	0.03055	SPON1	SPON1	8.47349e-41
OK	5.28836e-42	13.5288	0.0305469	RPL27A	RPL27A	9.19239e-41
OK	5.43484e-42	13.5268	0.0305368	SWAP70	SWAP70	9.44058e-41
OK	6.30053e-42	13.5159	0.0305016	PCDH10	PCDH10	1.09369e-40
OK	7.96423e-42	13.4986	0.0304214	C16orf74	C16orf74	1.38155e-40
OK	8.31726e-42	13.4954	0.0282987	RSAD2	RSAD2	1.44181e-40
OK	8.48952e-42	13.4939	0.0304638	MICOS13	MICOS13	1.47067e-40
OK	8.75553e-42	13.4917	0.0304622	FAU	FAU	1.51573e-40
OK	9.3424e-42	13.4869	0.0293572	ELFN2.1	ELFN2.1	1.61623e-40
OK	9.90778e-42	13.4825	0.0302165	E2F8	E2F8	1.71288e-40
OK	1.09798e-41	13.475	0.0303831	SLC22A17	SLC22A17	1.89692e-40
OK	1.10696e-41	13.4744	0.0304176	PDCD5	PDCD5	1.91114e-40
OK	1.59539e-41	13.4474	0.0303446	CRNDE	CRNDE	2.75256e-40
OK	2.03754e-41	13.4293	0.0302984	SCARA3	SCARA3	3.51304e-40
OK	2.25708e-41	13.4217	0.030294	MATN2	MATN2	3.88894e-40
OK	2.38416e-41	13.4176	0.0302848	RHOQ	RHOQ	4.10512e-40
OK	2.43768e-41	13.416	0.0302881	RHOA	RHOA	4.19445e-40
OK	2.47252e-41	13.4149	0.0302718	ASCC3	ASCC3	4.25154e-40
OK	2.95752e-41	13.4016	0.0302354	MARVELD3	MARVELD3	5.08207e-40
OK	3.12103e-41	13.3976	0.0294752	NPPA	NPPA	5.35944e-40
OK	3.14742e-41	13.397	0.0300824	ZFP36	ZFP36	5.40113e-40
OK	4.31549e-41	13.3736	0.0301917	ANKRD11	ANKRD11	7.40063e-40
OK	4.63533e-41	13.3682	0.0300916	SYT14	SYT14	7.94379e-40
OK	5.38761e-41	13.357	0.0300452	FKBP5	FKBP5	9.22683e-40
OK	5.44565e-41	13.3563	0.0301376	CKLF	CKLF	9.31997e-40
OK	5.47244e-41	13.3559	0.0301368	LRATD2	LRATD2	9.35956e-40
OK	6.75176e-41	13.3402	0.0301098	NME3	NME3	1.15399e-39
OK	8.09237e-41	13.3267	0.0300584	KIF3A	KIF3A	1.38163e-39
OK	8.09445e-41	13.3267	0.0283151	RPS6KA6	RPS6KA6	1.38163e-39
OK	8.59629e-41	13.3222	0.0300773	TSPO	TSPO	1.4663e-39
OK	1.12152e-40	13.3024	0.030029	POU3F3	POU3F3	1.91175e-39
OK	1.12651e-40	13.302	0.0287624	REPS2	REPS2	1.91897e-39
OK	1.14013e-40	13.3011	0.0299199	TNS3	TNS3	1.94089e-39
OK	1.14771e-40	13.3006	0.030019	AIG1	AIG1	1.95249e-39
OK	1.15714e-40	13.3	0.0297549	TICRR	TICRR	1.96722e-39
OK	1.16514e-40	13.2995	0.0300245	TOP1	TOP1	1.9795e-39
OK	1.36098e-40	13.2879	0.029893	CDCA4	CDCA4	2.31069e-39
OK	1.41772e-40	13.2848	0.0298622	LRATD1	LRATD1	2.40542e-39
OK	1.60968e-40	13.2753	0.0299531	YEATS4	YEATS4	2.7293e-39
OK	2.23725e-40	13.2506	0.0265774	ENSG00000280131	ENSG00000280131	3.79085e-39
OK	3.14071e-40	13.2251	0.0298458	HMGXB4	HMGXB4	5.31818e-39
OK	3.35266e-40	13.2202	0.029677	KIF18B	KIF18B	5.67332e-39
OK	3.7328e-40	13.2122	0.0298248	SRP9	SRP9	6.3124e-39
OK	4.27431e-40	13.202	0.029752	MIRLET7BHG	MIRLET7BHG	7.22336e-39
OK	4.88521e-40	13.1919	0.0297514	RNASEH2B	RNASEH2B	8.25029e-39
OK	5.04704e-40	13.1894	0.0296646	PRIM1	PRIM1	8.51796e-39
OK	5.71684e-40	13.18	0.0297031	RMI1	RMI1	9.64202e-39
OK	5.76332e-40	13.1794	0.0297468	HADHB	HADHB	9.71402e-39
OK	6.18274e-40	13.1741	0.0296804	KCTD16	KCTD16	1.04141e-38
OK	6.48719e-40	13.1705	0.0297231	MTHFD1	MTHFD1	1.09197e-38
OK	7.46309e-40	13.1599	0.0297019	GTF2I	GTF2I	1.25541e-38
OK	7.67011e-40	13.1578	0.0296086	LINC02283	LINC02283	1.28939e-38
OK	9.50895e-40	13.1416	0.0296645	ATP5MC1	ATP5MC1	1.59745e-38
OK	1.0379e-39	13.135	0.0296425	RSBN1L	RSBN1L	1.74247e-38
OK	1.19879e-39	13.1241	0.0296278	HSPA5	HSPA5	2.01126e-38
OK	1.2348e-39	13.1218	0.0296143	VCL	VCL	2.07032e-38
OK	1.25322e-39	13.1207	0.0296025	SYF2	SYF2	2.09982e-38
OK	1.58377e-39	13.1029	0.0295791	MSMO1	MSMO1	2.65193e-38
OK	1.67011e-39	13.0989	0.0295533	PFKP	PFKP	2.79468e-38
OK	1.91915e-39	13.0884	0.0294807	ARHGAP18	ARHGAP18	3.2093e-38
OK	1.98725e-39	13.0857	0.0294774	CAMSAP1	CAMSAP1	3.321e-38
OK	2.52595e-39	13.0675	0.0294149	CCDC102B	CCDC102B	4.21851e-38
OK	2.94729e-39	13.0557	0.0294652	SNHG14	SNHG14	4.91895e-38
OK	3.11829e-39	13.0514	0.0294611	LRP1	LRP1	5.20095e-38
OK	3.14639e-39	13.0507	0.0294427	DPYSL4	DPYSL4	5.24439e-38
OK	3.22625e-39	13.0488	0.0294515	ADAMTS3	ADAMTS3	5.374e-38
OK	3.71487e-39	13.0381	0.0293955	SNTA1	SNTA1	6.18387e-38
OK	3.96998e-39	13.033	0.0286564	CDK18	CDK18	6.60423e-38
OK	4.72391e-39	13.0198	0.0293864	COX17	COX17	7.85331e-38
OK	4.99895e-39	13.0154	0.0293222	LINC01224	LINC01224	8.30515e-38
OK	5.14454e-39	13.0132	0.0293164	SERPINH1	SERPINH1	8.54147e-38
OK	5.2401e-39	13.0118	0.02926	RAD54L	RAD54L	8.69448e-38
OK	6.99269e-39	12.9898	0.0293214	ILF3	ILF3	1.15949e-37
OK	7.19667e-39	12.9876	0.0293196	PSAP	PSAP	1.19254e-37
OK	7.36143e-39	12.9858	0.0293121	UBE2I	UBE2I	1.21905e-37
OK	7.95712e-39	12.9799	0.0292941	DCLK2	DCLK2	1.31684e-37
OK	8.18457e-39	12.9777	0.0283498	AMBN	AMBN	1.35361e-37
OK	8.37097e-39	12.976	0.0286623	LINC01122	LINC01122	1.38353e-37
OK	8.37633e-39	12.9759	0.029175	DNA2	DNA2	1.38353e-37
OK	9.75589e-39	12.9643	0.0292627	DDX24	DDX24	1.61035e-37
OK	9.95957e-39	12.9627	0.0289899	ACVR1	ACVR1	1.64291e-37
OK	1.1313e-38	12.9529	0.0292103	UACA	UACA	1.86496e-37
OK	1.22513e-38	12.9468	0.0292011	AKAP7	AKAP7	2.01835e-37
OK	1.2556e-38	12.9449	0.0292222	MRPL41	MRPL41	2.06721e-37
OK	1.43866e-38	12.9344	0.0291654	ADM	ADM	2.36707e-37
OK	1.47725e-38	12.9324	0.0291943	ATP6V0E1	ATP6V0E1	2.429e-37
OK	1.67039e-38	12.923	0.0291733	KLHDC8A	KLHDC8A	2.74481e-37
OK	1.6987e-38	12.9217	0.0291368	DAAM1	DAAM1	2.78954e-37
OK	1.73542e-38	12.92	0.0291669	CLTC	CLTC	2.84801e-37
OK	2.02256e-38	12.9082	0.0231306	EIF4A1P8	EIF4A1P8	3.3171e-37
OK	2.0292e-38	12.908	0.0290559	OIP5	OIP5	3.32587e-37
OK	2.06348e-38	12.9067	0.0289013	RUNDC3A	RUNDC3A	3.37987e-37
OK	2.11211e-38	12.9049	0.0291332	ARL6IP5	ARL6IP5	3.45731e-37
OK	2.33795e-38	12.8971	0.0290862	SCLT1	SCLT1	3.82455e-37
OK	2.83054e-38	12.8823	0.0290151	NRM	NRM	4.62737e-37
OK	2.98648e-38	12.8782	0.0290675	HMGA1	HMGA1	4.8792e-37
OK	3.04745e-38	12.8766	0.0290511	MEIS2	MEIS2	4.97562e-37
OK	3.16716e-38	12.8736	0.0288643	ALKAL2	ALKAL2	5.16777e-37
OK	3.48533e-38	12.8662	0.0290463	RPS26	RPS26	5.68328e-37
OK	3.68938e-38	12.8619	0.028858	CDH6	CDH6	6.01218e-37
OK	4.02659e-38	12.8551	0.0290044	HAUS1	HAUS1	6.55752e-37
OK	4.72756e-38	12.8427	0.0289804	LRP10	LRP10	7.69418e-37
OK	6.06593e-38	12.8234	0.0289062	APLP1	APLP1	9.86612e-37
OK	6.47405e-38	12.8183	0.0289264	SLC1A2	SLC1A2	1.05232e-36
OK	7.80002e-38	12.8039	0.028818	PRKX	PRKX	1.26704e-36
OK	7.87759e-38	12.8031	0.0289014	CCT6A	CCT6A	1.27883e-36
OK	8.14916e-38	12.8005	0.0286755	AUNIP	AUNIP	1.32208e-36
OK	8.83112e-38	12.7942	0.0284059	FLNC	FLNC	1.43181e-36
OK	9.25251e-38	12.7906	0.0288389	AKT3	AKT3	1.49918e-36
OK	1.0486e-37	12.7809	0.0286997	LIMCH1	LIMCH1	1.69797e-36
OK	1.10117e-37	12.7771	0.0288282	BHLHE41	BHLHE41	1.78196e-36
OK	1.55754e-37	12.7501	0.0287212	XYLT1	XYLT1	2.51888e-36
OK	1.79298e-37	12.7391	0.0287551	APP	APP	2.8978e-36
OK	1.85731e-37	12.7363	0.0287365	KMT2E	KMT2E	2.99987e-36
OK	2.00569e-37	12.7303	0.0282979	H3C12	H3C12	3.23748e-36
OK	2.16074e-37	12.7245	0.0287267	RPL27	RPL27	3.48556e-36
OK	2.26043e-37	12.721	0.02871	MYO6	MYO6	3.64408e-36
OK	2.42916e-37	12.7154	0.0287017	SETD5	SETD5	3.91362e-36
OK	3.00609e-37	12.6987	0.0285664	ZNF367	ZNF367	4.84005e-36
OK	3.18235e-37	12.6942	0.0286567	BBLN	BBLN	5.12061e-36
OK	3.37457e-37	12.6896	0.0285347	ACSF2	ACSF2	5.4265e-36
OK	3.44976e-37	12.6879	0.0285612	NKX2-2	NKX2-2	5.54392e-36
OK	3.97455e-37	12.6768	0.0286121	EVI5	EVI5	6.38326e-36
OK	4.12261e-37	12.674	0.0285817	ZNF827	ZNF827	6.6169e-36
OK	4.45978e-37	12.6678	0.028579	SMIM3	SMIM3	7.15357e-36
OK	4.86091e-37	12.661	0.0285513	PLD5	PLD5	7.7921e-36
OK	5.24144e-37	12.6551	0.0285658	IRS2	IRS2	8.39683e-36
OK	5.51485e-37	12.6511	0.0272698	SYNPR	SYNPR	8.82929e-36
OK	7.64877e-37	12.6254	0.0284825	GSN	GSN	1.2238e-35
OK	8.35569e-37	12.6184	0.0284845	FZD3	FZD3	1.33607e-35
OK	8.55908e-37	12.6165	0.0284764	ATP5PO	ATP5PO	1.36774e-35
OK	9.41081e-37	12.6091	0.023136	ADCYAP1R1	ADCYAP1R1	1.50291e-35
OK	1.19663e-36	12.5901	0.0284125	SCN1A	SCN1A	1.90982e-35
OK	1.21154e-36	12.5891	0.0284069	EMC9	EMC9	1.93241e-35
OK	1.30255e-36	12.5834	0.0284062	SNHG29	SNHG29	2.07628e-35
OK	1.36027e-36	12.58	0.0283961	SMARCA5	SMARCA5	2.16694e-35
OK	1.86952e-36	12.5548	0.0283245	RPA1	RPA1	2.97632e-35
OK	1.89351e-36	12.5538	0.0283308	N4BP2L2	N4BP2L2	3.01264e-35
OK	2.11181e-36	12.5452	0.0283145	ATP6AP1	ATP6AP1	3.35788e-35
OK	2.27834e-36	12.5392	0.0283072	RPL7	RPL7	3.62041e-35
OK	3.33452e-36	12.509	0.0282263	TPGS2	TPGS2	5.29544e-35
OK	3.42908e-36	12.5067	0.0282224	POU3F2	POU3F2	5.44222e-35
OK	3.91947e-36	12.4961	0.0281836	EPHX1	EPHX1	6.21666e-35
OK	3.99074e-36	12.4947	0.0279008	OPCML	OPCML	6.32577e-35
OK	4.19196e-36	12.4908	0.0281672	SORL1	SORL1	6.6406e-35
OK	4.33212e-36	12.4882	0.0281841	CHD9	CHD9	6.85839e-35
OK	5.41999e-36	12.4703	0.0281368	H2AC25	H2AC25	8.57533e-35
OK	5.65923e-36	12.4669	0.0277045	SRRM3	SRRM3	8.9483e-35
OK	5.80074e-36	12.4649	0.0277362	NPY2R-AS1	NPY2R-AS1	9.16639e-35
OK	5.96758e-36	12.4626	0.0280391	PRR36	PRR36	9.42421e-35
OK	6.32936e-36	12.4579	0.0281191	MYL12A	MYL12A	9.98937e-35
OK	7.87921e-36	12.4405	0.028081	REEP3	REEP3	1.24278e-34
OK	8.02169e-36	12.439	0.0280692	SC5D	SC5D	1.26447e-34
OK	8.06414e-36	12.4386	0.0280744	DAG1	DAG1	1.27038e-34
OK	8.56966e-36	12.4338	0.0280161	MDFI	MDFI	1.34918e-34
OK	8.82725e-36	12.4314	0.0280597	UQCC2	UQCC2	1.38888e-34
OK	1.05146e-35	12.4174	0.0280187	OAZ2	OAZ2	1.65335e-34
OK	1.07741e-35	12.4154	0.0280216	SCARB2	SCARB2	1.69311e-34
OK	1.10509e-35	12.4134	0.0280189	SIPA1L1	SIPA1L1	1.73555e-34
OK	1.27692e-35	12.4018	0.0279908	SEC62	SEC62	2.00417e-34
OK	1.45046e-35	12.3916	0.0279636	LUC7L3	LUC7L3	2.27515e-34
OK	1.48856e-35	12.3895	0.0279598	CRISPLD1	CRISPLD1	2.33347e-34
OK	1.55937e-35	12.3858	0.0279427	TPP1	TPP1	2.44298e-34
OK	1.64775e-35	12.3814	0.0279482	PSMB1	PSMB1	2.57986e-34
OK	2.02326e-35	12.3649	0.0279124	ATP6V0E2	ATP6V0E2	3.16585e-34
OK	2.10014e-35	12.3619	0.0278553	PBX3	PBX3	3.28414e-34
OK	2.3526e-35	12.3528	0.0278782	SMARCC1	SMARCC1	3.67667e-34
OK	3.08204e-35	12.331	0.0274959	EPHA7	EPHA7	4.81371e-34
OK	3.18014e-35	12.3285	0.0278271	PSMD8	PSMD8	4.96389e-34
OK	3.60004e-35	12.3185	0.0278068	TMEM160	TMEM160	5.61589e-34
OK	3.64472e-35	12.3175	0.0277626	MACO1	MACO1	5.68211e-34
OK	3.87464e-35	12.3126	0.0277895	PCDHGC3	PCDHGC3	6.03688e-34
OK	3.97948e-35	12.3104	0.0277302	SCN3A	SCN3A	6.19645e-34
OK	5.72784e-35	12.281	0.0277037	HAUS6	HAUS6	8.91338e-34
OK	5.89651e-35	12.2787	0.0277143	SIPA1L2	SIPA1L2	9.17027e-34
OK	6.14488e-35	12.2753	0.0276995	DNAJA1	DNAJA1	9.55072e-34
OK	6.85487e-35	12.2665	0.0276564	PARP2	PARP2	1.06478e-33
OK	7.47575e-35	12.2594	0.0276582	EPB41L3	EPB41L3	1.16051e-33
OK	7.73866e-35	12.2566	0.0276577	PAXX	PAXX	1.2006e-33
OK	9.34772e-35	12.2413	0.0276254	TAF15	TAF15	1.44935e-33
OK	1.16097e-34	12.2237	0.0273495	KCNN3	KCNN3	1.79897e-33
OK	1.25063e-34	12.2177	0.0275776	PARK7	PARK7	1.93673e-33
OK	1.25173e-34	12.2176	0.0223607	ENSG00000297541	ENSG00000297541	1.93727e-33
OK	1.37183e-34	12.2102	0.0275392	C12orf75	C12orf75	2.12185e-33
OK	1.38358e-34	12.2095	0.0275526	ZIC1	ZIC1	2.13874e-33
OK	1.39829e-34	12.2086	0.0274796	KIF24	KIF24	2.16016e-33
OK	1.6143e-34	12.1969	0.0275295	SNRPF	SNRPF	2.49236e-33
OK	1.63121e-34	12.1961	0.0274884	RASEF	RASEF	2.51695e-33
OK	1.7785e-34	12.189	0.0275029	VEGFA	VEGFA	2.74257e-33
OK	2.02025e-34	12.1786	0.0274646	TFDP1	TFDP1	3.11347e-33
OK	2.15348e-34	12.1734	0.027457	GMPS	GMPS	3.31679e-33
OK	3.25438e-34	12.1397	0.0274008	UQCR10	UQCR10	5.00939e-33
OK	3.84842e-34	12.1259	0.0273696	RBM39	RBM39	5.92021e-33
OK	4.31332e-34	12.1166	0.0273163	ZNF711	ZNF711	6.6314e-33
OK	4.33232e-34	12.1162	0.0273242	NUP107	NUP107	6.65661e-33
OK	4.49712e-34	12.1132	0.0272594	LBH	LBH	6.90567e-33
OK	4.72551e-34	12.1091	0.0272708	RMI2	RMI2	7.25203e-33
OK	5.39304e-34	12.0983	0.0269088	GALNT10	GALNT10	8.27149e-33
OK	5.97862e-34	12.0898	0.02724	ADAM19	ADAM19	9.16411e-33
OK	6.6768e-34	12.0807	0.0272467	TFPI	TFPI	1.02281e-32
OK	7.69273e-34	12.0691	0.0272158	TPP2	TPP2	1.17774e-32
OK	1.06691e-33	12.0421	0.0271773	SUGP2	SUGP2	1.63243e-32
OK	1.14291e-33	12.0364	0.0271383	BLM	BLM	1.74768e-32
OK	1.15561e-33	12.0355	0.0271654	EID1	EID1	1.76604e-32
OK	1.16427e-33	12.0349	0.0270144	GRIP2	GRIP2	1.77821e-32
OK	1.1714e-33	12.0344	0.0269984	PHLDA2	PHLDA2	1.78803e-32
OK	1.25272e-33	12.0289	0.0270796	CAVIN1	CAVIN1	1.91101e-32
OK	1.42728e-33	12.0181	0.0271159	GPATCH4	GPATCH4	2.176e-32
OK	1.57567e-33	12.0099	0.0242726	ENSG00000296253	ENSG00000296253	2.4008e-32
OK	1.68623e-33	12.0043	0.027061	CIMAP3	CIMAP3	2.56774e-32
OK	1.77125e-33	12.0002	0.027022	CCDC15	CCDC15	2.69559e-32
OK	1.81514e-33	11.9982	0.0270727	JUN	JUN	2.76074e-32
OK	2.23274e-33	11.9811	0.0270198	CDO1	CDO1	3.39387e-32
OK	2.25178e-33	11.9804	0.0268716	ARHGAP11B	ARHGAP11B	3.42077e-32
OK	2.2654e-33	11.9799	0.0268893	RCOR2	RCOR2	3.43942e-32
OK	2.27488e-33	11.9795	0.0270166	RFFL	RFFL	3.45176e-32
OK	2.43495e-33	11.9739	0.0269605	SLF1	SLF1	3.69245e-32
OK	2.47723e-33	11.9724	0.0269801	ST8SIA1	ST8SIA1	3.75434e-32
OK	2.70469e-33	11.9652	0.0269946	HLA-E	HLA-E	4.09664e-32
OK	2.8022e-33	11.9622	0.0269112	RAD54B	RAD54B	4.24182e-32
OK	2.93576e-33	11.9584	0.0269837	ARMCX3	ARMCX3	4.44136e-32
OK	3.05303e-33	11.9551	0.0269798	RAB5C	RAB5C	4.61604e-32
OK	3.50716e-33	11.9436	0.0269432	DCP2	DCP2	5.29952e-32
OK	3.70714e-33	11.939	0.0268906	ZWILCH	ZWILCH	5.5984e-32
OK	3.8206e-33	11.9365	0.0266138	SLC18A1	SLC18A1	5.76632e-32
OK	4.36582e-33	11.9253	0.0269163	COMT	COMT	6.58533e-32
OK	4.88947e-33	11.9159	0.0256836	AFAP1L2	AFAP1L2	7.37084e-32
OK	4.96534e-33	11.9146	0.0268169	CMC2	CMC2	7.48081e-32
OK	6.68357e-33	11.8898	0.026723	ATP2B4	ATP2B4	1.00636e-31
OK	7.19353e-33	11.8837	0.0268197	DHCR24	DHCR24	1.0825e-31
OK	8.72606e-33	11.8675	0.0267837	ANP32A	ANP32A	1.31235e-31
OK	8.9183e-33	11.8657	0.0267807	DNPH1	DNPH1	1.34047e-31
OK	8.95511e-33	11.8654	0.026782	ATP2B1	ATP2B1	1.34521e-31
OK	1.04576e-32	11.8524	0.0267081	BRI3BP	BRI3BP	1.56999e-31
OK	1.12185e-32	11.8465	0.0267382	MYL12B	MYL12B	1.68324e-31
OK	1.17749e-32	11.8424	0.0267194	RB1CC1	RB1CC1	1.76568e-31
OK	1.39088e-32	11.8285	0.0266925	ADD3	ADD3	2.08444e-31
OK	1.55323e-32	11.8192	0.0266509	PSRC1	PSRC1	2.32639e-31
OK	1.76001e-32	11.8087	0.0266442	SAP30	SAP30	2.63455e-31
OK	1.78673e-32	11.8074	0.0262453	COL2A1	COL2A1	2.67298e-31
OK	2.16019e-32	11.7914	0.0265159	CENPP	CENPP	3.2298e-31
OK	2.47111e-32	11.7801	0.0263602	SENP3	SENP3	3.6925e-31
OK	2.48659e-32	11.7796	0.0265638	PPP1R1C	PPP1R1C	3.71347e-31
OK	3.70711e-32	11.7459	0.0264509	RFWD3	RFWD3	5.53294e-31
OK	5.50632e-32	11.7124	0.0264069	ACSBG1	ACSBG1	8.21351e-31
OK	6.13439e-32	11.7032	0.0262888	SUN2	SUN2	9.14504e-31
OK	6.14931e-32	11.703	0.0262748	SORCS3	SORCS3	9.16193e-31
OK	7.66195e-32	11.6844	0.0263613	LIFR	LIFR	1.1409e-30
OK	8.03067e-32	11.6804	0.0263584	DDX21	DDX21	1.19511e-30
OK	8.55396e-32	11.675	0.026309	GDAP1	GDAP1	1.27224e-30
OK	1.01167e-31	11.6607	0.0262451	REEP4	REEP4	1.5038e-30
OK	1.06454e-31	11.6564	0.0262981	GNG12	GNG12	1.58146e-30
OK	1.07052e-31	11.6559	0.0260827	H2BC3	H2BC3	1.58942e-30
OK	1.232e-31	11.6439	0.0262781	MRPS26	MRPS26	1.8281e-30
OK	1.42506e-31	11.6315	0.0262425	CTCF	CTCF	2.11335e-30
OK	1.75428e-31	11.6138	0.0262111	FDPS	FDPS	2.60007e-30
OK	1.84471e-31	11.6095	0.0249117	ENSG00000285907	ENSG00000285907	2.73253e-30
OK	2.46169e-31	11.5848	0.0261483	EEF2	EEF2	3.64433e-30
OK	2.46899e-31	11.5845	0.0261037	MIR503HG	MIR503HG	3.65302e-30
OK	2.88038e-31	11.5713	0.0260538	AGT	AGT	4.25923e-30
OK	2.89876e-31	11.5707	0.0260995	CDKN2A	CDKN2A	4.28393e-30
OK	2.93813e-31	11.5696	0.0261076	ADAM9	ADAM9	4.3396e-30
OK	3.02762e-31	11.567	0.0260866	EZR	EZR	4.46919e-30
OK	3.14126e-31	11.5639	0.0259246	RIT2	RIT2	4.63427e-30
OK	3.15872e-31	11.5634	0.0260908	ENC1	ENC1	4.65734e-30
OK	3.18243e-31	11.5627	0.0260845	PIK3C2A	PIK3C2A	4.68959e-30
OK	3.30225e-31	11.5596	0.0260417	PCDH7	PCDH7	4.86334e-30
OK	3.56452e-31	11.553	0.0260562	ZNF714	ZNF714	5.24658e-30
OK	4.10526e-31	11.5409	0.02604	ITGA7	ITGA7	6.03901e-30
OK	4.60143e-31	11.531	0.0258483	DDIAS	DDIAS	6.765e-30
OK	4.96761e-31	11.5244	0.0259693	VWA1	VWA1	7.29915e-30
OK	6.0949e-31	11.5068	0.0259639	C7orf50	C7orf50	8.9504e-30
OK	6.45156e-31	11.5019	0.0259551	LAMP2	LAMP2	9.46871e-30
OK	8.40832e-31	11.479	0.0258799	FAM131B-AS2	FAM131B-AS2	1.23335e-29
OK	8.90164e-31	11.4741	0.0258913	GOLGB1	GOLGB1	1.30496e-29
OK	9.39481e-31	11.4694	0.0258677	CHPT1	CHPT1	1.37647e-29
OK	9.85014e-31	11.4653	0.0258255	RFLNB	RFLNB	1.44235e-29
OK	9.97594e-31	11.4642	0.0258568	MAGOHB	MAGOHB	1.45994e-29
OK	1.10175e-30	11.4556	0.0246639	CSDC2	CSDC2	1.61145e-29
OK	1.11625e-30	11.4545	0.0258336	MAF	MAF	1.63171e-29
OK	1.19286e-30	11.4487	0.0258311	TRIOBP	TRIOBP	1.74271e-29
OK	1.41885e-30	11.4337	0.0257981	GNPDA1	GNPDA1	2.07169e-29
OK	1.58304e-30	11.4242	0.0257649	CHRM3	CHRM3	2.31009e-29
OK	1.7266e-30	11.4166	0.0257668	TXN	TXN	2.51815e-29
OK	1.82886e-30	11.4116	0.0257361	DLGAP1	DLGAP1	2.66577e-29
OK	2.08457e-30	11.4003	0.0256601	LAMB1	LAMB1	3.03676e-29
OK	2.14609e-30	11.3977	0.0257199	CHD1	CHD1	3.12461e-29
OK	2.33456e-30	11.3904	0.0257032	ALKBH7	ALKBH7	3.39708e-29
OK	2.40842e-30	11.3877	0.0257016	ITGB1	ITGB1	3.50255e-29
OK	2.41151e-30	11.3876	0.0256984	SRGAP2C	SRGAP2C	3.50506e-29
OK	2.63616e-30	11.3798	0.0256214	LZTS1	LZTS1	3.82939e-29
OK	2.88315e-30	11.372	0.0256615	TSC22D1	TSC22D1	4.1858e-29
OK	3.04903e-30	11.3671	0.0256416	BEX4	BEX4	4.42413e-29
OK	4.571e-30	11.3317	0.0255044	H4C5	H4C5	6.62873e-29
OK	4.58018e-30	11.3315	0.0255423	PELI1	PELI1	6.63827e-29
OK	5.3135e-30	11.3185	0.025343	DUSP8	DUSP8	7.69674e-29
OK	6.61127e-30	11.2993	0.0254646	ACOX2	ACOX2	9.57117e-29
OK	8.82604e-30	11.2739	0.0254334	PBRM1	PBRM1	1.27703e-28
OK	9.16762e-30	11.2706	0.0254321	ATP5MC2	ATP5MC2	1.3257e-28
OK	9.51899e-30	11.2673	0.0254287	NDUFB4	NDUFB4	1.37573e-28
OK	1.00076e-29	11.2629	0.0254066	CAT	CAT	1.44553e-28
OK	1.02466e-29	11.2608	0.0254107	PGRMC1	PGRMC1	1.47922e-28
OK	1.03303e-29	11.2601	0.0253929	CMSS1	CMSS1	1.49045e-28
OK	1.22644e-29	11.2449	0.0229053	TMEM114	TMEM114	1.76851e-28
OK	1.24335e-29	11.2437	0.0253748	C19orf53	C19orf53	1.79189e-28
OK	1.56541e-29	11.2234	0.0253225	RBBP4	RBBP4	2.25476e-28
OK	1.67264e-29	11.2175	0.0253048	DNAJB6	DNAJB6	2.40785e-28
OK	1.72656e-29	11.2147	0.0253001	RECQL	RECQL	2.48407e-28
OK	1.79035e-29	11.2115	0.0250178	LINC03051	LINC03051	2.5744e-28
OK	1.93752e-29	11.2045	0.0252733	PHF6	PHF6	2.78445e-28
OK	2.53617e-29	11.1806	0.0250363	ENSG00000285730	ENSG00000285730	3.64273e-28
OK	2.58126e-29	11.1791	0.0252162	DDAH2	DDAH2	3.70541e-28
OK	2.68185e-29	11.1757	0.0251091	S100A1	S100A1	3.84764e-28
OK	2.79418e-29	11.172	0.0251692	LGI1	LGI1	4.00656e-28
OK	3.04038e-29	11.1645	0.0251904	KLHL4	KLHL4	4.35715e-28
OK	3.37518e-29	11.1552	0.0251529	TSHZ1	TSHZ1	4.83423e-28
OK	3.40284e-29	11.1545	0.0251669	CD59	CD59	4.87112e-28
OK	3.40636e-29	11.1544	0.0251622	PAQR8	PAQR8	4.87342e-28
OK	3.56031e-29	11.1505	0.0251066	CMTM5	CMTM5	5.09083e-28
OK	5.09052e-29	11.1186	0.025085	VDAC3	VDAC3	7.27478e-28
OK	5.7812e-29	11.1073	0.0250529	PEG3	PEG3	8.25719e-28
OK	7.19346e-29	11.0877	0.0204031	FSTL5	FSTL5	1.02686e-27
OK	7.39419e-29	11.0853	0.0250104	STRAP	STRAP	1.05492e-27
OK	8.99989e-29	11.0677	0.0248014	ORC1	ORC1	1.28329e-27
OK	9.82483e-29	11.0598	0.0249485	SDF2L1	SDF2L1	1.40013e-27
OK	1.00431e-28	11.0578	0.0249289	NCAM2	NCAM2	1.43044e-27
OK	1.01253e-28	11.0571	0.0248744	BRINP3	BRINP3	1.44134e-27
OK	1.08584e-28	11.0508	0.024765	RTN2	RTN2	1.54484e-27
OK	1.12621e-28	11.0476	0.0248935	UNC5B	UNC5B	1.60138e-27
OK	1.15653e-28	11.0452	0.0249216	NAV1	NAV1	1.64359e-27
OK	1.20478e-28	11.0415	0.0249167	SRRM2	SRRM2	1.7112e-27
OK	1.2641e-28	11.0372	0.024883	PDZRN3	PDZRN3	1.79447e-27
OK	1.3075e-28	11.0342	0.0248921	RAB32	RAB32	1.85504e-27
OK	1.32831e-28	11.0327	0.0248872	BCYRN1	BCYRN1	1.88351e-27
OK	1.34039e-28	11.0319	0.0248905	RABL6	RABL6	1.89959e-27
OK	1.39754e-28	11.0282	0.0248798	UBTF	UBTF	1.97948e-27
OK	1.44615e-28	11.0251	0.0224063	MYT1L	MYT1L	2.0472e-27
OK	1.59428e-28	11.0163	0.0247226	PRSS23	PRSS23	2.25565e-27
OK	1.85472e-28	11.0027	0.0248047	ATE1	ATE1	2.62267e-27
OK	2.19199e-28	10.9876	0.0247905	CAST.1	CAST.1	3.09788e-27
OK	2.35009e-28	10.9813	0.0247678	FOXO3	FOXO3	3.31949e-27
OK	2.56334e-28	10.9735	0.024761	EIF3A	EIF3A	3.6187e-27
OK	2.59252e-28	10.9724	0.0247493	LPAR1	LPAR1	3.65787e-27
OK	2.61754e-28	10.9716	0.0247184	PTCHD4	PTCHD4	3.69114e-27
OK	2.75872e-28	10.9668	0.0247407	KMT2C	KMT2C	3.88807e-27
OK	2.90618e-28	10.9621	0.0247106	ENSG00000308185	ENSG00000308185	4.09365e-27
OK	2.94545e-28	10.9609	0.0247318	ZBTB20	ZBTB20	4.14668e-27
OK	3.19084e-28	10.9537	0.0243009	ENSG00000280079	ENSG00000280079	4.48967e-27
OK	3.44035e-28	10.9468	0.0246431	DSCAM	DSCAM	4.83808e-27
OK	4.47108e-28	10.9231	0.0246256	CASP8AP2	CASP8AP2	6.28411e-27
OK	5.46514e-28	10.9048	0.0241137	WDR62	WDR62	7.67703e-27
OK	6.757e-28	10.8855	0.0245595	PLPP3	PLPP3	9.48653e-27
OK	8.68399e-28	10.8626	0.0244387	UNG	UNG	1.21853e-26
OK	8.95424e-28	10.8598	0.0244979	TCEAL4	TCEAL4	1.25576e-26
OK	9.39047e-28	10.8555	0.0229509	ENSG00000280054	ENSG00000280054	1.31621e-26
OK	9.42462e-28	10.8552	0.0244933	ETFB	ETFB	1.32027e-26
OK	1.30123e-27	10.8256	0.0243115	SELENOP	SELENOP	1.82186e-26
OK	1.38714e-27	10.8198	0.024411	NOP53	NOP53	1.94108e-26
OK	1.45577e-27	10.8154	0.02437	MAP3K20	MAP3K20	2.03601e-26
OK	1.53765e-27	10.8103	0.0243757	CNR1	CNR1	2.14934e-26
OK	1.56213e-27	10.8089	0.0243106	SLC7A11	SLC7A11	2.18237e-26
OK	1.66774e-27	10.8029	0.0243659	ANKRD12	ANKRD12	2.32864e-26
OK	1.73043e-27	10.7995	0.0243685	AGPAT5	AGPAT5	2.41485e-26
OK	1.86097e-27	10.7928	0.0243001	BCOR	BCOR	2.5956e-26
OK	1.96499e-27	10.7878	0.0220312	ENSG00000271843	ENSG00000271843	2.7392e-26
OK	2.08473e-27	10.7824	0.0243195	FGD4	FGD4	2.90452e-26
OK	2.14716e-27	10.7797	0.0243209	CYCS	CYCS	2.98988e-26
OK	2.15167e-27	10.7795	0.0242728	LINC01315	LINC01315	2.99452e-26
OK	2.22574e-27	10.7764	0.0242891	SYNJ2	SYNJ2	3.09592e-26
OK	2.24538e-27	10.7756	0.0241793	ZNF385D	ZNF385D	3.12155e-26
OK	2.24873e-27	10.7754	0.0243032	PDLIM2	PDLIM2	3.12451e-26
OK	2.28675e-27	10.7739	0.0241729	NEURL1B	NEURL1B	3.1756e-26
OK	2.38798e-27	10.7699	0.0242974	ITGB1BP1	ITGB1BP1	3.31438e-26
OK	2.51218e-27	10.7652	0.0242926	TIMM13	TIMM13	3.48487e-26
OK	2.62576e-27	10.7611	0.0242766	ARL2	ARL2	3.64045e-26
OK	2.95315e-27	10.7503	0.0242446	NRCAM	NRCAM	4.09213e-26
OK	3.49811e-27	10.7347	0.0242183	ADISSP	ADISSP	4.84464e-26
OK	3.69407e-27	10.7296	0.024207	SNX5	SNX5	5.11327e-26
OK	4.31728e-27	10.7152	0.0241738	TSPAN3	TSPAN3	5.97267e-26
OK	4.6847e-27	10.7077	0.021817	TAS2R13	TAS2R13	6.47746e-26
OK	4.78738e-27	10.7057	0.0241557	SNRPD2	SNRPD2	6.61585e-26
OK	5.57569e-27	10.6915	0.0235266	SERPINE1	SERPINE1	7.70108e-26
OK	5.99977e-27	10.6847	0.0241008	ENKUR	ENKUR	8.28234e-26
OK	6.29463e-27	10.6803	0.024098	RTN3	RTN3	8.68468e-26
OK	6.30659e-27	10.6801	0.0216595	LINC00311	LINC00311	8.6965e-26
OK	6.31302e-27	10.68	0.0240874	FBL	FBL	8.70066e-26
OK	9.02575e-27	10.6468	0.0238629	PDE4D	PDE4D	1.24327e-25
OK	9.61838e-27	10.6408	0.0239854	ALCAM	ALCAM	1.32419e-25
OK	9.7968e-27	10.6391	0.0239999	PLEC	PLEC	1.34802e-25
OK	1.02187e-26	10.6352	0.0239982	SLIRP	SLIRP	1.40532e-25
OK	1.05993e-26	10.6318	0.0239691	PBXIP1	PBXIP1	1.45688e-25
OK	1.08897e-26	10.6293	0.0239524	CLASP1	CLASP1	1.49599e-25
OK	1.16096e-26	10.6233	0.0239239	SDC2	SDC2	1.59403e-25
OK	1.18617e-26	10.6213	0.0184061	ENSG00000235907	ENSG00000235907	1.62777e-25
OK	1.23293e-26	10.6177	0.0239515	RGS6	RGS6	1.69102e-25
OK	1.38382e-26	10.6069	0.023922	IER5L	IER5L	1.89696e-25
OK	1.5135e-26	10.5985	0.0217676	RNY3	RNY3	2.07362e-25
OK	1.56156e-26	10.5956	0.0238702	KCND3	KCND3	2.13831e-25
OK	1.64896e-26	10.5905	0.0238855	JUNB	JUNB	2.25679e-25
OK	1.78572e-26	10.583	0.022289	ENSG00000234477	ENSG00000234477	2.44265e-25
OK	1.90645e-26	10.5769	0.0238494	DDIT4	DDIT4	2.6064e-25
OK	1.96998e-26	10.5738	0.0238318	OXCT1	OXCT1	2.69181e-25
OK	2.03972e-26	10.5706	0.0238142	NUP42	NUP42	2.78562e-25
OK	2.09714e-26	10.568	0.0238432	TMEM131	TMEM131	2.86251e-25
OK	2.3914e-26	10.5557	0.023606	CASQ1	CASQ1	3.26242e-25
OK	2.49312e-26	10.5517	0.0237879	ILF3-DT	ILF3-DT	3.39937e-25
OK	2.49683e-26	10.5516	0.0238016	NDRG2	NDRG2	3.40261e-25
OK	2.53754e-26	10.5501	0.0237988	CNIH2	CNIH2	3.45624e-25
OK	2.55425e-26	10.5495	0.0238001	MAD2L2	MAD2L2	3.47715e-25
OK	2.66803e-26	10.5454	0.0237927	POLD2	POLD2	3.63011e-25
OK	2.70513e-26	10.5441	0.0236537	ADGRE5	ADGRE5	3.67863e-25
OK	2.73323e-26	10.5431	0.0237667	DIPK1C	DIPK1C	3.71486e-25
OK	2.83605e-26	10.5396	0.023678	TONSL	TONSL	3.85257e-25
OK	3.65264e-26	10.5158	0.0232797	ONECUT2	ONECUT2	4.9592e-25
OK	3.7575e-26	10.5131	0.0237035	MT1M	MT1M	5.09887e-25
OK	4.09051e-26	10.5051	0.0236865	MACROH2A2	MACROH2A2	5.54781e-25
OK	4.09929e-26	10.5049	0.0236766	CENPC	CENPC	5.55676e-25
OK	5.20671e-26	10.4823	0.0236345	CHST7	CHST7	7.05418e-25
OK	5.33658e-26	10.48	0.0236468	SSB	SSB	7.2263e-25
OK	5.45296e-26	10.478	0.0223209	KCNS3	KCNS3	7.37998e-25
OK	6.12013e-26	10.467	0.0236098	PTBP1	PTBP1	8.27854e-25
OK	6.1643e-26	10.4664	0.0236133	SMS	SMS	8.33388e-25
OK	6.20882e-26	10.4657	0.0235979	COL11A1	COL11A1	8.38962e-25
OK	6.6121e-26	10.4597	0.0235927	ZNF292	ZNF292	8.92984e-25
OK	7.22405e-26	10.4513	0.0235749	ARID4A	ARID4A	9.75113e-25
OK	7.31365e-26	10.4502	0.0234841	TCEAL2	TCEAL2	9.86686e-25
OK	8.36976e-26	10.4374	0.023546	SPIRE1	SPIRE1	1.12857e-24
OK	8.93591e-26	10.4311	0.023142	C2CD4C	C2CD4C	1.20427e-24
OK	8.95282e-26	10.431	0.0234997	ABCA1	ABCA1	1.20592e-24
OK	9.52063e-26	10.4251	0.0233567	FRMD4B	FRMD4B	1.28172e-24
OK	1.04221e-25	10.4165	0.0234809	CEBPD	CEBPD	1.40234e-24
OK	1.06208e-25	10.4147	0.0234839	DLGAP4	DLGAP4	1.42832e-24
OK	1.13366e-25	10.4085	0.0234606	EXOSC9	EXOSC9	1.52379e-24
OK	1.16929e-25	10.4056	0.023431	IER2	IER2	1.57086e-24
OK	1.1795e-25	10.4047	0.0234541	IKBIP	IKBIP	1.58375e-24
OK	1.19861e-25	10.4032	0.0212827	ENSG00000276573	ENSG00000276573	1.60855e-24
OK	1.29085e-25	10.3961	0.0234543	HIGD2A	HIGD2A	1.73143e-24
OK	1.3056e-25	10.3951	0.0234451	NPDC1	NPDC1	1.75029e-24
OK	1.30877e-25	10.3948	0.0233456	ESPL1	ESPL1	1.75363e-24
OK	1.32886e-25	10.3934	0.0234135	MXI1	MXI1	1.77962e-24
OK	1.37234e-25	10.3903	0.0232816	EME1	EME1	1.83688e-24
OK	1.37909e-25	10.3898	0.023444	POLR2L	POLR2L	1.84494e-24
OK	1.63185e-25	10.3738	0.0234068	RABAC1	RABAC1	2.18195e-24
OK	1.7831e-25	10.3653	0.0231477	POU2F2	POU2F2	2.38294e-24
OK	1.80999e-25	10.3639	0.0233513	PGAM2	PGAM2	2.41761e-24
OK	1.99573e-25	10.3545	0.0230747	NWD2	NWD2	2.66431e-24
OK	2.04374e-25	10.3523	0.0233535	GNB4	GNB4	2.72697e-24
OK	2.09371e-25	10.3499	0.0233425	REC8	REC8	2.79219e-24
OK	2.11375e-25	10.349	0.0233391	ARID5B	ARID5B	2.81744e-24
OK	2.15164e-25	10.3473	0.0233349	C3orf70	C3orf70	2.86646e-24
OK	2.16859e-25	10.3466	0.0233376	RASSF2	RASSF2	2.88753e-24
OK	2.18942e-25	10.3457	0.0233336	PODXL2	PODXL2	2.91375e-24
OK	2.54405e-25	10.3313	0.023294	JPT2	JPT2	3.38395e-24
OK	2.7656e-25	10.3233	0.02328	OGFRL1	OGFRL1	3.67673e-24
OK	3.88638e-25	10.2906	0.0212117	ENSG00000288906	ENSG00000288906	5.16405e-24
OK	4.18183e-25	10.2835	0.0231932	DHCR7	DHCR7	5.55375e-24
OK	4.79916e-25	10.2702	0.0231085	CXXC4	CXXC4	6.3703e-24
OK	5.59248e-25	10.2555	0.0230432	TUBA4A	TUBA4A	7.41947e-24
OK	6.08154e-25	10.2474	0.0231193	NDUFB10	NDUFB10	8.06411e-24
OK	6.25299e-25	10.2447	0.0231104	LRIG1	LRIG1	8.28716e-24
OK	6.63626e-25	10.2389	0.0230947	C2orf80	C2orf80	8.79055e-24
OK	6.86751e-25	10.2356	0.0230905	SPRY4	SPRY4	9.09216e-24
OK	7.13223e-25	10.2319	0.0230797	GRN	GRN	9.43774e-24
OK	7.70399e-25	10.2245	0.0230365	QPCT	QPCT	1.0189e-23
OK	8.23738e-25	10.218	0.0230323	RAB29	RAB29	1.08888e-23
OK	9.70924e-25	10.202	0.0229351	CSRNP3	CSRNP3	1.28279e-23
OK	9.98939e-25	10.1993	0.0229952	DPP6	DPP6	1.31912e-23
OK	1.1379e-24	10.1866	0.02298	SRM	SRM	1.50183e-23
OK	1.15077e-24	10.1855	0.0221659	GRHL3	GRHL3	1.51805e-23
OK	1.21848e-24	10.1799	0.0229594	MAP1LC3A	MAP1LC3A	1.60653e-23
OK	1.2701e-24	10.1759	0.0229534	C1QBP	C1QBP	1.67373e-23
OK	1.35567e-24	10.1696	0.0229147	IMPA2	IMPA2	1.78557e-23
OK	1.40948e-24	10.1658	0.0209677	CBX3P3	CBX3P3	1.85548e-23
OK	1.42056e-24	10.165	0.0221286	SPHKAP	SPHKAP	1.86911e-23
OK	1.5295e-24	10.1578	0.0229033	SNRPC	SNRPC	2.01141e-23
OK	1.56306e-24	10.1557	0.0229034	TCERG1	TCERG1	2.0545e-23
OK	1.68105e-24	10.1486	0.0227453	TRPM8	TRPM8	2.20845e-23
OK	1.71066e-24	10.1469	0.0228663	JAM3	JAM3	2.24619e-23
OK	1.77738e-24	10.1431	0.0228835	LDLRAD3	LDLRAD3	2.33259e-23
OK	1.80426e-24	10.1417	0.0228762	RBX1	RBX1	2.36665e-23
OK	1.9208e-24	10.1356	0.0222104	TRAIP	TRAIP	2.51823e-23
OK	1.99096e-24	10.1321	0.0228615	OST4	OST4	2.60887e-23
OK	1.99829e-24	10.1317	0.0207095	DYNLRB2	DYNLRB2	2.61713e-23
OK	2.1056e-24	10.1266	0.0228419	PTGR3	PTGR3	2.75626e-23
OK	2.17256e-24	10.1235	0.0228145	BOC	BOC	2.84246e-23
OK	2.22088e-24	10.1214	0.0228131	ZNF528-AS1	ZNF528-AS1	2.9042e-23
OK	2.24394e-24	10.1204	0.0228313	HNRNPUL1	HNRNPUL1	2.93284e-23
OK	2.25752e-24	10.1198	0.0228165	SEZ6	SEZ6	2.94909e-23
OK	2.5318e-24	10.1085	0.0226857	ENSG00000224272	ENSG00000224272	3.3057e-23
OK	2.77068e-24	10.0997	0.0227796	CREB5	CREB5	3.61575e-23
OK	3.02993e-24	10.0909	0.0227657	SLC25A5	SLC25A5	3.95205e-23
OK	3.13518e-24	10.0876	0.0227539	MYO5C	MYO5C	4.08725e-23
OK	3.14561e-24	10.0872	0.0227585	ATP1A1	ATP1A1	4.09876e-23
OK	3.16041e-24	10.0868	0.0227548	BCLAF1	BCLAF1	4.11594e-23
OK	3.28257e-24	10.0831	0.0227022	SEPTIN3	SEPTIN3	4.27286e-23
OK	3.46626e-24	10.0777	0.022727	NIPBL	NIPBL	4.50967e-23
OK	3.48465e-24	10.0772	0.0226738	CAMK2B	CAMK2B	4.53129e-23
OK	4.94989e-24	10.0426	0.022651	SNRPB2	SNRPB2	6.43335e-23
OK	5.12732e-24	10.0392	0.0226413	NRIP1	NRIP1	6.66057e-23
OK	5.15971e-24	10.0385	0.0226456	RAB2A	RAB2A	6.69924e-23
OK	5.24717e-24	10.0369	0.0226408	TRIM28	TRIM28	6.80932e-23
OK	5.63904e-24	10.0298	0.0226086	RGS20	RGS20	7.31415e-23
OK	5.84937e-24	10.0262	0.0226071	SMIM29	SMIM29	7.58311e-23
OK	5.89912e-24	10.0253	0.0226112	SLC6A1	SLC6A1	7.64373e-23
OK	6.10148e-24	10.022	0.0221125	TUBB3	TUBB3	7.90193e-23
OK	7.62921e-24	9.99988	0.0214877	MYO7B	MYO7B	9.87546e-23
OK	7.76974e-24	9.99807	0.0199098	FABP5P8	FABP5P8	1.00523e-22
OK	8.09273e-24	9.99404	0.0225229	PAQR4	PAQR4	1.04648e-22
OK	8.38798e-24	9.99048	0.0225139	RBM25	RBM25	1.08412e-22
OK	8.88404e-24	9.98479	0.0224746	FGF12	FGF12	1.14765e-22
OK	9.07911e-24	9.98263	0.0225058	MCAM	MCAM	1.17226e-22
OK	9.18778e-24	9.98145	0.0225159	UPF3A	UPF3A	1.18569e-22
OK	9.27456e-24	9.98052	0.0215955	ASCL2	ASCL2	1.19628e-22
OK	9.57659e-24	9.97734	0.0223718	NINJ2	NINJ2	1.23462e-22
OK	9.60406e-24	9.97706	0.0224399	GRAMD2B	GRAMD2B	1.23753e-22
OK	1.0181e-23	9.97126	0.0224947	UQCRH	UQCRH	1.31121e-22
OK	1.08514e-23	9.96493	0.0224779	MSANTD4	MSANTD4	1.39685e-22
OK	1.10754e-23	9.9629	0.0224521	LCORL	LCORL	1.42497e-22
OK	1.2799e-23	9.94851	0.0223004	C18orf54	C18orf54	1.6459e-22
OK	1.36179e-23	9.94234	0.0224179	PXMP2	PXMP2	1.75032e-22
OK	1.38084e-23	9.94095	0.0224143	DKC1	DKC1	1.77391e-22
OK	1.39707e-23	9.93979	0.0224277	RPL38	RPL38	1.79387e-22
OK	1.47217e-23	9.93457	0.0224116	SOD1	SOD1	1.88935e-22
OK	1.51564e-23	9.93167	0.0222743	MVP	MVP	1.94416e-22
OK	1.52501e-23	9.93106	0.0220063	FLJ16779	FLJ16779	1.9552e-22
OK	1.61104e-23	9.92559	0.0223814	AHI1	AHI1	2.06445e-22
OK	1.68344e-23	9.9212	0.022377	PSMB9	PSMB9	2.15615e-22
OK	1.80961e-23	9.91398	0.0223596	FARP1	FARP1	2.3166e-22
OK	1.8622e-23	9.91112	0.022356	XRCC6	XRCC6	2.38272e-22
OK	1.89961e-23	9.90913	0.0223522	SACS	SACS	2.42937e-22
[truncated: 23,554 more rows]
