# Supplementary material for: Single-cell transcriptomic profiling of human fetal neural stem cells isolated from the subventricular zone
Source: Front Cell Dev Biol. 2026 Mar 10;14:1740851. doi: 10.3389/fcell.2026.1740851 (PMC13008933; doi:10.3389/fcell.2026.1740851)
Supplement: Supplementary file 10 [file Table1.xlsx]

## Sheet: Foglio1
Supplementary Table S1: sc-RNA-seq metrics
	NSC_P8	NSC_P16	NSC_P18	NSC_P22
Total Reads	81,731,958	103,103,555	96,441,480	99,791,369
Sequencing Saturation	0.316	0.224	0.141	0.24
Estimated Number of Cells	3,390	4,464	8,624	4,683
Fraction Reads in Cells	0.821	0.868	0.767	0.804
Mean Reads per Cell	24,110	23,097	11,183	21,309
Median UMI Counts per Cell	8,306	6,768	4,052	6,953
Median Genes per Cell	3,053	2,712	1,967	2,663
Total Genes Detected	31,208	33,174	33,463	32,283
Reads Mapped Confidently to Transcriptome	0.635	0.607	0.602	0.611
